# Supplementary material for: Characterization of caffeine response regulatory variants in vascular endothelial cells
Source: eLife. 2024 Feb 9;13:e85235. doi: 10.7554/eLife.85235 (PMC10901511; doi:10.7554/eLife.85235)
Supplement: Supplementary file 1. — Output from DESeq2. Column ‘V1’ is the genomic position (hg19) of the SNP within the construct being tested, ‘baseMean’ refers to normalized expression, ‘log2FoldChange’ refers to the effect size, ‘lfcSE’ is the standard error of the effect size, ‘stat’ is the log2FoldChange divided by lfcSE, ‘pvalue’ is the nominal p-value, and ‘padj’ is the adjusted p-value. Please refer to DESeq2 documentation for additional details. [file elife-85235-supp1.txt]

"V1" "baseMean" "log2FoldChange" "lfcSE" "stat" "pvalue" "padj"
"1" "chr21:46267290" 19.0026028304934 1.23373789444731 0.233789781175155 5.27712498059528 1.31226391321773e-07 0.00143181115571187
"2" "chr10:120909428" 14.120337264567 3.06043324903829 0.608388718271307 5.03039119090554 4.89480110185854e-07 0.00190920349630528
"3" "chr5:1150917" 3.16680709982766 3.94380847084348 0.786094351414782 5.01696579265016 5.24939097141952e-07 0.00190920349630528
"4" "chr10:352704" 25.4227738071638 2.15910028404232 0.42156417908174 5.12164076356137 3.0288850798292e-07 0.00374642795524073
"5" "chr20:34187313" 13.6572295281624 2.96639090037488 0.615422058640478 4.82009193321394 1.43492081307997e-06 0.00391410524787888
"6" "chr8:11421948" 9.02613398056159 -1.73316998512807 0.347982110165804 -4.98062956254349 6.33777543134531e-07 0.00391959721551551
"7" "chr17:62985398" 5.91239831734931 3.12637988609169 0.646950194128078 4.83248929278897 1.34836365909043e-06 0.00552176022915411
"8" "chr19:5653882" 3.23431537283314 3.638383545014 0.761760941485334 4.77627999398292 1.78567717007167e-06 0.00552176022915411
"9" "chr13:36829085" 13.9929359602294 4.6025095505366 0.98250950102978 4.68444279237264 2.80722556501305e-06 0.00612592762797149
"10" "chr1:993522" 2.08745669227959 -3.0664429466611 0.676468304837688 -4.53301791781192 5.81468805807618e-06 0.0105740102336115
"11" "chr11:76894949" 4.34695592996409 3.86413353742036 0.855882713094998 4.5147932985433 6.33785519378973e-06 0.0110181433655693
"12" "chr12:108998321" 10.753436841673 3.92228308791497 0.871105107308517 4.50265192455796 6.7110748307466e-06 0.0110181433655693
"13" "chr2:206609291" 3.73524607515111 -3.38124914597194 0.753082119154712 -4.4898810633921 7.12629532901242e-06 0.0110181433655693
"14" "chr4:2439738" 5.96151379253504 -3.47173560296445 0.76741358435304 -4.52394337779577 6.06979691372476e-06 0.0110181433655693
"15" "chr14:95983975" 4.59016685969726 4.25039429484545 0.960348503807577 4.42588735026248 9.60466397116458e-06 0.0138050049249523
"16" "chr16:4297651" 4.81454669174259 3.86109612043432 0.874629040920962 4.41455284444784 1.01218989459828e-05 0.0138050049249523
"17" "chr21:43950934" 14.5691460812111 3.9472101801382 0.899523976455385 4.38811002647462 1.14339931416051e-05 0.0138618110186726
"18" "chr1:145535814" 13.917141621793 3.18874974887766 0.75065654852333 4.24794768679561 2.15737752853774e-05 0.0143039948491662
"19" "chr10:120909441" 13.2382038328537 2.9347381215598 0.688453814368915 4.26279593533806 2.01884868564697e-05 0.0143039948491662
"20" "chr15:75131661" 4.80411457794008 -3.21057125906459 0.741148785422914 -4.33188493621098 1.47838201621872e-05 0.0143039948491662
"21" "chr16:89171544" 1.56671747414285 -2.82282195294266 0.655997791514805 -4.30309673211599 1.68427269616579e-05 0.0143039948491662
"22" "chr18:12376632" 7.74722131060388 -1.75106966015571 0.412923990101725 -4.24065857671367 2.22864918372124e-05 0.0143039948491662
"23" "chr22:50720319" 23.2511195332204 1.96713599487188 0.461778131717069 4.25991587682447 2.04503857869395e-05 0.0143039948491662
"24" "chr3:42220911" 8.33809110015247 1.60727176921443 0.372861479302234 4.31064043467898 1.62782410440622e-05 0.0143039948491662
"25" "chr8:137072047" 2.60189565311901 2.73130043186476 0.637288776148586 4.2858128592366 1.82072212683102e-05 0.0143039948491662
"26" "chr11:834597" 16.1778083429151 2.85048287565114 0.679228528662605 4.19664774867998 2.70894763270144e-05 0.0147786638102027
"27" "chr13:110998162" 19.4815313965751 3.66094955861081 0.869526234604148 4.21028074015209 2.55053550080654e-05 0.0147786638102027
"28" "chr6:160240995" 14.8224876923284 2.34362542500991 0.557911352896082 4.20071291405757 2.66075810521706e-05 0.0147786638102027
"29" "chr11:68715675" 2.99957512661532 3.42405394836937 0.820119695832686 4.17506611018877 2.97899529777403e-05 0.0152760311558122
"30" "chr14:100113480" 9.64069372547329 1.96058911766708 0.472332009573841 4.15087073907189 3.31212792455558e-05 0.0152760311558122
"31" "chr3:67705438" 12.3739164662363 1.97397102982149 0.473725662944757 4.16690752523509 3.08759675360107e-05 0.0152760311558122
"32" "chr4:103155383" 10.0773406087322 1.53075781020145 0.369072874024327 4.14757604239578 3.36013882998343e-05 0.0152760311558122
"33" "chr16:88944395" 5.26688971010561 -1.90619043253392 0.464514143160225 -4.10362194693482 4.06731905888917e-05 0.0167729848418804
"34" "chr19:7451741" 5.46171606047773 -2.22071433835861 0.541778607516682 -4.09893323130193 4.15058739557117e-05 0.0167729848418804
"35" "chr3:98577942" 3.51999924745324 -2.42903171136066 0.590608277431884 -4.11276272984644 3.90952144587578e-05 0.0167729848418804
"36" "chr16:84214502" 4.74139700176668 -2.45375163775628 0.599915124955016 -4.09016465110838 4.31067064714391e-05 0.0167977597967811
"37" "chr10:121080669" 4.08266732288341 3.85986418371113 0.946670368349762 4.07730537762543 4.55606377120051e-05 0.0171417971750237
"38" "chr16:4714265" 2.58394050794671 -2.67722581435115 0.666260520058616 -4.01828674182227 5.86228321774111e-05 0.0213211240629244
"39" "chr1:2112676" 30.0965056727313 3.80372482404741 0.966090987673646 3.93723248905034 8.24267398107052e-05 0.0236673199493317
"40" "chr1:19181215" 56.7455595090134 1.2688375843606 0.322169147639309 3.93842052740927 8.20197513784482e-05 0.0236673199493317
"41" "chr10:94050517" 4.16146096509826 -2.27697747253165 0.57250444326647 -3.97722235925398 6.97249590152653e-05 0.0236673199493317
"42" "chr14:23890002" 5.30347792460961 3.54914631297546 0.897295674684347 3.95538105566372 7.64127587918596e-05 0.0236673199493317
"43" "chr16:57549826" 11.6252743432677 2.63594332896165 0.663816741225857 3.97089010453986 7.16046051670528e-05 0.0236673199493317
"44" "chr17:75390594" 26.4633800972395 2.45933898128681 0.617432066431873 3.98317339670951 6.800110270857e-05 0.0236673199493317
"45" "chr22:23775518" 2.04731511786707 -2.5060972151348 0.635624363472672 -3.94273309701815 8.05582908443665e-05 0.0236673199493317
"46" "chr4:78394778" 7.65821407718759 2.58578698705395 0.656636815067692 3.93792569609028 8.21890352941778e-05 0.0236673199493317
"47" "chr21:47815039" 3.12428750813822 -3.1715701859337 0.808305966768603 -3.92372482243675 8.71903220524533e-05 0.0243931693311364
"48" "chr12:104274864" 2.8735072214458 3.34043160239633 0.858367843300374 3.89160850848346 9.95818355079585e-05 0.0265594867450476
"49" "chr13:112339391" 2.43008576604653 3.34994160260378 0.860930053773725 3.89107290182279 9.98019390108103e-05 0.0265594867450476
"50" "chr1:147125235" 9.94088089926601 3.35614391428936 0.864686251549891 3.88134298223627 0.000103881213300771 0.0268456313513065
"51" "chr16:57858013" 3.18514338124884 2.07054618543582 0.534073329089193 3.87689493681874 0.000105798015590338 0.0268456313513065
"52" "chr18:77400232" 4.70233983662255 2.66380231566441 0.690102634484389 3.8600089067254 0.000113382892275757 0.0281163804004724
"53" "chr1:40244542" 2.34678485811704 3.02289276665368 0.786074817653864 3.84555350046179 0.000120280615812362 0.0285300391114931
"54" "chr4:1236312" 14.4335853651449 1.98408095260697 0.51573972400779 3.84705862326984 0.000119544373096396 0.0285300391114931
"55" "chr22:46731191" 9.13929818760522 2.54307413784142 0.662518838087663 3.83849332523421 0.000123791579046196 0.0287380833824052
"56" "chr10:99494740" 24.0592438475113 4.25386308771674 1.01782067346886 4.17938365627712 2.9230020990576e-05 0.0289076071888754
"57" "chr10:102732813" 3.88107932426195 -2.71035426298182 0.6462137796057 -4.19420685308753 2.73828019186173e-05 0.0289076071888754
"58" "chr14:35832237" 122.105401413832 0.881284572426393 0.211309751991355 4.17058164197952 3.0382318170861e-05 0.0289076071888754
"59" "chr16:57849373" 18.3677501128364 3.04670925767434 0.725125334095208 4.20163124141282 2.64998546153572e-05 0.0289076071888754
"60" "chr2:18141371" 3.810796921855 4.01178189350731 0.94497541615124 4.24538228713586 2.18221047621737e-05 0.0289076071888754
"61" "chr22:36630056" 4.78648554429042 3.24997198197834 0.782532679759347 4.15314537787458 3.27936251323266e-05 0.0289731678044105
"62" "chr7:6094701" 2.69837715043942 3.14018217587114 0.821098889161711 3.82436539291517 0.000131109352282229 0.0298027946406541
"63" "chr20:60946189" 2.78286364150608 -2.17322340798715 0.569129543635764 -3.8185039456992 0.000134263437389681 0.0298969054154859
"64" "chr3:10435489" 17.134125563801 2.28885670014586 0.600220144299904 3.81336201705722 0.000137089077249805 0.0299155784374525
"65" "chr10:124894100" 3.26411311815029 -2.25517154899514 0.593116996648102 -3.80223726809356 0.000143395299093378 0.0300881943924586
"66" "chr2:104371375" 6.53366190003313 3.51448891185208 0.923856115764826 3.80415180662907 0.000142290903447916 0.0300881943924586
"67" "chr17:78807058" 25.1938941070648 2.77470652713323 0.731203026443853 3.79471422681029 0.000147813608221748 0.0304300807416508
"68" "chr5:179259842" 1.90148350221058 -2.6810288801464 0.709642945060724 -3.77799694734792 0.000158094816425037 0.0319439359632144
"69" "chr19:54619010" 17.6804487777758 2.63709070713155 0.699153172959803 3.77183542766123 0.000162051128209953 0.0321479974527054
"70" "chr17:1478231" 6.96226959088617 1.8294446352095 0.486449607213182 3.76081018070954 0.000169363917651354 0.0329987447409629
"71" "chr12:14923295" 20.799273583102 2.74138734177041 0.731953032792976 3.74530498399585 0.000180174760859275 0.0342766494156763
"72" "chr2:106188168" 7.90700682501077 2.45252604058315 0.65531929353328 3.74249021016898 0.000182205633407499 0.0342766494156763
"73" "chr1:2014479" 4.70166274123831 -2.94109121903397 0.735568934686037 -3.99838965506247 6.37749003175499e-05 0.0374011816122261
"74" "chr1:2216609" 7.04034367218451 2.36595337855942 0.601045219637969 3.93639829626217 8.27136505531085e-05 0.0374011816122261
"75" "chr1:155560814" 25.0295287052858 1.84993766561738 0.473765676414794 3.90475240759677 9.43219020597595e-05 0.0374011816122261
"76" "chr13:113687261" 6.07825192554097 2.63911150675927 0.661163234224328 3.99161866563173 6.56238368171118e-05 0.0374011816122261
"77" "chr14:101005895" 3.32442730325627 -2.48426792611521 0.634641635745409 -3.91444208225852 9.061348413178e-05 0.0374011816122261
"78" "chr16:738629" 4.86063431474691 2.51403476856451 0.635591214664905 3.95542718426332 7.63980155294737e-05 0.0374011816122261
"79" "chr16:57437890" 3.49706843596315 -2.68594298410196 0.69282193041286 -3.87681576779964 0.000105832432405846 0.0374011816122261
"80" "chr16:89163599" 12.9249506967779 3.28972740534707 0.840370767230635 3.91461427934727 9.05488438230376e-05 0.0374011816122261
"81" "chr17:76207682" 6.91392011372749 -2.35137687594763 0.601030858382004 -3.9122398511744 9.14440226542231e-05 0.0374011816122261
"82" "chr20:44415460" 4.74286401251534 2.95212233543327 0.755460520609056 3.90771225616562 9.31741770580066e-05 0.0374011816122261
"83" "chr21:47808416" 6.07656337288953 2.67534683549677 0.675860615515645 3.95842985088816 7.54440916915843e-05 0.0374011816122261
"84" "chr22:49025627" 13.4715971551079 -1.55140662830131 0.395761866084616 -3.92005082159585 8.85302973594095e-05 0.0374011816122261
"85" "chr4:3491385" 5.95383005709534 -2.66285291757068 0.676625610258068 -3.93548940093334 8.30273286758168e-05 0.0374011816122261
"86" "chr6:44461071" 3.6837653908251 1.64575001484103 0.423131764703696 3.88945040794442 0.000100471496667565 0.0374011816122261
"87" "chr7:358922" 3.43768973048048 -2.94930825334154 0.749854523796419 -3.93317391540103 8.3831537558959e-05 0.0374011816122261
"88" "chr7:99577556" 4.72327650790774 1.85301424857207 0.477521189209691 3.88048591443418 0.000104247982553134 0.0374011816122261
"89" "chr7:99691652" 2.77426159682293 -2.28953332035022 0.567075458625695 -4.03744031861103 5.40375860552271e-05 0.0374011816122261
"90" "chr7:157295625" 33.2544225574264 2.57713368936135 0.659932658130084 3.90514646852551 9.41683323651661e-05 0.0374011816122261
"91" "chr14:50533857" 5.44944091559486 3.90181246931346 1.00192832161007 3.89430300068107 9.848148836165e-05 0.0374011816122261
"92" "chr3:190056628" 5.00479011793473 3.62585096327232 0.926456336626673 3.913677115615 9.090116887331e-05 0.0374011816122261
"93" "chr12:7067652" 5.7815649050911 1.67844772559169 0.438606137736793 3.82677664807081 0.000129832219136002 0.0376147864530276
"94" "chr13:25154674" 2.15666149859875 2.67762183330279 0.701068275924875 3.81934531236687 0.000133806338744701 0.0376147864530276
"95" "chr13:113776947" 2.82572314859096 -2.60462687123208 0.676939366680293 -3.84765165011034 0.0001192554579555 0.0376147864530276
"96" "chr14:24701713" 25.1859901861186 2.49707128452639 0.650980306304299 3.83586302126802 0.00012512413535198 0.0376147864530276
"97" "chr19:44406321" 10.9329772441452 2.73988810707301 0.715375225989135 3.83000138603433 0.000128142537202917 0.0376147864530276
"98" "chr22:50701818" 8.96643035892724 -1.45868969646854 0.379831750235511 -3.84035746238722 0.000122855288527902 0.0376147864530276
"99" "chr5:423906" 3.68971977192256 3.64853785204523 0.953052952169004 3.8282635227578 0.000129050541948091 0.0376147864530276
"100" "chr6:164516218" 8.08232038487961 3.83588551981587 1.00349650788541 3.82252004832475 0.000132094734937894 0.0376147864530276
"101" "chr8:652874" 2.93819065703251 -2.46789254979804 0.644323926741368 -3.83020472680453 0.000128036689374567 0.0376147864530276
"102" "chr12:110299888" 8.72543250019282 2.49223010143656 0.655527246319752 3.80187111280024 0.00014360743210899 0.0380711068532475
"103" "chr13:47128266" 2.77622690332073 -2.04611909181179 0.538508414632328 -3.79960467880302 0.000144927086922877 0.0380711068532475
"104" "chr19:43692374" 3.04535373431743 -3.45534613424533 0.90751910847178 -3.8074637789875 0.000140399294992141 0.0380711068532475
"105" "chr1:21956978" 3.7273102367893 3.21183276642081 0.846369432487222 3.79483549752289 0.000147741379978647 0.0380711068532475
"106" "chr1:15587348" 2.11938278872272 -3.02038756096733 0.801451950433438 -3.76864459476811 0.000164136394656106 0.0406040613100274
"107" "chr21:46757085" 7.36776148579232 -1.70317570772983 0.451649529450428 -3.7710118059954 0.000162586979957482 0.0406040613100274
"108" "chr10:13316643" 6.90833086727421 3.71598765688209 1.01471684231518 3.66209320858782 0.000250162800395036 0.0414576257968242
"109" "chr10:124017877" 3.46200853796235 -2.65141288107749 0.723437267254653 -3.66502114432014 0.00024731814931371 0.0414576257968242
"110" "chr12:109010925" 1.5916863672738 2.7916663275423 0.758460892805198 3.68069910264881 0.000232595355499309 0.0414576257968242
"111" "chr16:86588082" 8.47610738341054 3.62209663858703 0.988330131219858 3.66486513379534 0.000247468953664169 0.0414576257968242
"112" "chr17:8611128" 3.97466934167987 -2.30379419781427 0.627861821908704 -3.66926944341149 0.000243244600055446 0.0414576257968242
"113" "chr8:74669790" 4.93919567023175 2.6098179753395 0.708192525325216 3.68518147539191 0.000228539740281168 0.0414576257968242
"114" "chr1:162731124" 10.5005444631142 3.78173509466627 1.03479736274425 3.65456584141 0.000257617547623748 0.0414576257968242
"115" "chr10:101946033" 14.7670328442529 2.90889821625971 0.794831286149491 3.65976813815632 0.000252443564120159 0.0414576257968242
"116" "chr16:57998840" 7.71943801723901 2.95261160594952 0.808090400941071 3.65381348734129 0.000258373985352768 0.0414576257968242
"117" "chr6:160771465" 7.35634712175887 2.71178914315273 0.739638279509885 3.6663720879207 0.0002460158878468 0.0414576257968242
"118" "chr4:7487783" 64.316389266518 0.875941174958278 0.239987478110208 3.64994532988103 0.00026229612877183 0.0414770008844846
"119" "chr1:205091098" 3.86297195777588 -2.81313220290126 0.774520158018434 -3.63209681991816 0.000281127598839787 0.0415973787713081
"120" "chr11:566393" 13.9655560225862 1.63934917092518 0.451229141070867 3.63307468802799 0.000280063908507793 0.0415973787713081
"121" "chr11:73684073" 13.7865892381056 3.17812719621869 0.873046048020921 3.64027442014437 0.000272347621860104 0.0415973787713081
"122" "chr15:53078842" 48.3117143881121 1.67983227434563 0.462612304688835 3.63118805384031 0.000282119515083567 0.0415973787713081
"123" "chr17:74694320" 2.69126108870617 -3.12977671973481 0.858879815826585 -3.64402173862092 0.000268410734905687 0.0415973787713081
"124" "chr1:5625832" 2.98947819898812 2.68384238646021 0.743300213619745 3.61071117333649 0.000305358562113085 0.0417493275336501
"125" "chr1:55743099" 10.8763541589281 3.52766780328088 0.976752879528241 3.61162774865296 0.000304281129637797 0.0417493275336501
"126" "chr12:4303086" 3.25544188480774 3.55603957973889 0.980523572049289 3.62667423926055 0.000287095116369514 0.0417493275336501
"127" "chr2:121325741" 2.56737234596229 -2.342482111201 0.647852882281116 -3.61576242889131 0.000299464923963003 0.0417493275336501
"128" "chr20:61769550" 19.1496976588617 2.25631640108326 0.624930020771816 3.61051049891411 0.000305594930712181 0.0417493275336501
"129" "chr10:5385737" 9.15422113910355 2.83157378433649 0.784353115843893 3.61007526729842 0.000306108166317662 0.0417493275336501
"130" "chr21:42821749" 9.66340195942647 3.25958334896673 0.904269672692308 3.60465848562838 0.000312563666917908 0.0418672674499901
"131" "chr5:109026485" 5.99804963913095 1.55731275287922 0.432613104076517 3.59978174078557 0.000318484391746786 0.0418672674499901
"132" "chr1:32170368" 4.495254133125 3.28710500443408 0.912943046111126 3.60055867497562 0.000317534158845688 0.0418672674499901
"133" "chr12:53058514" 4.22307658941704 2.4674272253054 0.664689563683445 3.71214979159881 0.000205506299507077 0.0424656647952162
"134" "chr16:56322652" 3.17996411424088 -3.20401716735085 0.858683629654253 -3.73131274045709 0.00019048457567442 0.0424656647952162
"135" "chr17:76207728" 9.7495089371675 -1.85884612380912 0.506172896832449 -3.67235412137136 0.000240326342927087 0.0424656647952162
"136" "chr17:80353579" 2.4570870473207 -2.3165652992139 0.619688168916017 -3.73827582228354 0.000185286606061218 0.0424656647952162
"137" "chr19:6273868" 5.1879694685802 3.54668361222454 0.964043235186536 3.67896737695408 0.000234180217883566 0.0424656647952162
"138" "chr19:15939692" 7.27860270467797 2.83066463203908 0.768091582942342 3.68532177008841 0.000228413880384076 0.0424656647952162
"139" "chr19:49117699" 3.81202594547324 -2.4210743444221 0.657460644888427 -3.68246276525489 0.00023099161431554 0.0424656647952162
"140" "chr20:48532306" 27.3019554709457 1.69785137140641 0.460659840078071 3.68569435338376 0.000228079947580095 0.0424656647952162
"141" "chr4:73935523" 6.79150296117287 -2.32939464566166 0.62570456336923 -3.72283467635042 0.000196998521914688 0.0424656647952162
"142" "chr5:72832776" 3.0358438284831 -2.16297727671842 0.578067161343789 -3.74174044360228 0.000182750212170969 0.0424656647952162
"143" "chr5:149625631" 1.98214904549113 2.47547281370655 0.665851400341506 3.71775566205451 0.000201000532421377 0.0424656647952162
"144" "chr7:32420932" 5.47901581022528 3.11744246257868 0.844086304015177 3.69327454757829 0.000221384785518954 0.0424656647952162
"145" "chr8:28223550" 20.0160127634613 1.59801274038155 0.433495175499594 3.68634492538441 0.000227497961963152 0.0424656647952162
"146" "chr8:144436662" 4.33010701597495 3.47269757801541 0.92557924959928 3.75191814155177 0.000175486767575805 0.0424656647952162
"147" "chr9:124861826" 2.35289129984042 2.97997752220341 0.797254701962873 3.73779861676148 0.000185638542357978 0.0424656647952162
"148" "chr16:57355560" 11.5290464060308 2.84556203244705 0.773720367906289 3.67776544405471 0.000235286169290228 0.0424656647952162
"149" "chr16:57444576" 3.95322500181567 3.08850742443792 0.840261820849077 3.67564888443582 0.000237245632231955 0.0424656647952162
"150" "chr9:103000105" 2.71217236378584 3.07145100592693 0.833974600051345 3.68290713618597 0.000230589176958291 0.0424656647952162
"151" "chr16:58121033" 12.7019532897568 2.62202303602868 0.730532821603075 3.58919265293918 0.000331703647500132 0.0425643653544049
"152" "chr22:45631436" 7.63179221990264 2.43155951618377 0.678569843934058 3.58335923401287 0.000339203598130823 0.0425643653544049
"153" "chr3:40224841" 10.0225119821661 3.37357498249864 0.941380807225615 3.58364538197995 0.000338832031347197 0.0425643653544049
"154" "chr17:21466847" 3.65343264831096 3.20917666286702 0.895613835656519 3.5832147015846 0.000339391420202844 0.0425643653544049
"155" "chr11:65601560" 21.4630790395442 1.87390699454522 0.511064873897806 3.66667147411883 0.000245728162214635 0.0426670020515925
"156" "chr12:113831099" 5.96501386403987 -2.03463757981179 0.55642789865381 -3.65660597668499 0.00025557677592886 0.0426670020515925
"157" "chr16:57392733" 3.16049944842587 -2.31028422189238 0.63235226190717 -3.65347664753279 0.000258713327986857 0.0426670020515925
"158" "chr19:9930396" 8.14874127857937 -1.36848990358595 0.373867440197622 -3.66036128437015 0.00025185987518382 0.0426670020515925
"159" "chr3:196787759" 2.59650061698669 -2.56369240611598 0.7016933589914 -3.65357940653875 0.000258609761177192 0.0426670020515925
"160" "chr16:57081027" 3.74669924006799 3.43792957627488 0.964854637280335 3.5631580586745 0.000366419899992781 0.0439464899138371
"161" "chr16:80719189" 7.53176667575501 1.81436117434777 0.508837042250573 3.56570183318984 0.000362883760228294 0.0439464899138371
"162" "chr19:57837848" 11.3653720695886 2.58620079861609 0.725832042538746 3.56308435980633 0.000366522828536264 0.0439464899138371
"163" "chr3:195583600" 10.7777666755444 2.15149845993141 0.603009265955634 3.56793598606113 0.000359804375156749 0.0439464899138371
"164" "chr22:21945210" 23.940468899512 2.91577782867521 0.820298662058053 3.55453198150999 0.000378652456924696 0.0448186000468267
"165" "chr22:49795368" 10.8111897171897 2.19207558210598 0.617591562264789 3.54939367057956 0.000386119366181075 0.0448186000468267
"166" "chr3:52087012" 3.40307654928769 3.23400311221813 0.910439871755875 3.55213255981532 0.000382122299932296 0.0448186000468267
"167" "chr3:128327271" 4.62487030553828 -1.56072362803119 0.440313240331488 -3.54457573625585 0.00039324550934188 0.0451652816045184
"168" "chr6:159379922" 2.62164619951991 3.0485648219461 0.839222481688944 3.6326062378725 0.000280573000548917 0.0456632558393362
"169" "chr3:115377857" 11.602930366943 3.45850618719337 0.953008608153163 3.62903981937331 0.000284477362280982 0.0456974090136814
"170" "chr16:57955703" 9.25775342436091 1.9619226348156 0.555133198911989 3.53414754992278 0.000409092634412798 0.0464959347299795
"171" "chr2:240887628" 3.33324989258178 -2.47039226436447 0.682862130343606 -3.61770283427696 0.000297229378461988 0.0471337202845683
"172" "chr2:238612407" 17.710714943941 1.97826646962679 0.561157999121406 3.52532882490159 0.000422957424321008 0.0475761696573868
"173" "chr12:117354759" 5.4056574123637 2.56715811294009 0.710995112939531 3.61065507514737 0.000305424621302446 0.0478202169732906
"174" "chr11:77299277" 2.59776492990877 -2.83265893386257 0.786428617430263 -3.60192758895089 0.000315866356965832 0.0482339625840788
"175" "chr12:52278687" 9.6591468558409 2.19276695988677 0.608752838196583 3.60206445424189 0.000315700060284425 0.0482339625840788
"176" "chr5:766910" 8.25431533346961 -2.03331217668321 0.578382770927413 -3.51551304583793 0.000438905195529965 0.0488662713104842
"177" "chr17:73268801" 3.11102518514338 2.04904900452624 0.583654745557705 3.51072105576439 0.000446893071283828 0.0492530333411904
"178" "chr10:105812481" 6.84823408502617 2.74164124005186 0.781784685327398 3.5069006741974 0.000453358337998901 0.049419863716582
"179" "chr2:220100787" 13.8437781494461 2.10827177750618 0.60162410018495 3.50430073671926 0.000457808036542168 0.049419863716582
"180" "chr20:49468835" 10.2553523896726 3.55868584564504 1.01622273866086 3.50187582924443 0.000461994876646628 0.049419863716582
"181" "chr17:1666097" 3.72338387238859 -2.48303819611256 0.692002584218003 -3.5881920858988 0.000332978939077189 0.0498147285130706
"182" "chr8:6656263" 1.92992322066589 2.3591262777499 0.657654750971336 3.58718046857495 0.000334272978137672 0.0498147285130706
"183" "chr10:6270792" 14.5991606384133 3.01756578695793 0.84802929403353 3.55832729858341 0.000373224064787576 0.0507297632676652
"184" "chr11:134265254" 10.2927827202933 2.86545834538763 0.805193684073445 3.55871935171099 0.000372667481271443 0.0507297632676652
"185" "chr22:19752522" 4.49296719410039 2.70510395500318 0.759387821150051 3.56221666935144 0.000367736687731683 0.0507297632676652
"186" "chr7:1069859" 162.73353475457 1.13870180223351 0.318269705874487 3.57778884140034 0.000346513205256483 0.0507297632676652
"187" "chr1:48325487" 4.80680003106231 3.56420075142 1.00046989760034 3.56252672865907 0.000367302498044283 0.0507297632676652
"188" "chr16:56456298" 4.9090477265352 3.50395108060688 0.982083953169227 3.56787326511087 0.00035989049051276 0.0507297632676652
"189" "chr22:31889547" 3.6842514038678 3.08095800555018 0.864406320713836 3.56424742823015 0.000364901624688166 0.0507297632676652
"190" "chr22:44347355" 6.80938266129222 3.10883693393549 0.872968417764417 3.56122497752772 0.000369128621404024 0.0507297632676652
"191" "chr20:43273794" 5.7542368245887 3.31788956414541 0.933198270073996 3.55539617950891 0.000377409956139904 0.0507411276901574
"192" "chr15:42426362" 5.33697746863986 2.81204087894669 0.805426956856963 3.49136672792799 0.000480556145256877 0.0509062922417261
"193" "chr22:24456910" 5.91844597378896 3.03288467541318 0.870449085308588 3.48427579120033 0.00049347071613423 0.0513751530168204
"194" "chr3:129312338" 31.3974807735733 1.93595187380497 0.555705577650148 3.48377261569215 0.000494399327904513 0.0513751530168204
"195" "chr14:51495574" 7.57280165327297 -2.3117827904643 0.65153397803514 -3.54821524034102 0.000387851131514467 0.0515842004914241
"196" "chr14:104010198" 5.59503616847219 1.47204648415035 0.415577276569352 3.54217270083269 0.000396845563820236 0.0518557484522842
"197" "chr5:131849856" 6.49607319972135 -1.4981626782533 0.423063701655957 -3.54122245039977 0.000398277637882367 0.0518557484522842
"198" "chr12:52281746" 2.69880788564733 -2.17441626903992 0.626646908396834 -3.46992259900042 0.000520608366747939 0.0525959063850626
"199" "chr6:164135441" 9.49308932353429 3.28293207577336 0.945552493158425 3.47197231198386 0.000516649619925794 0.0525959063850626
"200" "chr5:157033018" 2.32431739753111 2.44868065630445 0.705076378957012 3.47292964192997 0.000514810293780349 0.0525959063850626
"201" "chr16:57438074" 7.07430004432676 3.25628382554797 0.921344121027501 3.53427536056397 0.000408894847860233 0.0526835455539919
"202" "chr1:46996871" 1.45718524664394 -2.35390629391982 0.679408019077223 -3.46464308313127 0.000530935616195021 0.0528260926400856
"203" "chr12:58162739" 3.08503896991382 2.13262107171286 0.615685369823944 3.46381638453206 0.000532569901054845 0.0528260926400856
"204" "chr14:93511210" 4.97855665139154 -2.63215500391507 0.761996676447412 -3.45428672495886 0.000551750428772127 0.0542286634573421
"205" "chr15:75093836" 11.5513827844195 2.53575666184847 0.73561535153198 3.44712308758584 0.000566590379812757 0.0542286634573421
"206" "chr16:56394035" 2.45517173802477 -2.35929518548238 0.684019251501013 -3.44916488871496 0.000562323214860214 0.0542286634573421
"207" "chr19:36653199" 1.62890018974108 -2.39829083586685 0.695170726760228 -3.44993070557478 0.000560730465044902 0.0542286634573421
"208" "chr17:71547602" 5.6113473760922 2.36608801375263 0.687529475635597 3.44143501857177 0.000578637435618391 0.0549001135654979
"209" "chr16:57324113" 18.252525983944 1.7719135696842 0.51552822468972 3.43708352874503 0.000588014235768263 0.0553088217798924
"210" "chr11:74457056" 4.46722191449957 -2.34641741067014 0.670918617113547 -3.4973204660276 0.000469956917227432 0.0553609248493915
"211" "chr11:88616116" 5.82692048051294 2.99532907421399 0.855355264555099 3.50185378910594 0.000462033094417869 0.0553609248493915
"212" "chr16:57562423" 10.1038387714339 -1.24839875973163 0.354851212472744 -3.51809072606035 0.000434663728627749 0.0553609248493915
"213" "chr19:45927136" 12.2480550211332 -1.5561250172298 0.444645132692722 -3.49970100382316 0.000465780288795864 0.0553609248493915
"214" "chr3:126422902" 8.41006822657701 -1.28228378930237 0.366094715816087 -3.50260119555112 0.000460738730558684 0.0553609248493915
"215" "chr4:153903646" 5.48030701556128 2.08939112274497 0.595168130789257 3.51058972188953 0.000447113893085475 0.0553609248493915
"216" "chr7:44140974" 14.0211324751433 2.15357492698951 0.613309153318511 3.51140190120574 0.000445749943888807 0.0553609248493915
"217" "chr7:48464574" 7.11532765631759 3.40232822957701 0.971565111000719 3.50190449518364 0.000461945174098417 0.0553609248493915
"218" "chr1:7916959" 2.07854459650163 -2.31103096446489 0.659564722291531 -3.5038729124803 0.000458544135254527 0.0553609248493915
"219" "chr19:44179760" 8.67227479368139 -1.85687098709476 0.541074308282098 -3.43182250325337 0.000599539811987019 0.0559109306717125
"220" "chr16:70514828" 10.6803105166936 1.89796718395406 0.553785476339211 3.4272606723104 0.000609703481730309 0.0563769041454187
"221" "chr10:134007008" 20.2838283353608 -0.920479335257096 0.264067371961937 -3.48577459009126 0.00049071430718337 0.0566802831620799
"222" "chr12:6806081" 4.05405945325423 2.6244695666792 0.752863774233009 3.48598200166148 0.000490333993923689 0.0566802831620799
"223" "chr16:57033696" 8.45877357344889 -2.15473313779078 0.618554187767417 -3.48349939326736 0.000494904242986873 0.0566802831620799
"224" "chr16:68399590" 4.70849181192745 1.46350582444466 0.427673452954246 3.42201699529205 0.00062158428134796 0.056992488183089
"225" "chr2:74687550" 6.31883696895624 -1.61808528302955 0.473476602999809 -3.41745563091784 0.000632093961542183 0.0571412211450692
"226" "chr22:20267557" 31.6399354682221 2.20707633195849 0.645953420675032 3.41677319341704 0.00063368048378273 0.0571412211450692
"227" "chr1:54586089" 90.217002578486 0.554571941572814 0.159725091151979 3.47204022594757 0.000516518934667059 0.0575569612873591
"228" "chr22:30792914" 28.639616243187 2.35889980771523 0.678669880005192 3.47576911428158 0.000509390628331536 0.0575569612873591
"229" "chr7:151065525" 21.2380053009909 1.98359571272684 0.571082257427465 3.47339754812605 0.000513913523987034 0.0575569612873591
"230" "chr2:225792817" 5.97874803506535 2.08156297279612 0.600667551900981 3.4654160462113 0.000529411788690501 0.0579495080912638
"231" "chr3:183321442" 4.00196182246545 -1.66562075183307 0.480535571481187 -3.46617576446842 0.000527918044371257 0.0579495080912638
"232" "chr10:81206370" 9.10693389909001 -1.60651511014627 0.464509394815843 -3.4585201678928 0.000543151606034328 0.0582471067399984
"233" "chr11:92361126" 4.73703134435133 3.58652470515428 1.03613367393021 3.46144980651971 0.000537274297799118 0.0582471067399984
"234" "chr6:432254" 10.3856812989345 2.59021375057616 0.749566987100511 3.45561343435852 0.000549042114388064 0.0582471067399984
"235" "chr7:1135979" 171.441391678223 0.600279015483403 0.173758721325691 3.45466984853237 0.000550967053810317 0.0582471067399984
"236" "chr13:88213494" 14.9518350946414 1.5930329821945 0.46941252137696 3.39367381492413 0.000689617795503755 0.0589083487748964
"237" "chr21:47671961" 1.95899985118881 -2.5980604879836 0.764282974262222 -3.39934366651509 0.000675477830728307 0.0589083487748964
"238" "chr3:18598175" 16.0387635446468 2.6295723715893 0.773954736262007 3.39757901642857 0.000679849513330669 0.0589083487748964
"239" "chr4:8202013" 44.2622117774768 1.57546974220162 0.464316083300937 3.39309750160111 0.000691070354979997 0.0589083487748964
"240" "chr5:162931718" 2.58436749564596 -2.30577973553969 0.678999194342808 -3.39585047338888 0.000684157232586914 0.0589083487748964
"241" "chr7:44999980" 3.53648352782183 -1.98061308119125 0.581772928150034 -3.40444353003732 0.00066299006858677 0.0589083487748964
"242" "chr19:43696015" 8.8246183072889 3.60448826010335 1.06030247126798 3.39949057724337 0.000675115060133858 0.0589083487748964
"243" "chr1:11736600" 20.2616364979268 1.64974237028158 0.486827511785931 3.38876158463083 0.000702090265478798 0.0589269760510705
"244" "chr11:2326742" 10.4528961197468 1.98629357013079 0.586040919435772 3.38934279886658 0.000700603666656839 0.0589269760510705
"245" "chr7:2405127" 4.61100379713613 2.32206694684489 0.673326229227232 3.44865066300758 0.000563395067545421 0.059056216868384
"246" "chr10:16857133" 7.61022589787481 1.68890137217253 0.491481298294155 3.43634921213565 0.00058961045757873 0.0597608350553927
"247" "chr14:100113662" 40.5204349034787 1.85088276652755 0.538710721037486 3.43576374898015 0.000590885998047293 0.0597608350553927
"248" "chr15:101595290" 14.0808574585503 3.10136844386013 0.903657194622508 3.4320187592328 0.000599106115843536 0.0597608350553927
"249" "chr16:6428399" 21.7785680072341 3.16166677664495 0.920094856784245 3.43624002822389 0.000589848140446717 0.0597608350553927
"250" "chr7:2148617" 9.0604777283434 -1.49369334386263 0.435026182765807 -3.43357113442238 0.000595685876356385 0.0597608350553927
"251" "chr16:49703589" 9.20573245816849 3.38356103121366 0.985597894609405 3.43300350956469 0.000596934371090795 0.0597608350553927
"252" "chr13:21517919" 3.29594670810176 -2.74139038684492 0.811592825261395 -3.37779031740699 0.000730707754156973 0.0598772545630804
"253" "chr15:71622073" 1.82139877291808 3.08941650989821 0.915654750828779 3.37399713931688 0.000740851376227281 0.0598772545630804
"254" "chr16:56729324" 3.59797205871539 2.02104158757996 0.598304910693387 3.37794584576906 0.000730294610381809 0.0598772545630804
"255" "chr19:58934528" 6.57512887097851 2.47405052234787 0.733114639424565 3.37471166077081 0.00073893067933837 0.0598772545630804
"256" "chr4:1704542" 3.42624361698712 2.77389135585297 0.821243626558905 3.37767169953679 0.00073102299524379 0.0598772545630804
"257" "chr10:127661980" 6.55942327501853 4.00938365742241 1.16917466381808 3.42924267989977 0.000605268066779767 0.0598924857439915
"258" "chr21:44785184" 6.48578202292446 -2.00678280600613 0.585881958266422 -3.4252340043787 0.000614270101999093 0.0603008483462443
"259" "chr1:45973835" 2.03489470130846 -2.10951930245371 0.617144802737747 -3.41819179728253 0.000630386674560152 0.0603921509496124
"260" "chr19:16024739" 2.59825192006864 -1.98057493550613 0.579881342771648 -3.41548311597613 0.000636689764632526 0.0603921509496124
"261" "chr6:41017821" 7.01966956534851 3.57969396438256 1.04709780808879 3.41868155651705 0.000629253222371951 0.0603921509496124
"262" "chr7:157197844" 20.0313309846142 1.71866839597651 0.502342825992684 3.42130574390155 0.000623212280178767 0.0603921509496124
"263" "chr16:30871515" 4.88046559389321 -3.39512081451237 0.994401504882577 -3.41423539469933 0.000639612884986598 0.0603921509496124
"264" "chr16:81566448" 6.24277736407454 -2.28142563468266 0.677141829779134 -3.36919908703144 0.000753869558472297 0.0604814025918473
"265" "chr17:26242756" 2.73243240803442 2.29127323104216 0.680596846309785 3.36656457264753 0.000761107608073192 0.0606163876765445
"266" "chr10:131865544" 11.7752711870368 4.21055692186364 1.25538447527317 3.35399792238742 0.000796529608645051 0.0618598739112603
"267" "chr10:135285119" 16.1553379554005 1.45761636342786 0.435196301455367 3.34933076993843 0.000810070246853419 0.0618598739112603
"268" "chr16:56791875" 9.21738931860588 1.84181366276269 0.550923084082559 3.34314120423874 0.000828357375980016 0.0618598739112603
"269" "chr17:9802783" 8.29019813393294 2.01392176467282 0.602810639188973 3.34088623150773 0.00083511435646088 0.0618598739112603
"270" "chr19:5295336" 5.62372611073799 -2.18826272305188 0.654611462029368 -3.34284205208999 0.000829250852230538 0.0618598739112603
"271" "chr21:45935196" 2.00825794259139 -2.70073736212734 0.80657377231671 -3.34840712012003 0.000812775188718372 0.0618598739112603
"272" "chr22:20747763" 24.8442852506488 2.17007436121418 0.647940968802544 3.34918528955606 0.000810495736454687 0.0618598739112603
"273" "chr22:43672903" 4.75631479647324 -2.05841437671058 0.615612220213728 -3.3436866733996 0.000826730524303392 0.0618598739112603
"274" "chr3:114018441" 22.0564840318291 1.48801124418586 0.445569864120133 3.33956886227985 0.000839085449442446 0.0618598739112603
"275" "chr4:115101890" 2.22231883919483 -2.24540638286862 0.672356350855872 -3.3396076054169 0.000838968412132454 0.0618598739112603
"276" "chr7:6063283" 1.56750485429621 -2.65771485566138 0.792186564466616 -3.35491028865257 0.000793907262621606 0.0618598739112603
"277" "chr5:548008" 19.4276799868586 2.79409657248251 0.820530099856538 3.40523348621949 0.000661075056818567 0.0619457377105216
"278" "chr12:58015072" 4.15649722308229 -2.18718211281299 0.643132550736914 -3.40082633091246 0.000671824948045031 0.0620134535997685
"279" "chr17:79976425" 5.96231527207376 1.62698449798154 0.478275471221032 3.40177281897369 0.000669502671440496 0.0620134535997685
"280" "chr11:32452487" 2.40150373198784 2.01858040679998 0.594392549563572 3.39603921395398 0.000683685639432915 0.0626407975862646
"281" "chr10:71395635" 10.6179768192175 2.1365927334773 0.640839350956017 3.33405358189987 0.000855901682878434 0.0626761292744067
"282" "chr16:9254161" 15.6004900796149 2.02034717592302 0.607218995681807 3.32721339465757 0.000877191715093509 0.0629673605485874
"283" "chr16:57377720" 7.49956131074787 2.51008961867741 0.753675346108216 3.33046534112978 0.000867009563625914 0.0629673605485874
"284" "chr6:159047157" 6.97410564651505 -1.70963878782016 0.513626171640474 -3.32856634302675 0.000872942112830487 0.0629673605485874
"285" "chr18:13443858" 11.1222462094528 1.72356621493673 0.508083612046631 3.39228854084462 0.000693114084578091 0.0630377067069589
"286" "chr10:49497852" 3.30598840692241 -2.55624462461659 0.756608633044326 -3.37855598386601 0.000728675940895375 0.0636597461882921
"287" "chr12:32816977" 8.26244522958955 2.86040583497825 0.844534560593888 3.38696125469013 0.000706713676691717 0.0636597461882921
"288" "chr17:34900836" 2.47359766154169 -2.26551914207782 0.669427105296216 -3.38426562676358 0.000713689212080908 0.0636597461882921
"289" "chr20:48916411" 4.17554913132253 3.43397630182153 1.01686539982589 3.37702148426872 0.000732753264990775 0.0636597461882921
"290" "chr21:44566869" 3.13061053223897 -2.82402204162383 0.83648950879717 -3.37604000041152 0.00073537227059237 0.0636597461882921
"291" "chr9:219875" 5.33978416737963 3.18984899825584 0.944912964551649 3.37581250117506 0.000735980572796974 0.0636597461882921
"292" "chr11:62094493" 6.0795018574926 2.71677696960293 0.804262266297329 3.37797393145206 0.000730220027026234 0.0636597461882921
"293" "chr22:49652034" 5.48714672744427 2.25026789879583 0.677479767404911 3.3215278257172 0.00089526055111064 0.0638443651841058
"294" "chr1:1303254" 8.07522946339736 2.38937767978899 0.728067810148562 3.28180651099167 0.00103144355287585 0.0638549512361095
"295" "chr11:118790737" 4.02354439077379 2.76693124991838 0.840318485201252 3.29271734306275 0.000992241734155408 0.0638549512361095
"296" "chr11:119560043" 6.77569619214831 2.18513936295463 0.665658123130996 3.28267512559839 0.00102827093810636 0.0638549512361095
"297" "chr12:56115585" 2.97482410501585 2.17752452685691 0.657801294961891 3.31030744927777 0.000931935462899248 0.0638549512361095
"298" "chr13:113769639" 11.1764414163328 1.90400142439709 0.577489789525764 3.29703045652228 0.000977129047271589 0.0638549512361095
"299" "chr14:36367143" 15.1797448601226 1.25532752989836 0.382472071863069 3.28214168366203 0.00103021826289104 0.0638549512361095
"300" "chr15:24123169" 4.25048829138519 -1.72256436197602 0.525330544024694 -3.27901048505386 0.00104171765374645 0.0638549512361095
"301" "chr16:56254662" 7.04456922600201 2.59032602762104 0.788998500748512 3.28305570310163 0.00102688372623269 0.0638549512361095
"302" "chr16:57148450" 4.58440401997265 2.52509468196591 0.768167896654082 3.28716507545355 0.00101201491243614 0.0638549512361095
"303" "chr16:57303156" 18.4194930349934 2.57254465328171 0.776354418795534 3.3136214478857 0.000920961014116604 0.0638549512361095
"304" "chr16:57861080" 31.3835937525564 1.16863912808385 0.354580523902687 3.29583564043855 0.000981294068449647 0.0638549512361095
"305" "chr16:70148508" 4.63217147071949 -1.70879021015653 0.515613656780335 -3.31409028385087 0.000919418148709149 0.0638549512361095
"306" "chr17:33030822" 2.28349127766895 2.56872711037607 0.780291485567383 3.29200966291237 0.000994741938237529 0.0638549512361095
"307" "chr19:11267613" 2.73688692854632 -2.53869104962539 0.769322663545895 -3.29990414935168 0.000967178555696974 0.0638549512361095
"308" "chr19:18159220" 10.105381633874 2.06362650582271 0.627189624916366 3.2902752594128 0.00100089419740581 0.0638549512361095
"309" "chr2:71934305" 5.88970103012911 2.84276040000729 0.866928730789793 3.27911660906366 0.0010413259744545 0.0638549512361095
"310" "chr2:240169185" 31.1481678836674 2.20729187594734 0.667909658024436 3.30477610172031 0.000950523008528606 0.0638549512361095
"311" "chr20:61150781" 5.57230098561301 2.74526145268565 0.836428836893102 3.28212195897366 0.0010302903330697 0.0638549512361095
"312" "chr21:40392784" 2.57938286067713 2.98702360752926 0.907101698833022 3.29293133434987 0.000991486858393336 0.0638549512361095
"313" "chr3:47822847" 6.90672806283652 1.73107964563124 0.522770614774078 3.31135606460847 0.000928449893270045 0.0638549512361095
"314" "chr4:1903012" 2.85463994550087 2.23579303169808 0.681553300186164 3.28043754037634 0.00103646211215807 0.0638549512361095
"315" "chr4:25429646" 6.57205080586944 1.70322755607471 0.515847555031678 3.30180406878174 0.000960651486834197 0.0638549512361095
"316" "chr5:179254796" 2.54696846178315 2.50866063332946 0.764233225137208 3.28258514654223 0.00102859916678566 0.0638549512361095
"317" "chr6:228729" 1.75618511757898 2.5718436801918 0.78094799508713 3.29323296348928 0.000990423734213766 0.0638549512361095
"318" "chr6:137910659" 2.81662197428147 2.82950096175213 0.852720786417498 3.31820334020425 0.000905985039124582 0.0638549512361095
"319" "chr11:124539237" 13.3473979173668 2.45310387464233 0.727309994182436 3.37284499630703 0.000743958207567502 0.0639029102041835
"320" "chr11:120530915" 9.9335271311466 2.95438945414092 0.876497528279709 3.37067630976605 0.000749839065812122 0.0639534002145081
"321" "chr2:2184968" 13.1271528542327 1.32106527521655 0.392143951264042 3.36882736800661 0.000754886929526896 0.0639534002145081
"322" "chr14:20938251" 4.12820977672874 3.22852383820097 0.985813837848312 3.27498328208469 0.00105668226707552 0.0640795321447108
"323" "chr16:30000901" 8.17904484910722 3.03299822436686 0.926422407293791 3.27388262685341 0.00106080664209416 0.0640795321447108
"324" "chr8:98278864" 3.24940229521304 3.08233496155717 0.941660112138873 3.27329884936508 0.00106300021246381 0.0640795321447108
"325" "chr12:11323994" 78.3872831082615 1.59278648631975 0.4732823689388 3.36540422980707 0.000764315950817382 0.064286175292933
"326" "chr17:36631003" 2.07716446053464 2.58986391708262 0.770383815075328 3.36178391394344 0.000774406994797236 0.064286175292933
"327" "chr7:100506528" 5.5755567767171 2.48612374903352 0.73948885486593 3.36194890926958 0.000773944420031126 0.064286175292933
"328" "chr15:89447017" 1.94179361553058 -2.43272482333958 0.744072617007324 -3.26947231726394 0.00107748279849771 0.0645956857934532
"329" "chr12:57633745" 4.40510403729486 -1.58062995040325 0.471289698026609 -3.35383938376266 0.00079698610331511 0.0648547441572671
"330" "chr18:74116375" 3.12634532926606 2.31280710804398 0.6893129611091 3.35523519581394 0.000792975342688036 0.0648547441572671
"331" "chr2:198991275" 2.4684675182934 -2.70839793009815 0.829111230338862 -3.26662796376696 0.0010883660726465 0.0648915968232018
"332" "chr13:114908177" 2.6812461270757 2.20525247911643 0.675985716676303 3.26227673856668 0.00110521192420929 0.0653953782269087
"333" "chr17:1651516" 3.40868310711825 2.30276662496887 0.706238571053946 3.26060727826344 0.00111173902891089 0.0653953782269087
"334" "chr9:112078548" 4.67932086139094 2.30351691523776 0.706637461061793 3.25982847240578 0.00111479610944964 0.0653953782269087
"335" "chr21:46666132" 2.97212892606735 -3.09216499199947 0.923547137829801 -3.34813986784215 0.000813559408515655 0.065770694927648
"336" "chr2:234326501" 3.49018199212746 2.61163384222963 0.780882026876133 3.34446658053752 0.000824409613907884 0.0657878871898492
"337" "chr6:38123150" 7.00353136919727 -1.41890065718614 0.424086346377427 -3.34578245516858 0.000820507426753546 0.0657878871898492
"338" "chr15:31556402" 2.24294456101015 -1.81060340718956 0.555990392625209 -3.25653721935817 0.00112780143453552 0.0658044997444761
"339" "chr13:113422116" 9.40935504095199 2.0878190980216 0.624867906910674 3.34121671945629 0.000834120868756333 0.0661361604208146
"340" "chr14:104503662" 3.65524152743039 2.47377409387452 0.760619269392768 3.25231583450342 0.00114468749196316 0.0661979190513561
"341" "chr16:14438314" 2.56204225373397 1.78930028026565 0.550752425653291 3.24882868766891 0.00115881244054706 0.0661979190513561
"342" "chr16:57491996" 20.2708453753044 2.13813165036575 0.657958821389095 3.24964356561355 0.00115549736786266 0.0661979190513561
"343" "chr8:145580984" 1.71364787799766 -2.42579467327547 0.74599502600285 -3.25175716823909 0.00114693965328123 0.0661979190513561
"344" "chr19:36030748" 3.7031571807021 -2.72490524909735 0.816052153506107 -3.33913125207745 0.000840408457388819 0.066210268849951
"345" "chr17:48669450" 23.6497366345765 1.7904593635741 0.536852959605327 3.33510197073398 0.000852681254270915 0.0667519900890946
"346" "chr10:88963364" 28.8310427734813 1.72220009713149 0.530808165966656 3.24448681755901 0.00117662463484104 0.0668653718268257
"347" "chr16:12707737" 16.2162832192451 2.91208635764759 0.89946171899556 3.23758787744692 0.00120544807710459 0.0671053263739191
"348" "chr17:10601183" 3.71327069125871 -1.69914133428 0.524237738667703 -3.24116561809951 0.001190420009426 0.0671053263739191
"349" "chr2:75660579" 8.75896015737706 1.92170399659355 0.593533269285651 3.23773593838543 0.00120482269642245 0.0671053263739191
"350" "chr6:398701" 2.94676276170772 -2.33953098234451 0.722371635850467 -3.23868057137947 0.00120083980065293 0.0671053263739191
"351" "chr22:39160117" 1.72863725870073 -2.13482517508102 0.659790852149032 -3.2356089329332 0.00121383559371751 0.0672292394063538
"352" "chr20:42355187" 2.16470186964713 -2.58716180634631 0.800071690645953 -3.23366247874302 0.0012221379610819 0.0673472085523467
"353" "chr16:56729963" 2.66584217826756 -2.58143157883095 0.775405508274396 -3.32913753034296 0.000871153753934443 0.0673959291364068
"354" "chr17:58232123" 5.16818789478939 2.29389139289227 0.689077773831412 3.32892959257381 0.000871804403090394 0.0673959291364068
"355" "chr2:242166568" 8.31489227656139 -1.49068800228962 0.448070839232895 -3.32690251577564 0.000878170889757611 0.0674664331392043
"356" "chr16:57793146" 15.949100206472 1.92502789680912 0.595768969358517 3.23116509220321 0.00123286708325189 0.067597048971665
"357" "chr1:6507249" 1.93997865540649 -2.3085241140306 0.715305557881909 -3.22732584500863 0.0012495307861141 0.0678290070014477
"358" "chr21:45230858" 8.53661719060414 2.22621403561969 0.6895002112557 3.22873582818106 0.00124338694008278 0.0678290070014477
"359" "chr19:55604455" 1.93285769904829 -2.19018899023141 0.679146916370238 -3.22491192618097 0.00126011428601212 0.0680648860132586
"360" "chr22:44997169" 18.0280589067151 1.74751410124521 0.526105843854761 3.32160176827011 0.000895023362403263 0.0683366911701603
"361" "chr17:43138333" 3.60233900316893 -2.56098041039408 0.79482711069276 -3.22205971077404 0.00127272608403163 0.0684074596200446
"362" "chr2:107203992" 3.10463520682399 -2.27231399882059 0.684537555871061 -3.31948770280267 0.000901827765919495 0.0684337891819523
"363" "chr20:25289810" 7.49775265937272 1.67297987830576 0.504290672143555 3.31749122226381 0.000908297696199519 0.0685044768554381
"364" "chr1:16285342" 2.23754298824655 1.96494670538829 0.61141892948974 3.21374856193631 0.00131014345953963 0.068711923961064
"365" "chr1:30942106" 1.34715717620231 -2.2336332415666 0.695292951759581 -3.21250666487261 0.00131582095443632 0.068711923961064
"366" "chr14:64350068" 1.59149966092771 -2.30596819426776 0.717939017036117 -3.21192767010705 0.00131847565707788 0.068711923961064
"367" "chr20:45156272" 15.5639935517879 1.59003466623686 0.495174718712281 3.2110578471611 0.00132247310345738 0.068711923961064
"368" "chr21:43106039" 2.38172502722958 1.98676551167825 0.618602352133118 3.21170054531366 0.00131951837777603 0.068711923961064
"369" "chr3:196445009" 4.07055750073014 3.21762415773266 1.00108024494105 3.21415208620179 0.00130830356732436 0.068711923961064
"370" "chr10:74124207" 8.99005589165751 -1.81234808584051 0.546875642729742 -3.31400403352055 0.000919701805076124 0.0689441916787066
"371" "chr11:126060191" 5.61987345344743 -1.38035459092413 0.430197457672913 -3.20865352945353 0.00133358088122901 0.0689606682231739
"372" "chr10:35512154" 3.43254033111876 -2.4279242818388 0.757171665841707 -3.2065704401918 0.00134327413636686 0.0689972137850894
"373" "chr16:89066597" 9.97333524848914 2.66356063666825 0.831905059183053 3.20176035386047 0.00136590579942987 0.0689972137850894
"374" "chr18:55289180" 17.4717700876021 2.0909374779426 0.65300749201725 3.20201146771431 0.00136471565054093 0.0689972137850894
"375" "chr3:38945560" 5.45271469072439 2.51253159184533 0.783877997942217 3.205258469355 0.00134941245771251 0.0689972137850894
"376" "chr6:16223268" 7.75701346531147 3.33343708517766 1.04046948291693 3.20378169653996 0.00135635278868658 0.0689972137850894
"377" "chr1:3141371" 5.57296711893193 2.00389864756235 0.62641261917031 3.1990074692565 0.00137901596022689 0.0691344664180078
"378" "chr14:106322843" 5.09456130309066 -1.7973447688209 0.562081846660833 -3.19765667491026 0.00138549125046104 0.0691344664180078
"379" "chr2:240169152" 31.104778875861 2.04151313803981 0.638529280716631 3.19721146655731 0.00138763157781539 0.0691344664180078
"380" "chr11:300605" 3.25242645766805 2.48908673809574 0.751756738296916 3.31102684059035 0.000929542922224526 0.0692621470180431
"381" "chr8:47345017" 3.38032342354605 1.9510009601221 0.610669949888272 3.19485339090134 0.00139901889609887 0.0693849780697037
"382" "chr1:3774603" 7.9869649875805 1.96065143720842 0.614829207351522 3.18893672220656 0.00142797131839984 0.0695562279243779
"383" "chr14:90422918" 19.2375994870639 2.93301520206004 0.91962805521854 3.18934941731746 0.00142593406802588 0.0695562279243779
"384" "chr16:56400976" 3.19263320374027 1.95371760426661 0.612452395205624 3.18999096021279 0.00142277244061907 0.0695562279243779
"385" "chr17:37832735" 3.47307660478974 -1.4803164753771 0.46393935998188 -3.19075423011084 0.00141901934152559 0.0695562279243779
"386" "chr20:34784966" 5.13205674620378 3.35510559268095 1.01424125648229 3.30799557919536 0.000939662929143099 0.069596950721982
"387" "chr14:103851391" 1.35978539106798 2.23309106073866 0.701202502312397 3.18465928654628 0.00144924527928209 0.0698113143779586
"388" "chr16:57101552" 2.54335376899182 -2.25556159385473 0.709526003824125 -3.17896959617822 0.00147799593266506 0.0698113143779586
"389" "chr16:57477298" 2.55462840410114 2.21492647412006 0.696558113542512 3.17981576993702 0.00147368710988586 0.0698113143779586
"390" "chr2:71295644" 13.5049806607219 2.19380302279551 0.68916345764889 3.18328402129702 0.00145614701905639 0.0698113143779586
"391" "chr2:241337286" 3.43591304798134 -1.82084274727966 0.572603183287913 -3.17993821973587 0.00147306453979265 0.0698113143779586
"392" "chr8:27471690" 1.71246996421212 2.26576429980437 0.712590402825794 3.17961663645683 0.00147470007972455 0.0698113143779586
"393" "chr8:27630243" 41.1818920068011 0.986223508982647 0.310077819634165 3.1805677366611 0.00146986771829211 0.0698113143779586
"394" "chr5:5304101" 20.1531326356714 2.08519351818028 0.656317728201581 3.17710984875277 0.00148750682482223 0.0699577024380835
"395" "chr12:52450192" 4.83137830115254 -1.95811648854269 0.616926690191091 -3.17398569339928 0.00150361101918105 0.0700081493260683
"396" "chr3:183967577" 14.2647824335961 2.01795704524375 0.635943036614169 3.17317264135414 0.0015078283467717 0.0700081493260683
"397" "chr9:35785716" 2.43411772982136 -2.47712196249009 0.780079770326055 -3.17547263333686 0.00149592631097223 0.0700081493260683
"398" "chr3:16969699" 6.91362047462808 1.32804579365993 0.40235983561296 3.30064205249704 0.000964638667208047 0.070260300423684
"399" "chr3:43113065" 7.79535179491389 3.4855598964516 1.05611984202448 3.30034505342701 0.000965660204707437 0.070260300423684
"400" "chr8:145684031" 4.74937232224978 3.17671468494376 0.962467987248282 3.30059256726664 0.000964808803675308 0.070260300423684
"401" "chr19:6372064" 5.66807245101441 2.12221792853103 0.669453560222163 3.1700749008292 0.00152399647415244 0.0702932879670492
"402" "chr7:2286964" 3.45460693061176 1.78778252138125 0.564221028621037 3.16858541368196 0.00153182731430802 0.0702932879670492
"403" "chr7:56174140" 8.19000825783009 -1.77020197176361 0.558721789713959 -3.16830666774223 0.00153329690552266 0.0702932879670492
"404" "chr2:114046440" 7.98709895242941 2.91654809064607 0.920899651151737 3.16706395425218 0.00153986449377433 0.0702990020567856
"405" "chr1:246713240" 3.10707714741361 2.56232018214962 0.810077738911862 3.16305467866757 0.00156123005421344 0.0705717793366048
"406" "chr16:681436" 1.46812408652771 -2.08340217399788 0.658823458251836 -3.1623072128095 0.00156524338735756 0.0705717793366048
"407" "chr2:20740123" 4.43477819978568 2.35492641917345 0.74450030270833 3.16309665772699 0.0015610049393009 0.0705717793366048
"408" "chr1:3776190" 5.65024773221481 -3.29804801317994 1.00072091335151 -3.29567211914704 0.000981865366083727 0.0706929669696522
"409" "chr17:81101197" 10.097900571526 3.05677015789933 0.927604746327849 3.29533690938981 0.000983037458062913 0.0706929669696522
"410" "chr13:52747278" 7.73724998370172 2.29972708705118 0.728504729461519 3.15677715469472 0.00159523207678125 0.0710431722031029
"411" "chr19:39882022" 16.6704188417944 1.48062135144846 0.468994472017163 3.1570123738991 0.00159394582260425 0.0710431722031029
"412" "chr20:49081784" 6.946988135023 2.53834866688392 0.803621658636214 3.15863645486064 0.00158509084723212 0.0710431722031029
"413" "chr8:28195931" 3.78792945600543 -2.79113973086624 0.847861980267356 -3.29197416068368 0.000994867519621662 0.0711301523132968
"414" "chr1:161559720" 6.15919214170726 3.39431299902543 1.03248339014963 3.28752310343077 0.00101072895407007 0.0713410907243735
"415" "chr11:10478269" 20.7592658418429 2.23007328466308 0.679398054992255 3.28242518252205 0.00102918292844106 0.0713410907243735
"416" "chr2:130942908" 6.21957886500942 2.78423493023583 0.847984637749258 3.2833553891092 0.00102579258446637 0.0713410907243735
"417" "chr3:195727369" 2.3100929058668 2.31156103002361 0.704413803913796 3.28153851781487 0.00103242422505157 0.0713410907243735
"418" "chr4:1714684" 3.04426182013021 -2.42842570471461 0.73937951403464 -3.28441031786666 0.00102196017266377 0.0713410907243735
"419" "chr7:149417862" 10.6016449371427 2.27472883751264 0.691693724603867 3.2886359332165 0.00100674156319518 0.0713410907243735
"420" "chr1:19721506" 2.15901982393263 -1.89481945063857 0.602899977145529 -3.14284213379759 0.00167316050902457 0.0716963020518638
"421" "chr1:54620696" 6.81913352362103 2.45472944130974 0.781443630930232 3.14127512740443 0.00168213930377369 0.0716963020518638
"422" "chr10:1144630" 2.69861346383892 2.78108572515684 0.884042872810162 3.14587200541126 0.00165592456655466 0.0716963020518638
"423" "chr16:57502926" 3.35387642774802 2.95099569363473 0.938647886401874 3.14387933578246 0.00166724171534222 0.0716963020518638
"424" "chr19:50487081" 17.4939068149684 1.30242280133941 0.414306965584962 3.14361791986894 0.00166873166693677 0.0716963020518638
"425" "chr2:23571269" 10.3630339731183 1.70962431373213 0.542888118891918 3.14912825357391 0.00163758308968179 0.0716963020518638
"426" "chr20:62404368" 8.71753615349452 1.99900026898312 0.635716368267914 3.14448450404012 0.00166379722710395 0.0716963020518638
"427" "chr3:128336517" 21.4651017432392 1.71513775114817 0.545630354928932 3.14340603607285 0.00166994020676682 0.0716963020518638
"428" "chr6:7975353" 3.78799874450757 -1.72098657841488 0.54786361574531 -3.14126824442185 0.0016821788401867 0.0716963020518638
"429" "chr16:58006289" 6.5603910843415 2.83326552829658 0.899792669415735 3.14879818940547 0.00163943369186036 0.0716963020518638
"430" "chr1:223283218" 2.76906546461917 2.74096301977111 0.873418648445347 3.13820070667134 0.00169988435770086 0.0721690203380315
"431" "chr15:77324683" 5.06463871531013 -1.46947562593357 0.449116705514685 -3.27192377368719 0.0010681837153534 0.0722147186948081
"432" "chr20:60953749" 4.10047795091834 -1.84787371517014 0.564359134889274 -3.27428688743151 0.0010592900695548 0.0722147186948081
"433" "chr5:122907042" 5.58077668645722 2.40197151800357 0.733521313933145 3.27457631070621 0.00105820553841138 0.0722147186948081
"434" "chr9:36407652" 9.18387215016234 2.11756428180092 0.647509811874494 3.27031999047355 0.00107425889237972 0.0722147186948081
"435" "chr2:26515613" 5.10843700788113 3.12281301189094 0.954558849644759 3.27147248496318 0.00106988998880764 0.0722147186948081
"436" "chr11:32452475" 2.54413398072558 2.10443565138052 0.648434734767193 3.24540857937857 0.00117282215645184 0.0723296748618383
"437" "chr15:70457717" 28.4920993324462 1.69590364333 0.522140474200942 3.24798349701837 0.00116226011552746 0.0723296748618383
"438" "chr16:25043569" 4.5660021048923 2.25579404007539 0.692950011449746 3.25534887481415 0.00113253151932128 0.0723296748618383
"439" "chr16:56651456" 4.62378256379912 -1.96752771160619 0.604207194029375 -3.25637915445035 0.001128429541032 0.0723296748618383
"440" "chr16:57397449" 5.57622771838772 3.30739606261725 1.01600529429441 3.25529412217695 0.00113274989796061 0.0723296748618383
"441" "chr16:57517146" 2.7550882523167 2.13416246001808 0.655963376972029 3.25347806743346 0.00114001525355542 0.0723296748618383
"442" "chr16:57721146" 3.97183345532946 2.69464520193564 0.827686742278918 3.25563412374628 0.00113139444511906 0.0723296748618383
"443" "chr16:89831510" 5.02676614701741 1.66910889212685 0.511231729492758 3.2648773459013 0.00109511486616532 0.0723296748618383
"444" "chr18:76511786" 4.74394688214103 -2.19463838037916 0.675271117830621 -3.25001073262197 0.0011540065315296 0.0723296748618383
"445" "chr19:867697" 7.6458156068764 2.16918811905441 0.668153829038682 3.24653998043439 0.00116817039172297 0.0723296748618383
"446" "chr2:61707476" 4.46926375365844 2.5037839835792 0.769077411699444 3.25556822433069 0.00113165704302806 0.0723296748618383
"447" "chr21:38322381" 2.38295702982895 -2.91916413416758 0.898863704312438 -3.24761598467314 0.00116376221538371 0.0723296748618383
"448" "chr3:72397207" 2.1876493817871 -2.08113176793026 0.638249689501907 -3.26068590735138 0.00111143081392864 0.0723296748618383
"449" "chr4:1331560" 14.5935579189328 1.82783379519466 0.563313705124194 3.24478843416685 0.00117537914522027 0.0723296748618383
"450" "chr6:44026734" 2.98880999965634 -1.9949792953043 0.614031731883246 -3.24898403733251 0.00115817977233687 0.0723296748618383
"451" "chr19:36685089" 7.49512905217326 2.61529126964597 0.805597368033024 3.24639996780471 0.00116874512893756 0.0723296748618383
"452" "chr19:52004743" 12.6897309639473 2.6460336716011 0.810299022657656 3.26550273122941 0.00109269951715214 0.0723296748618383
"453" "chr13:114876243" 30.5134614764537 1.76769726388298 0.563791295940946 3.13537522946812 0.00171634421886024 0.0723921634396493
"454" "chr16:661142" 4.93800393716864 -1.49922325145592 0.478217715823239 -3.13502240057136 0.00171840989193192 0.0723921634396493
"455" "chr13:36920918" 4.68536563365993 1.64113252727222 0.506088913569752 3.24277509992526 0.00118371609681117 0.072482100997314
"456" "chr10:27463114" 2.76333126915344 1.77357884262631 0.566051285575157 3.13324761876338 0.00172883525345081 0.0725512363476993
"457" "chr3:125541174" 2.14066682428492 -2.19435718751814 0.677484705286911 -3.2389767184321 0.00119959365000674 0.0726650587880206
"458" "chr9:134429523" 7.55506953039315 2.27890798809924 0.703335510405333 3.24014350816142 0.00119469555792786 0.0726650587880206
"459" "chr9:135991219" 6.26412956316606 1.9068180590879 0.588914332993149 3.2378530327094 0.00120432832496922 0.0726650587880206
"460" "chr3:142315473" 4.71348306085704 -1.72703864699265 0.533787203177818 -3.23544408092026 0.00121453672575749 0.0729252658295846
"461" "chr3:52845219" 3.22999135220538 -1.72314652668624 0.53291019659921 -3.2334651085353 0.00122298274234202 0.0730776499518285
"462" "chr20:36010207" 10.2373497642532 2.21444350384816 0.70780980071845 3.12858553470215 0.00175649878968562 0.0734297252653631
"463" "chr16:57155396" 1.78773122738347 1.9127087729076 0.612273469729772 3.12394520989416 0.00178443681217726 0.0740337957941607
"464" "chr18:56223969" 5.11198880590226 2.53908273159876 0.812784346121423 3.12393163539034 0.00178451913608874 0.0740337957941607
"465" "chr15:74753425" 26.9675183022823 1.58158601617601 0.506874438336244 3.12027180018661 0.00180684235537362 0.0746759732556119
"466" "chr16:57058116" 2.23041647557812 -2.39595287333242 0.742810194073684 -3.22552502974233 0.0012574184036905 0.0747740780540759
"467" "chr16:48469392" 20.9461987881265 1.17744284945212 0.365506979366436 3.22139635060618 0.00127567595417375 0.0754968223788283
"468" "chr3:8810076" 2.06086098473669 -2.50037430795242 0.776808967248802 -3.21877631872339 0.00128738867019953 0.0758271926747523
"469" "chr5:143172039" 4.67366882183255 2.74060944254317 0.879980429898556 3.11439817230833 0.00184320566284693 0.0758913848578219
"470" "chr18:20715234" 20.7306103260896 -0.884038655133648 0.274913149551983 -3.21570160093956 0.00130126060148783 0.0762810065393504
"471" "chr12:48142151" 14.0114580277615 1.78063800407945 0.572718033317588 3.10910064026574 0.00187657785408618 0.0764005259922922
"472" "chr16:57641590" 6.33529486283796 2.02142471379726 0.650013953360761 3.10981741752759 0.00187203022395882 0.0764005259922922
"473" "chr3:9852762" 2.32034662868791 2.20845300330841 0.709857806442315 3.1111202599529 0.00186379018806387 0.0764005259922922
"474" "chr16:56942902" 6.76702621977442 2.6522289714968 0.85354532334121 3.10730889030547 0.00188799012790627 0.0765794062661164
"475" "chr12:109163902" 5.29669525219055 1.98290505096526 0.639103951464716 3.10263306371489 0.00191807298181261 0.0773478764761476
"476" "chr6:112863262" 2.34235046627695 2.41068276996616 0.777097100941911 3.10216415303081 0.00192111396985024 0.0773478764761476
"477" "chr12:52407156" 3.11576240281856 -2.34379683892556 0.730093883752809 -3.2102677355384 0.00132611391038188 0.0773712403656295
"478" "chr2:242254317" 7.40662314974637 -1.60737914796425 0.518524320890769 -3.09991081074644 0.0019357892373082 0.0776521925304035
"479" "chr1:17402420" 5.58982235014653 2.07440900392966 0.647472358888134 3.20385723877374 0.00135599696824515 0.077705849574812
"480" "chr16:50718041" 17.1932000454441 2.24801543323933 0.701539545262104 3.20440301394477 0.00135342880501924 0.077705849574812
"481" "chr22:48973827" 7.66545215980741 1.72397399755921 0.538128246485938 3.2036489606651 0.00135697821231784 0.077705849574812
"482" "chr18:59599698" 2.61872697141184 3.03357615703599 0.946280703889887 3.2057888790988 0.00134692771888992 0.077705849574812
"483" "chr19:46081041" 5.78039657408811 2.54704066664057 0.795504096908485 3.20179453071199 0.00136574376269136 0.0778473944734075
"484" "chr10:126681823" 3.66332229186146 2.76414517966129 0.864193754126176 3.19852482902545 0.00138132637672705 0.0783744309804446
"485" "chr1:9486724" 2.14520227054102 -1.86426261371429 0.603156816303948 -3.09084232047348 0.00199589592350744 0.0788069046134711
"486" "chr10:117863549" 2.45293834060549 -1.76667076148135 0.57128102847561 -3.09247230946121 0.00198496751530459 0.0788069046134711
"487" "chr4:54360381" 6.59514265646751 2.98941408646842 0.966543745111188 3.09289062351185 0.00198217176126744 0.0788069046134711
"488" "chr9:126065676" 1.54553964457128 -1.98352974999512 0.641689112844875 -3.09110706460534 0.00199411717467012 0.0788069046134711
"489" "chr9:235201" 4.42052994129341 2.90009268061257 0.908015260053178 3.19388099319248 0.0014037397184787 0.0792824501272283
"490" "chr16:56667165" 5.41699923094115 2.29894432154032 0.745422482446107 3.08408235018123 0.00204181069258839 0.0794189640168866
"491" "chr6:160241040" 4.60782476438271 2.37064208907041 0.768760967987466 3.08371807075026 0.00204431224044015 0.0794189640168866
"492" "chr16:1654948" 2.47690586534263 2.23794756801318 0.725698568201515 3.08385280896921 0.00204338665042329 0.0794189640168866
"493" "chr1:110026891" 15.2429421752084 -1.01888878431348 0.319295842202931 -3.19104933306936 0.00141757072946533 0.0794548977729349
"494" "chr2:227898318" 5.72683435107727 2.49748470114064 0.782756518200313 3.19062779174649 0.00141964042427186 0.0794548977729349
"495" "chr14:73712790" 5.3587158294062 -1.44616213284546 0.454017457671337 -3.18525666449667 0.00144625675376936 0.0794938117789714
"496" "chr16:57542332" 3.54021656836015 -2.03232416346996 0.638092635113376 -3.18499862188326 0.00144754697585191 0.0794938117789714
"497" "chr19:1085455" 5.14344176347654 2.7014149226215 0.848430080293171 3.18401596710013 0.00145247000259096 0.0794938117789714
"498" "chr1:9718087" 2.73023076104401 2.74190551943081 0.860281243584936 3.18721992357387 0.00143647504636735 0.0794938117789714
"499" "chr13:103277584" 2.89854944562895 2.74118870380958 0.860842330057636 3.18430984176399 0.00145099609758933 0.0794938117789714
"500" "chr21:47553438" 8.91399106296779 2.62209235419184 0.85092183145747 3.08147265384023 0.00205979395835896 0.0796964960271439
"501" "chr1:225871883" 2.78783436952167 2.5142528122282 0.790360064376178 3.18114859992663 0.00146692364287445 0.0799311829899296
"502" "chr22:17784913" 6.29914601268208 2.1819285928369 0.68683378411656 3.17679276019219 0.00148913405614516 0.0804327473382508
"503" "chr20:4966281" 3.319591029366 1.74967480285744 0.550747034704185 3.17691188986106 0.00148852251567276 0.0804327473382508
"504" "chr1:153600124" 10.0877387283385 2.17742637352197 0.707873193471918 3.076011909481 0.00209789465446564 0.0805072355966521
"505" "chr11:68177728" 44.8309210039993 1.79020529040696 0.582193110295274 3.07493382994348 0.00210549260771736 0.0805072355966521
"506" "chr16:57111002" 6.78876859472031 2.11549095821827 0.688523923861152 3.07250174598854 0.00212272591485506 0.0805072355966521
"507" "chr16:57822440" 33.6735250272898 1.11581578688979 0.36272553688298 3.07619859488902 0.00209658151371342 0.0805072355966521
"508" "chr16:90148935" 2.06260327657958 1.76257211522976 0.573612149653129 3.07275938331434 0.00212089423727141 0.0805072355966521
"509" "chr9:72260689" 1.38098305345256 -1.93616871887681 0.63022643500294 -3.07217947604463 0.00212501914140187 0.0805072355966521
"510" "chr8:39919057" 6.04775002653841 2.909004222665 0.916345373777209 3.17457184366412 0.001500577382549 0.0805320752855332
"511" "chr19:941887" 110.378921203225 0.821795569344915 0.267817423976764 3.06849179990699 0.00215142232841321 0.0812254983574968
"512" "chr8:146045868" 20.2132184428693 1.88386472164804 0.614415696215172 3.06610773984572 0.00216865155084612 0.081313254540488
"513" "chr9:136815825" 11.6904588117963 2.61397375343897 0.852380710311785 3.06667398946983 0.00216454793989805 0.081313254540488
"514" "chr16:57948543" 3.13699754619276 1.81409177565784 0.591926790481554 3.06472321379812 0.00217871526655672 0.0814108297034259
"515" "chr16:89926173" 11.1244298988365 -1.32703334390932 0.418980750459411 -3.16728952930232 0.00153867043608499 0.0814136870478246
"516" "chr17:1509906" 47.9664897620978 1.81906243159684 0.574526328737692 3.16619507341562 0.00154447180151012 0.0814136870478246
"517" "chr2:241397687" 27.3230559244396 2.01283410291952 0.635620947136572 3.16672084516283 0.00154168234179875 0.0814136870478246
"518" "chr7:2800209" 7.0045469934523 -2.07670932741758 0.655990924712886 -3.16575923413348 0.00154678765108245 0.0814136870478246
"519" "chr17:38114598" 4.69705353106762 -2.9980596158035 0.947604914955256 -3.16382868903235 0.00155708418489619 0.0816083656058515
"520" "chr1:20397157" 4.49540011153365 2.03554974553833 0.664796875436666 3.06191232352182 0.00219927861044831 0.0816460610272083
"521" "chr16:57530620" 6.06789013387297 -1.7891250228226 0.584528415190044 -3.06080076918229 0.00220745926157332 0.0816460610272083
"522" "chr5:10253267" 2.30319469379923 2.15295009644967 0.703288087035883 3.0612634226802 0.00220405091136246 0.0816460610272083
"523" "chr1:85328790" 3.68841868689002 2.85729900405479 0.904911112294845 3.15754659792906 0.00159102805979723 0.0818173384488244
"524" "chr11:105947931" 3.38667803578877 -2.25074562684298 0.713045181493889 -3.15652596112841 0.00159660673889343 0.0818173384488244
"525" "chr16:67691668" 2.36845464785169 -2.0605087226138 0.653876738712776 -3.15121887753665 0.00162590596966533 0.0818173384488244
"526" "chr17:3870395" 10.8211220691707 1.5269561442772 0.483631208302261 3.15727380298188 0.00159251736468363 0.0818173384488244
"527" "chr17:26240411" 7.25280623757799 2.04661147464875 0.649711254380303 3.15003235799081 0.00163252380169658 0.0818173384488244
"528" "chr19:947828" 7.94575854793233 2.8631306682156 0.906275058438947 3.15922924453788 0.00158187007851001 0.0818173384488244
"529" "chr19:18165343" 4.49167030908862 -2.05104354363157 0.649986922263034 -3.15551509327376 0.00160214976592825 0.0818173384488244
"530" "chr19:52308260" 10.3080644071424 2.20192014006812 0.699248910657358 3.14897900662886 0.0016384196485023 0.0818173384488244
"531" "chr8:144300760" 27.1049908685509 1.87818117719895 0.59650980418522 3.14861744772893 0.00164044788869823 0.0818173384488244
"532" "chr9:134429442" 7.84086364712037 2.14825281259419 0.680818544604995 3.15539702849985 0.00160279832031181 0.0818173384488244
"533" "chr3:172858719" 9.22954943792039 2.70292439524194 0.857303946979028 3.15281925945462 0.00161701892042642 0.0818173384488244
"534" "chr5:53240933" 5.22333485495132 2.61420944113726 0.829687035882414 3.15083800044786 0.00162802762226068 0.0818173384488244
"535" "chr16:57496931" 4.91892173103307 -1.75667839166566 0.558138507857468 -3.1473879098739 0.00164736253922815 0.0818322379426223
"536" "chr17:74129012" 4.59240511741724 1.51338182542364 0.494760438343845 3.05881737531302 0.00222212565874567 0.0819108549411283
"537" "chr16:57702705" 3.36265140355494 -2.74219384590658 0.896853477892794 -3.05757173663363 0.00223138225021581 0.0819751236771201
"538" "chr16:679274" 2.10208662056297 -1.87969427188263 0.615213872599125 -3.05535092039033 0.00224797328572192 0.0820322291655915
"539" "chr20:60693383" 5.6373142941209 2.71809709825053 0.889597531804369 3.05542338088261 0.00224743017669429 0.0820322291655915
"540" "chr3:48778027" 3.07899950838589 -2.93897279027524 0.934898078759461 -3.14362908326331 0.00166866801564416 0.0823856912349236
"541" "chr8:121700198" 6.56333588184749 2.36899849178831 0.753719809128726 3.14307579964866 0.00167182541029718 0.0823856912349236
"542" "chr1:205648046" 6.362458335701 3.17885889536769 1.04127220973958 3.05286059268087 0.00226671214500419 0.0824403207138025
"543" "chr9:136372107" 7.33679511522769 -1.78319025207055 0.584485043909686 -3.05087404827777 0.00228176270005473 0.0827120027252396
"544" "chr11:68917335" 20.1029387461215 1.9968621530302 0.654845581276627 3.04936340738118 0.00229326890654427 0.0828538312559752
"545" "chr16:30077357" 1.42336970847591 -2.05053158948141 0.673069905246757 -3.04653584047805 0.00231494879048549 0.0833610767425321
"546" "chr10:3160951" 5.36664329278424 -1.41853806492905 0.465851202076233 -3.04504541065221 0.00232645180320999 0.0834997224500796
"547" "chr16:57506801" 9.02229326473355 2.00409249053973 0.658543495182802 3.04321962816355 0.00234061436986441 0.0835727461041581
"548" "chr22:22697358" 29.0508304826399 1.44350538817925 0.474551996588777 3.04182765757094 0.00235146485693122 0.0835727461041581
"549" "chr22:36885906" 13.6589672759028 1.49900822964027 0.492668083015758 3.0426331262712 0.00234518058284425 0.0835727461041581
"550" "chr16:57029562" 5.94494936975113 2.83414275446173 0.934071063548375 3.03418322766076 0.00241187896746004 0.0838814572744557
"551" "chr16:57794888" 29.1217795695593 1.51393410596435 0.499078562293538 3.0334584980108 0.00241767963498656 0.0838814572744557
"552" "chr17:80002086" 5.36253016415158 -2.69672322678429 0.887635352080444 -3.03809804382362 0.00238076482163532 0.0838814572744557
"553" "chr19:13552763" 2.00749773991815 2.26344012456037 0.746926582313084 3.03033815927523 0.00244280065828832 0.0838814572744557
"554" "chr2:64752015" 20.8907924606828 1.91615904174446 0.632374565697921 3.03010137611984 0.00244471665413591 0.0838814572744557
"555" "chr2:111724375" 2.86501485787449 -1.72301870008481 0.56819704310817 -3.03243165550369 0.00242592024963206 0.0838814572744557
"556" "chr2:240964959" 55.050949026719 0.554059971854559 0.182426851959331 3.0371623799005 0.00238816768340412 0.0838814572744557
"557" "chr20:45150235" 2.89769804898154 2.62573390307117 0.866536044229699 3.03014966377457 0.00244432580973618 0.0838814572744557
"558" "chr3:139395281" 3.72081038449823 2.16941368929879 0.715704117061662 3.03115999696266 0.00243616119051624 0.0838814572744557
"559" "chr5:145725400" 5.13105238256916 1.87723391796546 0.617618889741775 3.03946972663082 0.00236995019934917 0.0838814572744557
"560" "chr9:72256910" 3.69683327772173 2.53744628525624 0.836606982874767 3.03302068617335 0.0024211900235197 0.0838814572744557
"561" "chr15:44720007" 8.34951402781371 2.11313823924585 0.697937398264115 3.02769022623171 0.00246430558754797 0.0842885212092035
"562" "chr11:134269772" 23.8007499091842 1.74933787180637 0.558121278929261 3.13433287324652 0.0017224534022484 0.0845437544936924
"563" "chr4:48019260" 4.39203964489319 -2.25109997910987 0.718640413477214 -3.13244278625758 0.00173358211437849 0.084753664714417
"564" "chr19:42095344" 1.33713698399764 1.93818240964342 0.641127156639692 3.02308581000049 0.00250211283029963 0.0853142284106227
"565" "chr17:3627473" 2.59471982935021 -2.49464762777645 0.826026561932527 -3.02005739614487 0.00252726787747386 0.0859034885081537
"566" "chr12:129484264" 2.95399041704193 1.74459463148868 0.558149033918807 3.12567885182878 0.00177395161709442 0.0860470884385914
"567" "chr4:24586324" 10.4857928180468 -1.32021316836077 0.422306744902535 -3.12619484366859 0.00177084181494183 0.0860470884385914
"568" "chr15:44125830" 6.80388313983574 2.21500753064937 0.734108355895893 3.0172760095425 0.00255057459887235 0.0864264579139635
"569" "chr1:156293897" 2.57681891091267 2.8338952948808 0.940724164787084 3.01246146421911 0.00259138335219363 0.0875374110086214
"570" "chr11:65624467" 5.2220719149211 2.36433227794981 0.785475814570465 3.01006375255836 0.0026119285949556 0.0876884704601863
"571" "chr17:46547381" 15.4347304391721 2.57882536847193 0.856469045694465 3.01099658117929 0.002603917844113 0.0876884704601863
"572" "chr14:35832208" 83.7409625556989 0.712130789244092 0.228990081050468 3.10987613951341 0.00187165810832971 0.087691436143675
"573" "chr16:89976877" 6.78473374548037 -1.88088260977889 0.604276621456506 -3.11261853097236 0.00185435533164333 0.087691436143675
"574" "chr18:61067209" 2.56400142658998 2.2453560299672 0.720314153295761 3.11718993677091 0.0018258389680662 0.087691436143675
"575" "chr19:49314049" 22.7587326072479 1.43496077296846 0.461211849053308 3.11128340677692 0.00186276069059461 0.087691436143675
"576" "chr19:57477872" 2.04274580189979 -2.13186442390389 0.683743875265061 -3.11792836619918 0.0018212706419994 0.087691436143675
"577" "chr20:33581955" 2.55259797984452 2.76236724767688 0.887896614422542 3.11113614221114 0.00186368994406155 0.087691436143675
"578" "chr3:21685967" 2.19108854219389 -2.53549297858214 0.815030166662283 -3.11091918102309 0.00186505976576699 0.087691436143675
"579" "chr6:109703727" 8.61738633645622 1.5211056213324 0.488657305814897 3.11282693051272 0.00185304648756057 0.087691436143675
"580" "chr8:1957390" 15.5104962263336 3.093672227663 0.992955625845113 3.1156198193952 0.00183558758592918 0.087691436143675
"581" "chr6:1318147" 11.3546901454295 2.35685488053245 0.783736148678203 3.00720450946069 0.00263662317876455 0.0882459984769938
"582" "chr12:31227461" 8.62689430028186 2.18278287122099 0.702651725578832 3.10649329071647 0.00189320604655939 0.0883662852448797
"583" "chr18:48136923" 2.25184621907443 -1.92442055778621 0.620265931661331 -3.10257336338272 0.0019184599057624 0.0892083856179516
"584" "chr6:35016569" 9.77507038809661 2.58094231818482 0.832443950562622 3.10043975506152 0.00193233518364141 0.0895170557545339
"585" "chr20:35944659" 17.3924315669615 1.91974436229869 0.619692547953313 3.09789809259305 0.00194898435780409 0.089617053983936
"586" "chr19:9546351" 13.4955225228718 2.51014955345829 0.836311952909804 3.00145124642145 0.00268696062083361 0.0896228053647355
"587" "chr20:62404389" 8.17730420013865 2.22280688208325 0.740779235420364 3.00063335444586 0.00269418753181498 0.0896228053647355
"588" "chr16:56603639" 18.2916462143312 2.65997696446243 0.859195996228736 3.09589078177488 0.00196222622696654 0.0898917637087007
"589" "chr3:66436546" 33.5261632403727 1.69978310527173 0.549568549247716 3.09294101272443 0.00198183523476185 0.0904550554198129
"590" "chr20:60241926" 4.10544991885747 -1.80706623214777 0.584570509901401 -3.09127162855438 0.00199301224452991 0.0906307663698177
"591" "chr10:71327740" 5.01383269939825 -1.85733390769753 0.601286060734108 -3.08893558155982 0.00200874989416403 0.0907972574435729
"592" "chr17:74382951" 2.29457323826331 1.86359547166971 0.603388371231729 3.0885505265298 0.00201135488232994 0.0907972574435729
"593" "chr11:63768798" 8.12081690700038 -1.18777253276383 0.396561464289358 -2.99517890597951 0.00274283913458737 0.0908468487174298
"594" "chr13:110834418" 4.74233883017075 2.67075923549991 0.892070957965708 2.99388654192974 0.00275448352438172 0.0908468487174298
"595" "chr16:88991153" 9.99416963098922 1.4727257379383 0.492066531321676 2.99294027167953 0.00276303817645704 0.0908468487174298
"596" "chr6:13770025" 5.23042810177389 1.13056030613202 0.377759785364339 2.99280217199834 0.00276428867878166 0.0908468487174298
"597" "chr19:3688524" 4.24478452556839 2.90283825728518 0.970580288441793 2.99082754085755 0.00278222573526009 0.0911617567490176
"598" "chr11:69469335" 33.5327021760899 1.65722607643893 0.537178218074954 3.08505821843971 0.00203512312872384 0.091536138106128
"599" "chr10:5645984" 1.54628483698843 2.18364565340288 0.731040640396616 2.98703729004474 0.00281695359981015 0.0918360840418794
"600" "chr16:29684572" 2.04543651579464 -2.27580039099035 0.761966520769105 -2.98674591200311 0.00281963964384837 0.0918360840418794
"601" "chr1:144931607" 3.15050164617216 -1.95407709264 0.654876117278902 -2.98388816003773 0.00284610781719877 0.0922247734498807
"602" "chr16:89812299" 5.95730230020669 -1.69484749069708 0.568048171779557 -2.98363338691424 0.00284847847608925 0.0922247734498807
"603" "chr7:101917407" 12.2143778274202 2.35115493943353 0.788506338789154 2.98178318140601 0.00286574876147424 0.0925094222971758
"604" "chr16:56099461" 2.29069685366887 2.48043940204745 0.805171049873788 3.08063659571002 0.00206558584590032 0.0925696787244239
"605" "chr16:56320979" 7.95033252320387 -1.41902122256185 0.476082524754048 -2.98062026808259 0.00287665255601103 0.0925874809399303
"606" "chr16:56377748" 9.5655967630211 1.98694716995023 0.667093858506117 2.97851216079216 0.00289651535328114 0.0926799971250747
"607" "chr20:48237630" 5.4919730716669 1.76720693239858 0.593149610437125 2.97936119539255 0.00288850065647061 0.0926799971250747
"608" "chr1:45987921" 2.12801685285634 -2.45612343336753 0.797938820006711 -3.07808490047755 0.00208335551204658 0.0926943321169213
"609" "chr6:167555743" 3.37749299816679 -2.42974949838705 0.789340242171964 -3.07820299608861 0.0020825300251353 0.0926943321169213
"610" "chr10:134083825" 8.17746348711942 1.51068783500907 0.491647827160247 3.07270316587137 0.00212129379260644 0.0928847517336435
"611" "chr16:56563061" 13.1304720081222 2.6513178690358 0.863015235579498 3.07215650399902 0.00212518269388157 0.0928847517336435
"612" "chr16:56913513" 6.72395205410752 2.18846090656348 0.712264645209585 3.0725390081934 0.00212246090878505 0.0928847517336435
"613" "chr6:135260303" 2.70932244535026 2.438325116427 0.792873243247679 3.07530256215912 0.00210289106814468 0.0928847517336435
"614" "chr7:32677753" 5.66389788648916 2.78928917132209 0.907193288933223 3.07463602889086 0.00210759585642378 0.0928847517336435
"615" "chr20:19354006" 2.98705442912759 -1.57150169486281 0.528036225622485 -2.97612477820099 0.00291916061819027 0.0931314663891053
"616" "chr10:12544333" 3.980199345946 -1.77017955927892 0.579585357660091 -3.05421718454985 0.00225648658704747 0.0932019823947551
"617" "chr10:98381446" 11.7981361655456 1.71682532723693 0.561693875997457 3.05651423417816 0.00223926848148665 0.0932019823947551
"618" "chr11:75959443" 3.74464873977478 -1.69841538987214 0.55499199489538 -3.06025204956749 0.00221150791926601 0.0932019823947551
"619" "chr12:133058954" 23.7280505883497 1.35499789579823 0.44442347158576 3.0488891393684 0.00229689224490266 0.0932019823947551
"620" "chr15:63111739" 2.14922768695883 -2.11594180686236 0.693454818418255 -3.05130449837921 0.00227849375524931 0.0932019823947551
"621" "chr15:75092384" 5.53575394665876 1.82579741788679 0.597592684024222 3.05525396594846 0.00224870017096615 0.0932019823947551
"622" "chr17:80334486" 126.504100934789 0.77489984591532 0.252693181819412 3.06656412466683 0.0021653435730826 0.0932019823947551
"623" "chr19:7735368" 8.89510750845332 -1.24374179759818 0.405533085751876 -3.06693052008871 0.00216269120657674 0.0932019823947551
"624" "chr19:57949536" 3.02448700466428 2.19501380080517 0.717374049798601 3.05978980062272 0.00221492384412285 0.0932019823947551
"625" "chr2:85730358" 4.98266973103027 3.01282868079841 0.98822859755576 3.04871634786749 0.00229821364947856 0.0932019823947551
"626" "chr2:86332939" 20.6191916595548 1.7818019314725 0.583064728907336 3.05592474237226 0.00224367564288191 0.0932019823947551
"627" "chr20:23422621" 16.7325657544847 2.54613354992292 0.834747980031506 3.05018234345032 0.00228702467799715 0.0932019823947551
"628" "chr20:57283828" 13.0575951674585 1.1993487983872 0.392295132912941 3.05726147933975 0.00223369332445933 0.0932019823947551
"629" "chr21:40545656" 5.01078522137372 3.14784960369425 1.03056382949524 3.05449261229751 0.0022544156688426 0.0932019823947551
"630" "chr21:47249130" 12.0052969146283 2.71854835602242 0.88563505772348 3.06960336801757 0.00214343217824534 0.0932019823947551
"631" "chr22:51009487" 11.244984867589 2.27061783019149 0.744290589978422 3.05071414413196 0.00228297814582002 0.0932019823947551
"632" "chr7:46668016" 5.58813878840767 2.43708130770724 0.795203719032078 3.06472574181828 0.00217869685216875 0.0932019823947551
"633" "chr7:100414427" 14.3810394232685 3.08697851904477 1.00642301441764 3.0672773523875 0.00216018320365939 0.0932019823947551
"634" "chr8:131457342" 9.21721639076921 2.45915504969142 0.805571461256665 3.05268392434759 0.00226804693447339 0.0932019823947551
"635" "chr8:145987847" 12.9625851430848 -1.28201242258117 0.419006672599185 -3.05964679423501 0.00221598161095456 0.0932019823947551
"636" "chr8:139302217" 3.07565006775013 -2.58162137564819 0.843015615460001 -3.06236483441591 0.00219595625428625 0.0932019823947551
"637" "chr22:46691903" 10.62148785044 2.28408587225676 0.767938856230823 2.97430694348174 0.00293651172636815 0.093411893429746
"638" "chr20:49262156" 10.0925702883038 2.36604845524169 0.795779153811137 2.97324759502713 0.00294666648801441 0.0934624361939686
"639" "chr11:68196830" 2.58491628814827 2.24896281132405 0.738277931049649 3.04622787264761 0.00231732138195064 0.0936697652723772
"640" "chr2:96805301" 8.88347431225347 1.62214447900615 0.546197749759848 2.96988495415694 0.002979112943003 0.0939453795407681
"641" "chr6:45655319" 4.21965146089547 2.68532779948499 0.904071030115212 2.97026197061395 0.00297545891783128 0.0939453795407681
"642" "chr12:294929" 22.8833763617152 1.49675654166258 0.492101705833927 3.04155934417286 0.0023535616617865 0.0939829178168399
"643" "chr16:56716798" 7.00676427753103 2.06802903987402 0.679725769650956 3.04244613373415 0.00234663812806727 0.0939829178168399
"644" "chr16:57870185" 3.72591047856465 -2.24496796272353 0.739095187939452 -3.0374544434288 0.00238585465231528 0.0939829178168399
"645" "chr19:21666759" 25.1383910262523 1.39561382224895 0.459446272047949 3.03759962188419 0.0023847056579095 0.0939829178168399
"646" "chr20:61484489" 2.00152415525709 1.83569714255289 0.604039386038626 3.03903550824997 0.00237336878893765 0.0939829178168399
"647" "chr14:88949786" 8.98169260673163 2.50678057366564 0.825187696011248 3.03783076963313 0.00238287731695714 0.0939829178168399
"648" "chr16:57444563" 3.85570408718499 2.55503574470639 0.840771906735116 3.03891664818834 0.00237430535773152 0.0939829178168399
"649" "chr5:159046317" 5.9675770738064 2.50535692698221 0.824599671235689 3.03827058677801 0.00237940197870601 0.0939829178168399
"650" "chr14:77972025" 3.35145236007364 2.99636942452446 0.987502349845754 3.03429093104689 0.00241101800782012 0.0945784787875271
"651" "chr3:139374127" 4.73638490648116 2.11108623259482 0.695893306226908 3.03363491745739 0.00241626641578612 0.0945784787875271
"652" "chr9:136002224" 5.08847507097019 2.56664310624944 0.846437184445699 3.03229011368427 0.00242705816459057 0.0947012064284568
"653" "chr8:10282809" 4.89176362169881 -1.55383921921041 0.512610579081928 -3.03122737340555 0.0024356176024145 0.0947363337241038
"654" "chr4:186472399" 2.83376784115371 2.1443728157128 0.707759288551474 3.02980526062972 0.00244711468917676 0.0948851460514965
"655" "chr1:118289936" 3.22419920600054 2.44222051553207 0.828349202557912 2.94829826357118 0.00319528613185444 0.0950317741229231
"656" "chr10:60029283" 3.52467908907198 -1.96573318444132 0.666650435403905 -2.9486715676565 0.00319142939915973 0.0950317741229231
"657" "chr10:100171028" 12.7971638981517 1.93125526297598 0.654102792305332 2.95252563617628 0.00315185897440655 0.0950317741229231
"658" "chr10:121131012" 2.12070699691359 2.36655692282754 0.804650231906761 2.94110015629968 0.00327048768478707 0.0950317741229231
"659" "chr12:256664" 6.86479336685317 2.09078281457042 0.710757021557545 2.94162808267261 0.00326491791276606 0.0950317741229231
"660" "chr12:53934162" 2.3107039757151 2.68373798664265 0.912602927172853 2.94075101748422 0.00327417595151961 0.0950317741229231
"661" "chr12:62968280" 1.92486466702539 2.74159318413 0.927516808109827 2.95584205068699 0.00311816730494501 0.0950317741229231
"662" "chr12:117485126" 3.14307232824592 -1.71997913295054 0.582200293353614 -2.95427390296051 0.00313405708321228 0.0950317741229231
"663" "chr12:122218489" 2.23028672382762 -2.04879617742027 0.694447868910131 -2.95025194711254 0.00317514891045736 0.0950317741229231
"664" "chr12:122249048" 6.13730675112847 2.17857149704693 0.742281235637876 2.9349677621512 0.00333582343406466 0.0950317741229231
"665" "chr13:33365008" 5.82730275548117 2.41135434370934 0.814606457246985 2.96014636547158 0.00307492916394767 0.0950317741229231
"666" "chr13:114479435" 10.3811089912362 1.16023246719038 0.395303937103879 2.93503898719201 0.00333505781405427 0.0950317741229231
"667" "chr16:56594847" 6.87788985381594 2.40814635465902 0.819442796210077 2.9387607845193 0.00329527302869867 0.0950317741229231
"668" "chr16:56695251" 11.1740482493151 1.39207963047008 0.47203642998207 2.94909363356331 0.0031870740016294 0.0950317741229231
"669" "chr16:57432823" 4.9391749178878 2.29696733646957 0.781876813504008 2.93776116236986 0.00330591597707073 0.0950317741229231
"670" "chr16:68323647" 3.06130321988853 2.33741081820083 0.78846263614383 2.96451691056981 0.00303158580541652 0.0950317741229231
"671" "chr17:47338194" 3.16430647869443 1.9489938127718 0.663642356419881 2.93681347177106 0.00331603491405934 0.0950317741229231
"672" "chr17:66432433" 8.76087299005074 2.70530687600442 0.918215452947502 2.94626589796577 0.00321635780966305 0.0950317741229231
"673" "chr19:4268402" 2.44826965657004 -2.39614113199977 0.815912985257818 -2.93676062925095 0.00331659996789384 0.0950317741229231
"674" "chr19:15939887" 1.81581290436178 2.34803343902323 0.791924058528801 2.96497298413348 0.0030270951146576 0.0950317741229231
"675" "chr19:52001204" 6.75152840746954 2.02262922597312 0.688118164190207 2.939363224561 0.00328887394905629 0.0950317741229231
"676" "chr20:31221116" 3.75343992693242 2.83635902620034 0.963080514943921 2.94509024135484 0.00322860481607687 0.0950317741229231
"677" "chr20:44002665" 7.2688457542851 -1.37972290096382 0.466096414157507 -2.96016630691686 0.00307473012482479 0.0950317741229231
"678" "chr20:60887674" 10.4696947644202 -1.0165301237632 0.345549995652251 -2.94177437868123 0.0032633759785476 0.0950317741229231
"679" "chr21:42832726" 3.03138954785174 -2.03775138198865 0.688383407951779 -2.96019828259922 0.00307441099435825 0.0950317741229231
"680" "chr3:61207538" 7.91144275792078 2.24565915243599 0.76325898466823 2.9421981235008 0.00325891352567072 0.0950317741229231
"681" "chr4:152329747" 16.7549799543494 3.01790851711938 1.02479943634984 2.94487722189684 0.00323082841625848 0.0950317741229231
"682" "chr8:123793459" 9.49643696885525 -1.10029159419136 0.372871305650657 -2.95086153725711 0.00316888939324551 0.0950317741229231
"683" "chr9:133243055" 2.60354729500331 -1.68082695286598 0.569534996103588 -2.95122681549892 0.0031651439603835 0.0950317741229231
"684" "chr9:136353121" 8.00947128314002 2.48292340596977 0.844227541261876 2.94105947107401 0.00327091728443017 0.0950317741229231
"685" "chr9:140123752" 5.05216339933441 1.65653446942014 0.561031450607938 2.95265883512432 0.00315049942672338 0.0950317741229231
"686" "chr9:140862994" 4.45642067139795 2.34340607701182 0.791597895682613 2.96034904816295 0.00307290669892194 0.0950317741229231
"687" "chr16:23545478" 9.54661811242163 2.46091137421975 0.833604064986638 2.95213456553766 0.00315585368202398 0.0950317741229231
"688" "chr21:40550871" 7.04121409703148 2.91554026505235 0.984535837428865 2.96133482826419 0.00306308739948918 0.0950317741229231
"689" "chr22:23652956" 5.09131969290206 2.94282143311827 0.995579295703172 2.95588854229815 0.00311769733629391 0.0950317741229231
"690" "chr8:42032131" 3.97518287348217 -2.22159904330681 0.733710688717532 -3.02789516013456 0.0024626350727065 0.0951885412947084
"691" "chr7:108183519" 2.44244497453636 2.23625126493611 0.739126452896305 3.02553271659165 0.00248195551409523 0.095636472753408
"692" "chr4:3267668" 7.84937254562869 2.89386096312619 0.956989598005583 3.02392102187647 0.00249521568316573 0.0958488285250836
"693" "chr14:51790453" 4.13727354459837 2.59520943311199 0.8585692938043 3.02271401020258 0.00250518874491441 0.0959339925258402
"694" "chr16:56188712" 9.50188021387886 3.01064001661706 0.996368073784029 3.02161429679614 0.00251430697628933 0.0959859968818602
"695" "chr13:113776218" 17.0120814459553 1.64206089319224 0.543957790630696 3.01872851437304 0.00253837887548901 0.0960020757426597
"696" "chr17:59423420" 18.0763350621373 1.97872573214726 0.655415000970152 3.01904248334006 0.00253574970602557 0.0960020757426597
"697" "chr2:202992854" 13.9771179402638 2.5425774229377 0.842429757362983 3.01814768616033 0.00254324929227966 0.0960020757426597
"698" "chr2:242910072" 2.88764755474212 -2.67083196264343 0.885282713759863 -3.01692546474809 0.0025535259077508 0.0960020757426597
"699" "chr16:82041204" 4.28729630345559 2.19377018478303 0.7271545335262 3.01692430375803 0.00255353568755235 0.0960020757426597
"700" "chr6:42061733" 20.9122743330927 2.2362563827855 0.763041622080171 2.93071349986009 0.00338184517655866 0.0960919602120612
"701" "chr1:1176441" 4.39692848789083 -1.65793233340139 0.567289433826493 -2.92255105514352 0.00347176697671203 0.0961432727992513
"702" "chr13:36292430" 8.65436254375633 1.90601446475236 0.6510897172577 2.9274221573952 0.0034178460680112 0.0961432727992513
"703" "chr15:100269737" 4.51100590675997 2.34786848956496 0.803156740394839 2.92330048604302 0.00346342103488892 0.0961432727992513
"704" "chr19:41827876" 2.10216884427898 -2.17577901008806 0.743608612731432 -2.92597338550984 0.0034338031203946 0.0961432727992513
"705" "chr20:33592763" 1.37285971221262 -1.91244589887901 0.654273879016634 -2.92300512096462 0.00346670814786143 0.0961432727992513
"706" "chr22:18279383" 3.21238259612345 -2.2816646060158 0.780398048595738 -2.92371900483538 0.00345876820375842 0.0961432727992513
"707" "chr8:146018780" 2.0873143392941 2.85560769114021 0.975488516111681 2.92736166953839 0.00341851094021734 0.0961432727992513
"708" "chr14:99565229" 3.84558793546095 2.20102408677001 0.752740967362022 2.92401261815666 0.00345550739026995 0.0961432727992513
"709" "chr17:48428623" 3.66778376776813 2.706718900131 0.925674448495269 2.9240505714843 0.00345508609214108 0.0961432727992513
"710" "chr6:151381629" 11.8519647693017 1.9084546689306 0.652592326022968 2.92442094831412 0.00345097720490191 0.0961432727992513
"711" "chr1:16067642" 18.0773445305863 2.75833853676748 0.915198783727886 3.01392286114271 0.002578933684691 0.096225194754806
"712" "chr1:202831089" 7.91012755469243 2.59794714050291 0.862112281118876 3.01346726801202 0.00258280901112423 0.096225194754806
"713" "chr19:39645350" 2.400236312565 -1.72433043157011 0.571939883184118 -3.01488055347772 0.00257080477583235 0.096225194754806
"714" "chr7:99950427" 8.56306031902843 -1.45048963900864 0.481644104015195 -3.01153824352197 0.00259927658423434 0.0965479041152989
"715" "chr1:1303299" 10.3182398140126 1.539544519843 0.527214390137954 2.92014889699835 0.00349864181466903 0.0966421425763347
"716" "chr11:8377890" 1.50962887031625 -2.07802425759768 0.711807872495591 -2.91936116175864 0.0035074959637273 0.0966421425763347
"717" "chr14:75386576" 5.03532578179567 -1.76011895310683 0.585105704258759 -3.00820679117569 0.00262794252591012 0.0970299137402455
"718" "chr6:44202050" 4.68439437679276 2.06290566839887 0.685752011009267 3.00823859832763 0.00262766747582617 0.0970299137402455
"719" "chr10:5882493" 4.30681578819598 -1.42847803954142 0.489714170034059 -2.91696284680117 0.00353457872406798 0.0971430439755813
"720" "chr7:154998232" 12.3581591885504 2.36979390289407 0.78816134382213 3.00673703610219 0.00264068087128099 0.0972100645740316
"721" "chr10:73065095" 8.70146407913789 2.11503449647963 0.705894345338671 2.99624796606762 0.00273324075154878 0.0983870970958248
"722" "chr14:67877305" 3.83203166378688 1.97483772991364 0.658571853907021 2.99866706753073 0.00271163442287837 0.0983870970958248
"723" "chr17:70800145" 2.02794711242611 2.37425263013886 0.791192072246494 3.00085492944521 0.00269222793824267 0.0983870970958248
"724" "chr22:49795501" 15.189164640668 2.48852148939788 0.830008655109689 2.9981873972977 0.00271590617742287 0.0983870970958248
"725" "chr3:123357161" 19.6497431369783 1.50713141269507 0.502027537812417 3.00208912694787 0.00268133659549763 0.0983870970958248
"726" "chr9:27366057" 4.65854555073606 2.09237209889688 0.698409983871652 2.99590805861303 0.00273628922313556 0.0983870970958248
"727" "chr15:74927685" 6.3947876167025 2.61422924151235 0.872586200059001 2.99595528938641 0.00273586544659559 0.0983870970958248
"728" "chr2:98607889" 4.14730734382776 2.03225460627934 0.677656297811409 2.99894594478471 0.00270915367475412 0.0983870970958248
"729" "chr1:42122024" 8.04850989552023 1.92037340658479 0.661485437705969 2.90312272518749 0.00369461824019986 0.0984294142229432
"730" "chr10:16251866" 17.4898611671015 1.69681552853817 0.583836559422914 2.90631941619991 0.00365707921514519 0.0984294142229432
"731" "chr10:131988311" 2.62405888138796 -1.55591834528281 0.536587413494044 -2.89965494186918 0.00373573659613598 0.0984294142229432
"732" "chr11:3013033" 1.42492864907711 -2.28851030500809 0.788194550327521 -2.90348404979093 0.00369035768218681 0.0984294142229432
"733" "chr15:55611433" 2.43729143694189 -2.43093778218941 0.839636935194864 -2.89522492436 0.00378886939543911 0.0984294142229432
"734" "chr16:30788759" 4.83239358668704 2.42907450238608 0.835766078496777 2.90640475233818 0.0036560818752081 0.0984294142229432
"735" "chr16:87878783" 2.07223098847425 2.58662786459365 0.893151572574257 2.89606819718004 0.00377870272364477 0.0984294142229432
"736" "chr16:89170064" 8.2846851703694 1.86105739376487 0.639484396424014 2.91024676156583 0.00361143498639785 0.0984294142229432
"737" "chr17:33288244" 10.6680723198454 1.82521841306484 0.629437033954234 2.89976330372317 0.00373444545261105 0.0984294142229432
"738" "chr17:79484353" 20.9948110098432 -0.679537215979963 0.234211204319711 -2.90138645567254 0.0037151538996352 0.0984294142229432
"739" "chr19:953262" 1.67262398588711 -1.90431055091544 0.656264861245327 -2.90174084180254 0.00371095400279254 0.0984294142229432
"740" "chr19:56045790" 3.26314105305088 1.88167555175658 0.648397727218725 2.90203909231445 0.00370742272508672 0.0984294142229432
"741" "chr2:158985245" 2.43699338876494 2.3247319779403 0.80216075640026 2.89808739631276 0.00375445952121465 0.0984294142229432
"742" "chr2:233505908" 2.18621824968647 2.52276489214025 0.867121652906013 2.90935520256659 0.00362175112611749 0.0984294142229432
"743" "chr20:42839990" 1.81321103326992 -1.9950043512713 0.689030271464271 -2.89537983147195 0.00378699994148602 0.0984294142229432
"744" "chr3:13051760" 2.37472903309866 2.46319489483045 0.849151325042073 2.90077259752071 0.00372243907442418 0.0984294142229432
"745" "chr9:90278522" 5.98551902912318 2.7581041160346 0.94929549833694 2.90542209550819 0.0036675813629203 0.0984294142229432
"746" "chr9:95965162" 10.5481278505075 1.55592668707819 0.537020241256419 2.89733341044636 0.00376349554882898 0.0984294142229432
"747" "chr9:99540247" 7.97847898079886 1.11651270300403 0.384885076829841 2.90089891819226 0.00372093885963387 0.0984294142229432
"748" "chr3:185661487" 2.21849097879295 2.33829277360072 0.807578498692448 2.89543713383485 0.00378630861607067 0.0984294142229432
"749" "chr5:96016569" 4.03211258172858 2.40435758188562 0.82621528825025 2.9100860466738 0.00361329262542986 0.0984294142229432
"750" "chr9:107979077" 5.57775844268157 2.29805804768542 0.790433053701468 2.90734052292473 0.00364516155819868 0.0984294142229432
"751" "chr17:13842102" 4.35074637347789 2.56224197122177 0.855569965580416 2.99477783734911 0.00274644800038024 0.0984661313527627
"752" "chr16:56476016" 3.33637997014711 1.93655110592744 0.669266370284524 2.89354312708729 0.00380921975088506 0.0987230325460972
"753" "chr1:156348344" 4.74631206360122 2.41059857722299 0.805610919387415 2.9922615486096 0.00276918903634263 0.0988405629506023
"754" "chr1:242815299" 5.03345390456036 2.55072618229202 0.854479932419721 2.98512122463644 0.00283465961262079 0.0988405629506023
"755" "chr10:120569496" 6.69010004297507 1.80028758878965 0.603289235063504 2.98412019335991 0.00284395031924999 0.0988405629506023
"756" "chr16:72140553" 3.70579388790428 2.1902065119066 0.733534816223613 2.98582488992442 0.00282814539624968 0.0988405629506023
"757" "chr16:84693879" 3.94408286231569 -2.27828741834778 0.761788190079592 -2.99070981674019 0.00278329846215397 0.0988405629506023
"758" "chr17:77701601" 10.8859691163388 2.07582600175386 0.694568971753385 2.98865351919421 0.00280209690699029 0.0988405629506023
"759" "chr20:47016860" 13.0114150093433 1.64788619532651 0.552235207348375 2.98402958268278 0.002844792659909 0.0988405629506023
"760" "chr21:47700760" 2.07743057364504 2.48489552331899 0.831620515593422 2.98801614044579 0.0028079472501214 0.0988405629506023
"761" "chr4:15924522" 2.4511846663985 2.11680817873593 0.707861413474999 2.99042741762713 0.00278587328236726 0.0988405629506023
"762" "chr9:38068980" 18.9254678117096 1.16702060762127 0.390946330834125 2.98511717741744 0.00283469711954579 0.0988405629506023
"763" "chr5:178981071" 6.312148334521 -2.37152302036534 0.793155767449767 -2.98998395736375 0.00278992099478175 0.0988405629506023
"764" "chr17:6658102" 3.16111944388965 -1.84987155702204 0.620338044437772 -2.98203789628706 0.00286336552781969 0.0989300788089435
"765" "chr3:107833289" 4.57816988238954 1.81604433045528 0.608853237956704 2.98272919850091 0.00285690649183637 0.0989300788089435
"766" "chr10:99675002" 3.91115737607487 1.31208607999456 0.454038409315931 2.88981296091533 0.00385471100190017 0.0996652884875183
"767" "chr9:6704475" 32.987466357003 1.42328724112268 0.477917722062378 2.97810098981202 0.00290040400623225 0.0999306327384029
"768" "chr1:55266797" 5.77493231362796 -1.31810952961592 0.44274791291997 -2.97711065631647 0.00290978966161525 0.0999321921017124
"769" "chr9:126983647" 4.28285059045138 1.60689531188038 0.539880074849591 2.97639306716043 0.00291660775719283 0.0999321921017124
"770" "chr3:32881671" 4.33228534610608 2.74562070316957 0.923214320718714 2.97397975914425 0.00293964465452473 0.0999980471093494
"771" "chr4:2401548" 9.11499604206919 -1.00267116933399 0.337048202340356 -2.97485986387631 0.00293122420506238 0.0999980471093494
"772" "chr9:136211248" 7.36201957580131 1.55632867473924 0.523427551271972 2.97334114522102 0.0029457684410653 0.0999980471093494
"773" "chr19:40405847" 14.0570841965668 1.47380303391793 0.510617548968709 2.88631488850034 0.00389781962852286 0.100228331579449
"774" "chr22:24917852" 8.83981515671531 2.41672459450412 0.837450291286383 2.88581259049043 0.00390404554314599 0.100228331579449
"775" "chr11:111171071" 3.96722794299184 2.48805499150206 0.861830392843423 2.88694273509345 0.00389005023834281 0.100228331579449
"776" "chr1:2443655" 8.21218882221927 2.07318302792053 0.697994484403648 2.97019972828556 0.00297606188549351 0.100308248720497
"777" "chr22:24296483" 1.94154227375949 -1.91700631491666 0.645751218918372 -2.96864529056194 0.00299115658387132 0.100308248720497
"778" "chr7:644857" 3.57660308008315 -1.51567998651375 0.510585881915886 -2.96851135175619 0.00299246048814484 0.100308248720497
"779" "chr7:99950408" 8.66885049541945 -1.46151179147731 0.492225315735456 -2.96919265376182 0.00298583334791703 0.100308248720497
"780" "chr12:131617131" 2.57078894205364 -1.75444143134774 0.591193069494312 -2.96762854958437 0.00300106761375427 0.10032487922845
"781" "chr12:3179706" 2.88783225296501 -1.94286928460814 0.656268996572434 -2.96047702200679 0.00307163033942639 0.100464473044386
"782" "chr12:124102893" 13.1380646339849 -2.20642258131731 0.744467603731669 -2.96375902760247 0.00303906167811092 0.100464473044386
"783" "chr14:100765823" 9.66758579651573 1.66106040415572 0.560792731199325 2.96198633067753 0.00305661353520782 0.100464473044386
"784" "chr17:34416246" 2.48436990164786 -1.95688890880133 0.661154799955218 -2.95980443450441 0.00307834386642592 0.100464473044386
"785" "chr2:135426618" 3.35484255430558 -2.37045768019399 0.800649844879579 -2.96066713227243 0.00306973514885968 0.100464473044386
"786" "chr22:29855327" 7.71396354683909 2.38765362946036 0.806691420959399 2.95981036543158 0.00307828460761027 0.100464473044386
"787" "chr3:183476020" 3.80990730812595 2.32177976338692 0.784203195092592 2.96068643677584 0.00306954276381181 0.100464473044386
"788" "chr8:623748" 6.46347733419056 2.65253992378295 0.895374045807007 2.96249364855355 0.0030515810515348 0.100464473044386
"789" "chr8:41630447" 3.08077177523428 -1.88812701648973 0.637534912217644 -2.96160567885129 0.0030603944879376 0.100464473044386
"790" "chr11:67778488" 2.91179886421549 -2.29726248149293 0.776408065008232 -2.95883387232533 0.00308805525712687 0.10051619861948
"791" "chr7:73255165" 4.88124599387347 1.87204770495493 0.64908769556606 2.88412138720693 0.00392507423561733 0.100531654893945
"792" "chr16:23692405" 2.5990702002215 -2.15494104213976 0.747518785729055 -2.88279182179756 0.00394167843434901 0.100720499759209
"793" "chr1:24239078" 10.6806125305121 1.85648902396397 0.644646071142525 2.87985781201406 0.0039785455584976 0.100953280438994
"794" "chr12:129308644" 5.57748243967058 1.86434601211886 0.647241228128986 2.88045002557737 0.00397107901051678 0.100953280438994
"795" "chr5:132566372" 3.931708370155 1.76770391403479 0.613719849274589 2.88031080650919 0.00397283312069118 0.100953280438994
"796" "chr16:56315359" 2.23149598431132 -1.98158167578327 0.670869610290701 -2.9537508412769 0.00313937357467936 0.101419408488801
"797" "chr16:57905843" 2.59556144529812 -1.84609176601074 0.625020542663726 -2.95364974428365 0.00314040209000007 0.101419408488801
"798" "chr19:4386845" 8.65771815088741 2.43368509905032 0.823513930372021 2.95524460399948 0.00312421245094762 0.101419408488801
"799" "chr8:124229616" 19.5119839856582 1.8589935802577 0.646262533608948 2.87653002236793 0.00402073945122801 0.101787211490369
"800" "chr1:3605172" 2.4267045492304 1.63828976857041 0.569825138463972 2.8750745763632 0.0040393207851014 0.10182206497235
"801" "chr16:56417302" 6.71555155278925 1.93543322390331 0.673374025863137 2.87423207543899 0.00405011238181652 0.10182206497235
"802" "chr21:34777729" 3.78470286981137 2.4820599699226 0.863374209905719 2.87483682213955 0.00404236353291892 0.10182206497235
"803" "chr12:132625105" 15.1656600821149 1.9232432518505 0.669421119380852 2.87299458617217 0.00406601084014552 0.101919621572368
"804" "chr19:59092122" 2.14222875816923 1.98921401278657 0.692508202233769 2.87247718708618 0.00407267482408144 0.101919621572368
"805" "chr6:44064064" 3.4766250946771 1.52702748168482 0.531860868214719 2.8711032770855 0.00409041861447535 0.10212942220261
"806" "chr3:37034946" 5.18179559105739 2.08984187286966 0.728322712379102 2.86938995221375 0.00411264417161722 0.102449909946382
"807" "chr11:4203501" 15.9233244742954 -0.85805240854031 0.299192255041177 -2.86789645815605 0.004132107382432 0.102700281662222
"808" "chr18:11005528" 6.41620096814432 2.13207400214656 0.723241081538906 2.94794371692763 0.00319895300726984 0.103041275382606
"809" "chr19:43995957" 9.06865193511211 1.91480545196276 0.649796040695556 2.94677919230335 0.00321102402734166 0.103161444660231
"810" "chr16:87811564" 1.93229540311013 1.65466665482458 0.577918980314128 2.86314641184685 0.00419456689361984 0.104015725855196
"811" "chr16:56254650" 6.98189498780208 1.72993642923404 0.604687676539894 2.86087594695658 0.00422472326077345 0.104054075616928
"812" "chr20:43150729" 2.15301941745121 -1.7264114504195 0.603343808571255 -2.86140576217682 0.00421766870553512 0.104054075616928
"813" "chr9:135072499" 11.034897893003 1.66320126661744 0.581346828343723 2.8609449394537 0.00422380401142898 0.104054075616928
"814" "chr1:226012277" 2.43124050347109 -2.33028138555347 0.792564373547177 -2.94017932590653 0.00328022342564316 0.104251823050878
"815" "chr11:1123756" 19.7518340553915 -1.20868208678994 0.41137506416237 -2.93815107449701 0.0033017608749013 0.104251823050878
"816" "chr11:134264227" 12.4012472781413 2.45960198701334 0.836228399296049 2.94130406128742 0.0032683354045033 0.104251823050878
"817" "chr12:50339514" 17.9971619364723 -0.887012182065412 0.302641603682426 -2.93089968884843 0.00337981898645018 0.104251823050878
"818" "chr16:57953010" 5.96680046698841 1.47701306094149 0.50360604294154 2.93287398283452 0.00335840175491483 0.104251823050878
"819" "chr4:624534" 3.95837768417335 1.81624529318613 0.619432804788139 2.93211027757455 0.00336667176488433 0.104251823050878
"820" "chr4:1015593" 19.5619968427257 1.5443605725916 0.526753401815202 2.93184736400317 0.00336952309079729 0.104251823050878
"821" "chr4:1518062" 11.9758950904951 1.53733636556219 0.523796543123439 2.93498761254693 0.00333561003992932 0.104251823050878
"822" "chr6:36692573" 3.34855849466477 -1.71031101387728 0.582743004654447 -2.93493186570545 0.00333620935673292 0.104251823050878
"823" "chr6:149805952" 4.08337895428917 -1.53645276601244 0.523903157074371 -2.93270377409528 0.00336024330732196 0.104251823050878
"824" "chr8:141635978" 5.19632101135042 2.37787840685451 0.811240445529418 2.93116352859195 0.00337694965972877 0.104251823050878
"825" "chr10:101605693" 6.83134012323612 2.34304467368205 0.797735571694739 2.93711946266154 0.00331276462625639 0.104251823050878
"826" "chr16:57926569" 8.07036967185428 2.1693872110294 0.738161383197167 2.93890639690907 0.00329372530473093 0.104251823050878
"827" "chr3:187914311" 3.51224753318943 1.98556148241187 0.676453915100398 2.93525018938973 0.00333278847700047 0.104251823050878
"828" "chr9:137220372" 2.95793026919489 -2.38127406841321 0.832958171195868 -2.85881590547871 0.00425225479239765 0.104496288378042
"829" "chr12:100794922" 9.84203851868808 2.59846723598497 0.887437046593681 2.92805810390593 0.00341086297393595 0.104687255892342
"830" "chr7:45017743" 6.59447209670391 -1.8006875207223 0.61487695325209 -2.92853311739601 0.0034056555029076 0.104687255892342
"831" "chr11:44732809" 6.5458421905957 2.20026491832094 0.751730176510093 2.92693440688476 0.0034232106926063 0.104806170932791
"832" "chr19:2324706" 7.66180058873929 -1.4168804367418 0.484466709723499 -2.92461877834797 0.00344878434037714 0.104889486438299
"833" "chr20:46085080" 5.61490772328497 1.9353157508168 0.661800167475649 2.92432043074092 0.00345209188700572 0.104889486438299
"834" "chr11:86215325" 6.67386613382424 2.64354497612097 0.9042022054436 2.92362146454183 0.00345985208722014 0.104889486438299
"835" "chr16:56964445" 9.92614131485161 1.62751312737792 0.557037303700109 2.92173094435004 0.003480921007381 0.104908607780809
"836" "chr16:57754321" 11.739184845058 1.89615917506693 0.649084330619018 2.92128323797095 0.00348592754449935 0.104908607780809
"837" "chr7:129778518" 5.93335316102527 2.50460641489891 0.856965662372 2.92264500769657 0.00347071968351981 0.104908607780809
"838" "chr14:100113424" 13.1638380524644 1.12857504529518 0.39552219910347 2.85337977957576 0.00432568915292032 0.105330932379252
"839" "chr16:30759548" 7.30270618899527 -1.14415254338973 0.401044382776104 -2.85293247462959 0.00433178251096182 0.105330932379252
"840" "chr19:4424296" 2.71118628199325 1.698310713541 0.5953273748216 2.85273411801352 0.00433448708993531 0.105330932379252
"841" "chr6:158453211" 4.60861349278289 -1.44099051793483 0.504920450020836 -2.85389612933159 0.00431866490398497 0.105330932379252
"842" "chr6:3151331" 3.92543584715421 2.20199204937564 0.771502532586202 2.85416049380188 0.00431507258271486 0.105330932379252
"843" "chr8:101158229" 5.41593815971142 -1.82654666155453 0.640741916937326 -2.85067452787421 0.00436266007143125 0.10577996453197
"844" "chr1:19651369" 20.0240615179384 1.33328665427022 0.46799182009362 2.84895290264583 0.00438633731606566 0.105822880175487
"845" "chr14:74738589" 3.03854842721308 2.11151746397907 0.741434902488476 2.84787977594822 0.00440115472814774 0.105822880175487
"846" "chr17:55938286" 1.60074049297613 -2.31000452365533 0.811173966609065 -2.847730103213 0.00440322496560089 0.105822880175487
"847" "chr7:99650317" 2.36487533900803 2.39625214029927 0.841392173738628 2.84796105204046 0.00440003090633188 0.105822880175487
"848" "chr12:109153099" 3.37386801878785 -2.1271139501215 0.729230741026598 -2.91692852543077 0.00353496767222517 0.105856724848854
"849" "chr20:49187337" 9.45700479420011 1.47135935448856 0.504513753339681 2.91639097001566 0.00354106462162867 0.105856724848854
"850" "chr20:62495488" 2.97348758109418 -2.34644831130359 0.804829979585792 -2.91545838353486 0.00355166471115486 0.105856724848854
"851" "chr1:110183021" 30.4662903293258 1.02786249760904 0.361083457984548 2.84660644202932 0.0044187953859353 0.105911472777232
"852" "chr21:44466801" 2.09716052951598 -2.18079718320833 0.766625585933969 -2.84467049263885 0.0044457386611651 0.105911472777232
"853" "chr4:324062" 2.95120336435832 -1.88130901598782 0.66123277027964 -2.84515393148498 0.00443899656557831 0.105911472777232
"854" "chr5:73612060" 5.34866749751211 2.7313026783064 0.959956509569527 2.84523585295671 0.00443785499754104 0.105911472777232
"855" "chr11:617452" 10.0506803167727 1.0388521427996 0.365322276099982 2.84365945019813 0.00445986878490731 0.106016619416392
"856" "chr13:21302347" 2.45597940128644 -2.24226169624372 0.769499603590469 -2.9139218341132 0.00356919262550146 0.106123422078912
"857" "chr2:130511058" 8.4767656398209 2.38073302661562 0.818083677433832 2.9101338802939 0.00361273964496844 0.106810500716828
"858" "chr12:2303546" 2.25673010985465 1.88899111074353 0.649213411563407 2.90966125637262 0.00361820679119985 0.106810500716828
"859" "chr3:52572056" 9.91284444625202 2.74085894292709 0.965465864055161 2.8388978263974 0.00452696497095827 0.107377640865491
"860" "chr14:105124376" 17.9738957598688 1.77346430607226 0.625404999048903 2.83570535695956 0.00457246083833786 0.107403258721755
"861" "chr16:57171233" 1.8838554102187 -1.81806176514096 0.64131382028199 -2.83490189614431 0.00458397599255307 0.107403258721755
"862" "chr16:75235244" 11.0534821062134 1.8082652739348 0.637759199272867 2.83534173399063 0.00457766901241275 0.107403258721755
"863" "chr18:71958903" 7.83453174765985 -1.38069397904104 0.486872949072965 -2.83584040080676 0.00457052797159058 0.107403258721755
"864" "chr22:37411703" 22.6821504314462 1.60330364491895 0.565617269833196 2.83460871941157 0.00458818432070651 0.107403258721755
"865" "chr4:15786523" 2.84318875338815 2.20678540758922 0.778682540177844 2.83399882972232 0.00459695003419115 0.107403258721755
"866" "chr4:185470373" 6.67921320956179 2.84388893446787 1.00301158621286 2.83535003339865 0.00457755008004703 0.107403258721755
"867" "chr14:34981099" 1.68433583002544 -1.95609820636792 0.690426570483094 -2.83317341770208 0.0046088375215776 0.107450910679344
"868" "chr1:229468096" 1.49854626253633 -2.10132385072107 0.742104284740495 -2.83157487960856 0.0046319386747013 0.107586779142443
"869" "chr16:70696196" 10.7443572752616 -1.43209046945853 0.505787758549483 -2.8314059509181 0.00463438605049474 0.107586779142443
"870" "chr11:78007920" 3.20039137386094 2.27045581287667 0.802157116667678 2.83043778544109 0.00464843507031164 0.107683811151105
"871" "chr12:13153591" 3.07740067287319 2.13684826699457 0.735769892913646 2.90423444554473 0.00368152366113951 0.108118538625123
"872" "chr21:30476441" 3.15541706372117 2.50380304407447 0.862214239838275 2.90392216735379 0.00368519761232681 0.108118538625123
"873" "chr5:73195324" 2.91950429720862 2.32825987193452 0.802214862456846 2.90228962450788 0.00370445879205257 0.108118538625123
"874" "chr1:110171269" 4.95484378716689 -2.0848237676579 0.718338113173601 -2.90228755710482 0.0037044832417454 0.108118538625123
"875" "chr22:42912848" 2.54041233938483 2.49063912681526 0.858207614205867 2.90214056084779 0.00370622203711312 0.108118538625123
"876" "chr19:39971401" 2.37734904500608 -2.38248334139757 0.82120530161192 -2.90120306909985 0.00371732894463209 0.108187392273304
"877" "chr20:17853250" 5.52355756753187 2.17544696369237 0.750050049055584 2.9004024017218 0.00372683877646275 0.108209551234901
"878" "chr12:7793522" 3.49793136967471 2.44069037723722 0.863135925966684 2.8277010651639 0.00468835634690311 0.108253624429486
"879" "chr16:87931281" 12.4715009801617 1.91333626240306 0.67687594088457 2.82671631067672 0.00470279699198757 0.108253624429486
"880" "chr6:168721650" 5.60920418261636 1.9832052417976 0.701555355306248 2.8268692225033 0.00470055202359962 0.108253624429486
"881" "chr17:80352303" 14.5648287233513 1.91242737871217 0.659772790370332 2.89861510905705 0.00374814696416572 0.108319695793845
"882" "chr5:140080253" 14.093123441515 1.38368318101962 0.477309750585048 2.89892083562846 0.00374449424472497 0.108319695793845
"883" "chr1:28980680" 2.41800171431018 2.53932989333551 0.876507999861758 2.89709836503034 0.00376631645302223 0.108338530714958
"884" "chr16:85320519" 10.4003666804141 2.76086445903563 0.952786047247701 2.89767515698923 0.0037593974936858 0.108338530714958
"885" "chr17:73675983" 2.44940755854307 2.32689646276278 0.823764082067599 2.82471221241208 0.00473230993069804 0.108475280785391
"886" "chr7:55155606" 10.3991527597749 2.1637302969746 0.765900568252489 2.82507989504625 0.00472688280319825 0.108475280785391
"887" "chr1:44051574" 9.48231296213249 1.78943748320201 0.618347107506162 2.89390451007192 0.00380483852655121 0.109020770610079
"888" "chr17:17590323" 3.94152792339588 -1.62669035029136 0.562414412088898 -2.89233404288053 0.00382391142234822 0.109020770610079
"889" "chr20:47044836" 7.45247523950744 2.50066522823744 0.864570923309105 2.89237720216898 0.00382338610578562 0.109020770610079
"890" "chr5:171788725" 4.47261263135222 2.24468761677399 0.776112122670057 2.89222079027911 0.00382529019684489 0.109020770610079
"891" "chr5:141254063" 1.99017679411594 1.70238380225733 0.603226688460515 2.82212944954732 0.00477059166891209 0.10909161182874
"892" "chr9:136812251" 2.23012365714793 -2.5932337271448 0.919080729309709 -2.82155162701811 0.00477919443260357 0.10909161182874
"893" "chr11:460765" 4.4590748467746 -1.78957191193675 0.634849472509697 -2.81889170492997 0.00481897735305683 0.109313642202085
"894" "chr16:1421986" 2.59217210145168 1.79123842275307 0.635223277624861 2.81985639671554 0.00480451451373092 0.109313642202085
"895" "chr22:43139106" 7.0480781051244 -2.22398910755059 0.788842388199981 -2.81930730500601 0.00481274177597492 0.109313642202085
"896" "chr1:151759833" 3.27623868931597 -1.82426528051838 0.648148050409238 -2.81458114294496 0.00488408457897589 0.109519379350818
"897" "chr16:56905432" 5.87650134791888 -1.98259660307685 0.70459562508878 -2.8138077110925 0.00489585042872684 0.109519379350818
"898" "chr18:5296969" 11.2692485824036 -1.43033403813643 0.508356027945256 -2.8136462626749 0.00489830969876264 0.109519379350818
"899" "chr18:46304286" 5.2849344599338 1.39142473901761 0.493967521436915 2.81683446508802 0.00484995153971304 0.109519379350818
"900" "chr20:60976524" 17.5682660394819 1.16418161547322 0.413573384048079 2.81493360157307 0.00487873128322653 0.109519379350818
"901" "chr3:58621355" 2.09885914699531 2.41935270430809 0.859566722073762 2.81461885642948 0.00488351151632005 0.109519379350818
"902" "chr4:36396395" 4.38375626144873 2.88477275264641 1.02453367812842 2.81569343617499 0.00486720863522914 0.109519379350818
"903" "chr10:77778898" 4.73688361469546 2.04702657613773 0.70849050508969 2.88927877146157 0.00386126595942047 0.109541281312091
"904" "chr19:5933920" 2.35537586168169 1.97032425915515 0.700460562016481 2.8128982072638 0.00490971907539332 0.109549989430709
"905" "chr11:837121" 9.23069409891371 -1.75050433649384 0.606024516532406 -2.88850415905613 0.00387078909978107 0.109560161041629
"906" "chr17:1640793" 5.92032193638507 -1.43718401681254 0.511528657141524 -2.80958651435811 0.00496051848769974 0.11045758616182
"907" "chr1:10394536" 7.06386104341021 2.34716352216196 0.8142604067102 2.88257110725184 0.0039444409802087 0.11057139737127
"908" "chr1:44014116" 7.31985840376039 1.87553051768497 0.653225140953743 2.87118544602646 0.00408935544867586 0.11057139737127
"909" "chr1:47929873" 4.94851719031471 -2.11330664689928 0.732890382813444 -2.8835235070034 0.00393253295107294 0.11057139737127
"910" "chr10:102050242" 7.82370247356575 2.13853259951479 0.743762935320941 2.87528794183861 0.00403659193157554 0.11057139737127
"911" "chr11:3079008" 3.40145909664885 -1.4388868865612 0.500789189102372 -2.87323871575642 0.00406286994390013 0.11057139737127
"912" "chr11:131923111" 5.45619935576342 1.88483388076517 0.653972966265518 2.88212812760201 0.00394999078569921 0.11057139737127
"913" "chr12:109981678" 2.62097301753538 2.11206486643896 0.73583452422934 2.87029868386644 0.00410084233068551 0.11057139737127
"914" "chr15:43644760" 3.14845630439133 2.16558539615798 0.754362890964832 2.87074751700496 0.0040950246105098 0.11057139737127
"915" "chr15:75145098" 10.8148558800752 1.23871915647776 0.431148890737491 2.87306585518266 0.00406509368724265 0.11057139737127
"916" "chr16:11456422" 4.87615028701621 1.64573361278558 0.57256211293539 2.87433201674539 0.00404883086666781 0.11057139737127
"917" "chr16:30666367" 12.9869784237878 -0.917023627026019 0.318280007991684 -2.88118513258922 0.00396182858148101 0.11057139737127
"918" "chr16:31464789" 2.58357906352746 -1.62655471570972 0.564938416736327 -2.8791717247809 0.00398721158967819 0.11057139737127
"919" "chr16:56920969" 18.0737555906124 1.82248582610659 0.632828368978973 2.87990538263486 0.00397794532407677 0.11057139737127
"920" "chr16:57341148" 5.77938718750421 -2.9675676717485 1.03237421645643 -2.8745077360945 0.00404657856657244 0.11057139737127
"921" "chr3:149531177" 10.5557401991782 1.20999284355084 0.420089953695008 2.88031844824671 0.00397273681930143 0.11057139737127
"922" "chr5:87970748" 3.19621473020657 -1.5093609250248 0.524493366331874 -2.87775026704485 0.00400522071527334 0.11057139737127
"923" "chr6:26126331" 2.56387597023021 1.75027646091683 0.609383536066446 2.87220831763 0.00407614171496901 0.11057139737127
"924" "chr9:107550624" 2.42855885412453 -2.28361831564056 0.792519016766392 -2.8814681633232 0.00395827220374138 0.11057139737127
"925" "chr11:30999462" 4.23387614025183 2.35254716884415 0.819669071229689 2.87011826042771 0.00410318307004714 0.11057139737127
"926" "chr16:57682344" 15.9543274301976 2.6802294901188 0.931430981101603 2.87753955419101 0.00400789661285703 0.11057139737127
"927" "chr17:3564235" 2.68630845530622 2.38865963429289 0.831594412757028 2.87238538120241 0.00407385829821975 0.11057139737127
"928" "chr13:52993412" 2.6750996210337 2.44812289021318 0.850115933021926 2.87975180221688 0.00397988345994626 0.11057139737127
"929" "chr5:132623391" 6.81763281372629 1.91692131145811 0.682701381009873 2.80784742023304 0.0049873850816201 0.110775106539834
"930" "chr21:47054985" 4.4860775374025 1.44806996097079 0.515813707110258 2.80735067914986 0.00499508316539257 0.110775106539834
"931" "chr8:110235631" 2.84699242803743 2.29810054972437 0.801388962537177 2.86764686956586 0.00413536815917303 0.11119645382785
"932" "chr1:37920625" 2.73033496356004 2.17416098950839 0.77531861450981 2.80421616200069 0.00504390763341071 0.111294576653203
"933" "chr11:47811874" 11.5044408820177 2.4969554305625 0.890675649402551 2.80343964970572 0.00505606938405001 0.111294576653203
"934" "chr2:121156136" 5.82938061311456 -1.48710618275331 0.530496788163368 -2.80323315038686 0.00505930803959205 0.111294576653203
"935" "chr9:128860354" 2.80958405715911 1.91584797969949 0.683147794423271 2.80444143322879 0.00504038438364094 0.111294576653203
"936" "chr1:15844654" 3.27142911509761 -2.21374883117696 0.790097595866379 -2.80186757023286 0.00508077252134277 0.111541869175797
"937" "chr7:99951315" 2.76909342096654 -1.86642778463998 0.651258515910681 -2.86587850913562 0.00415853804741468 0.111576913467402
"938" "chr2:242738427" 7.32678788271163 1.90785886978763 0.665918880980534 2.86500191581653 0.0041700671931295 0.111644071670603
"939" "chr10:102761801" 21.3503801906936 1.89179423276877 0.661403558865173 2.86027223079157 0.00423277486101529 0.111921932887638
"940" "chr16:87440227" 8.52037493134395 2.11768316726944 0.739893032064634 2.86214773689671 0.00420780717974061 0.111921932887638
"941" "chr22:24169196" 2.59423648529148 1.57641263784259 0.550799055635658 2.8620467332198 0.0042091483804709 0.111921932887638
"942" "chr3:143747906" 3.52648818333458 2.21595588083096 0.774854847728456 2.85983353827778 0.00423863431367968 0.111921932887638
"943" "chr5:169362082" 5.09016284905591 2.19383824255752 0.766462459082638 2.86229053564251 0.00420591165496167 0.111921932887638
"944" "chr6:155587548" 3.39172858240672 -2.86491263592194 1.00210150832022 -2.85890462406776 0.00425106576330875 0.111921932887638
"945" "chr17:72459803" 3.15247849999437 2.77781112575744 0.970929634397456 2.86098088609821 0.00422332513371301 0.111921932887638
"946" "chr7:128695279" 1.98043293322483 -1.74945442833333 0.624854980218931 -2.79977672214498 0.0051137964560639 0.112041431992195
"947" "chr16:69359921" 2.17329082801134 -2.10707862494679 0.737669877422554 -2.85639781348942 0.00428477904306656 0.112047424912664
"948" "chr22:50945799" 9.55599200030219 -1.07240042523636 0.37526613094774 -2.85770640299458 0.00426715012005199 0.112047424912664
"949" "chr4:81109088" 4.24818251964165 2.95792744451635 1.0354636849176 2.85662113273605 0.00428176588770007 0.112047424912664
"950" "chr9:137216097" 282.680539736713 0.808090928042316 0.283075970471715 2.85467864579152 0.00430803952331896 0.112418018700279
"951" "chr11:32206130" 3.71482442222327 1.93343383837139 0.691829554189136 2.79466788700215 0.00519530570186282 0.113047438227973
"952" "chr16:29962352" 4.16919571424748 -2.16069699415831 0.772867969261036 -2.79568707734676 0.00517895183826544 0.113047438227973
"953" "chr17:43296447" 8.38980429568899 2.35622257901495 0.843661012224557 2.79285464762925 0.00522451621851222 0.113047438227973
"954" "chr17:54985733" 9.25812654080744 1.96390160742589 0.703203988966348 2.79279076660624 0.00522554801521021 0.113047438227973
"955" "chr18:55289076" 40.8504477472537 1.02380554486756 0.366409301975694 2.79415817051358 0.00520350207126017 0.113047438227973
"956" "chr7:64297985" 2.23609591080201 -1.70909117891476 0.61205607152346 -2.79237680734166 0.00523223868619981 0.113047438227973
"957" "chr9:137030545" 6.97881146593672 1.18950177679307 0.425520633844808 2.79540328290377 0.00518350090649363 0.113047438227973
"958" "chr1:101837079" 4.4064102426941 2.81070604089002 0.985658787152005 2.85160146444934 0.00434996009535465 0.113208792506837
"959" "chr16:57374418" 2.04568137084501 1.58263127140493 0.555092441564206 2.85111299109965 0.00435664849488678 0.113208792506837
"960" "chr14:78721734" 3.4980980782267 -2.36620716954459 0.831148268631848 -2.84691343151036 0.00441453652776273 0.113757088149786
"961" "chr2:121890623" 3.37305777470423 -1.60624611336247 0.564091014485932 -2.84749459238644 0.00440648428208901 0.113757088149786
"962" "chr20:36793551" 2.20993537289356 1.66890547368463 0.586191392024833 2.84703169713882 0.00441289682424494 0.113757088149786
"963" "chr2:418433" 2.43433914574978 2.33215517237518 0.818735235322474 2.84848516560621 0.0043927901209454 0.113757088149786
"964" "chr16:4000524" 27.006637002185 1.96406568679461 0.690363842588895 2.8449718331558 0.00444153504199819 0.113958171616485
"965" "chr22:25874464" 7.97404970481293 2.96370096133083 1.04182851164343 2.84471093678915 0.00444517426675648 0.113958171616485
"966" "chr22:46690714" 3.91825753508088 2.41844257656071 0.850650735900889 2.84305000218385 0.0044684059531082 0.113958171616485
"967" "chr8:74900260" 6.93112571893823 2.50147027083693 0.879678422949495 2.84361899255149 0.00446043505863606 0.113958171616485
"968" "chr11:19539927" 1.37139886480157 1.80355090556073 0.646900932194913 2.78798625230195 0.00530367944395077 0.114364518602662
"969" "chr2:237459265" 10.8304379113067 1.67204539995323 0.600075856997308 2.78639005461727 0.00532986950782578 0.114702576331138
"970" "chr16:4436903" 7.14036860934923 2.22673730833552 0.784089417745817 2.83990225851687 0.00451273585550884 0.114851913162117
"971" "chr16:57665885" 10.8194848164392 1.11516537599164 0.392866131275856 2.8385378306093 0.00453207467539419 0.115003538998282
"972" "chr19:36234489" 6.48436821669298 1.89765308996191 0.668618343549757 2.83817084629639 0.00453728895069622 0.115003538998282
"973" "chr14:90701803" 2.11454724555774 -1.80862150733531 0.637421551084065 -2.83740250742916 0.00454822345233655 0.115044940453887
"974" "chr5:138678180" 13.4062148875164 -0.993003045175712 0.356730466444085 -2.78362275886901 0.00537555159787765 0.115326452016794
"975" "chr8:8318850" 4.69487188239684 1.85286512278979 0.665694979092519 2.78335451067338 0.00537999854060566 0.115326452016794
"976" "chr14:100413182" 2.15525314125519 1.87955165128323 0.675905249589121 2.78079161602281 0.00542265325687714 0.115559706417552
"977" "chr16:28942142" 2.00872542051261 1.85133295603491 0.665599363524683 2.78145241340252 0.00541162637392142 0.115559706417552
"978" "chr16:56630225" 3.08005877112504 2.07927906568981 0.747564346762206 2.78140480440972 0.00541242015923712 0.115559706417552
"979" "chr20:60978524" 25.5805623882468 1.60255611913401 0.565849668500505 2.83212345671381 0.00462399916340056 0.11601266866552
"980" "chr22:43113288" 3.28953150132013 -2.30770901497187 0.814594819212631 -2.83295321863506 0.00461201350323025 0.11601266866552
"981" "chr5:175968614" 2.06179661523256 -2.51782788547409 0.889003987753942 -2.83218964161832 0.00462304210829013 0.11601266866552
"982" "chr8:143456308" 15.0404599366574 1.29185667006094 0.455893662704135 2.83367981559184 0.00460154114234061 0.11601266866552
"983" "chr17:47465598" 6.41144625913049 2.38728805352934 0.859240581937954 2.77836976478112 0.00546324088875 0.116197702411601
"984" "chr1:1510320" 8.46162251761356 -1.00289920547774 0.361207836691602 -2.77651563339145 0.00549449926085255 0.116596444581252
"985" "chr17:5487164" 8.81729526373096 2.41736406887437 0.871206540338576 2.77473131449967 0.00552473300783681 0.116596444581252
"986" "chr17:18892043" 13.4870160587558 1.08463736882275 0.390847903104982 2.77508811024993 0.00551867542882714 0.116596444581252
"987" "chr17:3699172" 1.32218735549674 1.7318939074301 0.623979779089114 2.77556094839855 0.00551065694995002 0.116596444581252
"988" "chr16:56335641" 3.71888662339608 2.4092067659967 0.851379981979903 2.82976675161429 0.00465819503616624 0.116634037251701
"989" "chr15:97711150" 4.24541878624207 2.84673671039972 1.00644211482382 2.82851509140002 0.00467644961690951 0.116854556184957
"990" "chr14:101126837" 2.99024092242069 2.54045154735375 0.916024946315019 2.77334319067779 0.00554835731606151 0.116868970416114
"991" "chr12:109490601" 6.32136844219649 1.6457640146758 0.593789669083017 2.77162790187531 0.00557767550652464 0.117034648945558
"992" "chr3:12801785" 7.75670231372827 1.75866628587519 0.634522152934707 2.77163890612997 0.00557748697409207 0.117034648945558
"993" "chr1:42234592" 5.77338524161161 2.24364126820103 0.809886058118454 2.770317189326 0.00560017270749738 0.117187611788522
"994" "chr16:31047773" 5.19679227279367 2.02914758704205 0.732556806122784 2.76995254167627 0.00560644609601398 0.117187611788522
"995" "chr11:9039551" 6.97686467886074 1.17252973019864 0.423510164076449 2.76859879562886 0.00562979140749076 0.117450581352068
"996" "chr16:57243792" 5.35034538453599 2.5824493587968 0.914085606104159 2.825172326915 0.00472551936213535 0.11784263909325
"997" "chr5:149127366" 7.45410350835266 2.70274816358591 0.977276384762507 2.76559242167989 0.00568195016330043 0.118312515709487
"998" "chr1:179335058" 1.89713366282335 -2.2885030968785 0.827688272360803 -2.76493357861775 0.00569343875363726 0.11832592426845
"999" "chr16:70717339" 4.42685468919649 -2.02895671174734 0.734230131254094 -2.76337979794129 0.0057206158508073 0.11865677744421
"1000" "chr17:72744035" 2.25162769641037 2.39148196721205 0.865606559881515 2.7627817048191 0.00573110821309675 0.11865677744421
"1001" "chr16:56313037" 2.95629787970809 -2.13001724701206 0.755225421285585 -2.82037281449852 0.00479678843368277 0.118662952272444
"1002" "chr16:57688936" 27.2899290818634 1.38657166099254 0.491570861705117 2.82069538496022 0.00479196819246541 0.118662952272444
"1003" "chr6:41159222" 2.35956208124376 -1.71151418945884 0.606666033923358 -2.82118017781602 0.00478473207044383 0.118662952272444
"1004" "chr3:98505432" 4.05380166565701 2.28556493196534 0.809866251116873 2.82215110064576 0.00477026959461676 0.118662952272444
"1005" "chr12:71833312" 11.0085157523345 2.55144622610637 0.904979548797852 2.81934130942035 0.00481223190408303 0.118807378087032
"1006" "chr12:31227480" 8.67307706612539 1.74962903422968 0.621035778972818 2.81727574073676 0.00484329247719748 0.119336025200111
"1007" "chr4:77186415" 2.02690836043085 -1.71854941482678 0.622907154101627 -2.75891744622089 0.00579931831641847 0.119615051324087
"1008" "chr4:184531392" 3.46151754630668 2.68104322774383 0.97157716489301 2.75947534032365 0.005789425632071 0.119615051324087
"1009" "chr6:108880487" 8.0832985938013 -1.11747258247245 0.39696406949912 -2.81504717513213 0.00487700740948766 0.119927842242451
"1010" "chr10:127730728" 17.5812285059489 1.70020518307443 0.61698104459078 2.75568463242192 0.00585694381733888 0.119954817551563
"1011" "chr13:24368042" 3.80536027293717 2.1743718236611 0.788974522940094 2.7559468150611 0.00585225120292415 0.119954817551563
"1012" "chr16:68398111" 7.20910572183814 1.89413700761743 0.68720382054638 2.75629580480424 0.00584601015018849 0.119954817551563
"1013" "chr8:126448451" 3.67016782374581 1.93923303215758 0.703900570624725 2.75498147477914 0.00586954587081061 0.119954817551563
"1014" "chr10:71391707" 6.04540732845113 2.26619252813751 0.822600173389257 2.75491374965361 0.00587076093598522 0.119954817551563
"1015" "chr2:8819538" 1.95533758810165 -2.22918478672892 0.792310511008132 -2.81352418749628 0.00490016995606977 0.120020202349756
"1016" "chr7:99703958" 7.21322594226142 1.0956014183683 0.389322362130593 2.81412403945294 0.00489103518100435 0.120020202349756
"1017" "chr21:35274213" 100.072079575256 0.922282497053646 0.334914311670203 2.75378646094359 0.00589101909044288 0.12004218606904
"1018" "chr22:41460489" 29.6462033078266 1.6765250744586 0.608881158252541 2.75345205174379 0.00589704076005916 0.12004218606904
"1019" "chr20:60976510" 18.4359026640358 1.05141939005865 0.382052774039716 2.75202658245677 0.00592277130211129 0.120055235174118
"1020" "chr5:54502810" 4.03092911164645 1.78989221865065 0.650208790426174 2.75279609412459 0.00590886863308412 0.120055235174118
"1021" "chr1:207917361" 1.40047700885699 1.79827393707705 0.653540181245586 2.75158894384996 0.00593069120693332 0.120055235174118
"1022" "chr20:24547401" 3.01873393993297 -1.89716606119393 0.674508404636852 -2.81266482100448 0.00491328361030646 0.120103567146009
"1023" "chr3:139395268" 2.12314546921931 2.12412872144823 0.755499183803878 2.81155660652526 0.00493024146430921 0.120280387913295
"1024" "chr1:120458004" 9.14604672476134 -1.20038383306118 0.427351339676191 -2.80889217282136 0.00497122936621159 0.120566121594927
"1025" "chr12:109995097" 10.7780974685988 -1.32358136378269 0.471253666429894 -2.80863886706671 0.00497514205210807 0.120566121594927
"1026" "chr3:122161761" 3.55595133943597 -1.80180995937801 0.64141451098801 -2.80911942045492 0.00496772155520176 0.120566121594927
"1027" "chr5:855091" 2.27583970704402 -1.50919951757528 0.537413761250481 -2.80826362552309 0.00498094333697207 0.120566121594927
"1028" "chr16:56276850" 18.3363701030569 2.00312928101329 0.728960871873623 2.74792428277353 0.00599738572334866 0.121180510421217
"1029" "chr21:46328099" 5.48130316297383 -1.37820292062215 0.491292439044352 -2.80525978234673 0.00502760409015607 0.121457880842071
"1030" "chr16:10747022" 12.8463127813673 2.33733532821376 0.85104997809203 2.74641371057178 0.00602507331398256 0.121514925931356
"1031" "chr11:17461746" 5.51233250791824 1.80574020915021 0.658119160882366 2.7437891440954 0.00607345351255077 0.122139228470903
"1032" "chr9:126970958" 7.19740424576519 2.41345073517233 0.861085982771197 2.80279877208687 0.00506612678348631 0.122149945779614
"1033" "chr21:46416731" 9.33063828811886 1.10420644233939 0.394114102139786 2.80174303924743 0.00508273401594121 0.122311939772718
"1034" "chr16:57492019" 19.8140092450756 1.62907754627328 0.594175424505743 2.74174507912104 0.00611137507222983 0.122528417240252
"1035" "chr16:57946078" 2.55930750104108 2.20161256688255 0.803136376409289 2.74126864571326 0.00612024446851229 0.122528417240252
"1036" "chr2:74709229" 5.19930310842962 -1.69434845706019 0.605393480353219 -2.79875570525076 0.00512999332003507 0.12273285759287
"1037" "chr7:73158419" 3.23103777785921 2.70489353554169 0.966276896874394 2.79929443029341 0.00512144150640623 0.12273285759287
"1038" "chr8:144597472" 27.005545590553 1.85274553381209 0.661957061374727 2.79889080715354 0.00512784747770085 0.12273285759287
"1039" "chr9:139267135" 10.2654821925852 1.37917410374034 0.492938786302054 2.79786079339927 0.00514422783390251 0.12283581868251
"1040" "chr19:55708385" 7.15024779248338 2.53391363067668 0.906442381775669 2.7954491996644 0.00518276464142808 0.123134776675463
"1041" "chr7:1903412" 5.00133042216923 2.74074682602113 0.981095981641977 2.79355626493768 0.00521319590761223 0.123134776675463
"1042" "chr8:109455653" 22.3124764825421 1.1700761043543 0.418482392264966 2.79599841231422 0.00517396546050581 0.123134776675463
"1043" "chr1:20618507" 2.11402571941258 -2.35467374525412 0.842956125782097 -2.79335267072108 0.00521647853326401 0.123134776675463
"1044" "chr12:127269068" 2.39613376067293 -2.27336270528486 0.813550740906875 -2.79437113258691 0.00520007616760058 0.123134776675463
"1045" "chr2:237611946" 6.47819174990406 2.49205130348475 0.892070501701735 2.79355869152814 0.0052131567940446 0.123134776675463
"1046" "chr1:181023708" 2.01869374052122 2.49208411163205 0.910580913769531 2.73680688223035 0.00620387004994094 0.123169272744227
"1047" "chr16:57758732" 4.04721335927985 -1.68581379154485 0.615564164540499 -2.73864836300739 0.00616923179884814 0.123169272744227
"1048" "chr5:14326552" 5.1134767635191 -1.76914088137861 0.646474020942436 -2.73660011704653 0.00620777021707905 0.123169272744227
"1049" "chr8:134387999" 2.5466034375873 -1.57698324402387 0.576266717830755 -2.73655096716346 0.00620869764543348 0.123169272744227
"1050" "chr10:134585145" 26.3225334026848 0.898805361963956 0.321893737406957 2.79224246238638 0.00523441171703059 0.123322740053241
"1051" "chr12:47629966" 2.72031902253352 -2.297639183573 0.823074526393992 -2.79153237026942 0.00524591101308904 0.123358694526423
"1052" "chr11:73679892" 3.21326115060511 -1.47721451404378 0.529576908250353 -2.78942395529345 0.00528018948321317 0.123626319424407
"1053" "chr13:21305164" 5.14228660801573 2.87057792923433 1.02925372774485 2.78898958716808 0.00528727649571603 0.123626319424407
"1054" "chr16:2236943" 3.63775829510038 -1.52663573919942 0.547281977156248 -2.789486595433 0.00527916817480205 0.123626319424407
"1055" "chr16:56996211" 8.84125740124498 1.64448546732137 0.601722317437189 2.7329640594443 0.00627671810548315 0.123843166815419
"1056" "chr17:79018754" 9.38040935878096 -1.00203244593717 0.366493187181125 -2.73410933950582 0.00625492699656773 0.123843166815419
"1057" "chr6:160776017" 3.67891170948229 1.77642901478007 0.649968936818533 2.73309832847602 0.00627415985304182 0.123843166815419
"1058" "chr19:41208981" 6.83459687200914 2.11298784872718 0.773622777049027 2.7312896044596 0.00630870076605063 0.124249519960972
"1059" "chr4:167056263" 8.40948719328289 2.68812870604288 0.964862134952011 2.78602362831512 0.00533589821035936 0.124293267352043
"1060" "chr3:9866197" 2.73708831805476 2.56789190708661 0.921603441432727 2.78633064031809 0.00533084661550356 0.124293267352043
"1061" "chr16:56684989" 5.43369285953502 2.45613124020827 0.882170078258899 2.78419241452378 0.00536611901389054 0.124294992664442
"1062" "chr19:925312" 2.73550977023125 -1.52970122141521 0.549352425639668 -2.78455350339814 0.0053601477034108 0.124294992664442
"1063" "chr7:154861769" 29.8931213934653 1.61974066846191 0.581632551466271 2.78481777606603 0.00535578124165625 0.124294992664442
"1064" "chr3:137801213" 2.18027454649191 1.90164514193203 0.683261387171076 2.78318836339553 0.00538275454878231 0.124447272923156
"1065" "chr20:33764554" 2.0811825536876 -1.91128879600119 0.700658552638546 -2.72784623666355 0.00637493163148903 0.125076530977445
"1066" "chr5:1494909" 23.5783322630808 1.30126131879528 0.477120640107042 2.7273213720189 0.00638508182150461 0.125076530977445
"1067" "chr8:86190093" 14.5313312435553 2.45294090982049 0.899077286842983 2.72828704018732 0.0063664182930685 0.125076530977445
"1068" "chr11:68203625" 1.48121316199344 -1.95907320331083 0.718680009154144 -2.7259325128809 0.00641201071581174 0.125378940717244
"1069" "chr9:128908673" 2.21376305498583 -2.00664985050636 0.736347638953039 -2.72513924721682 0.00642743732790708 0.125455757933442
"1070" "chr17:54667339" 1.5797101977585 -1.88327618239176 0.691347615640022 -2.72406549149417 0.00644837181131701 0.125551891427666
"1071" "chr20:21224609" 4.70354320122933 -1.63455727379648 0.600894021625837 -2.72020891366811 0.00652406836554125 0.125551891427666
"1072" "chr21:35274200" 94.2152618922274 1.10503629652595 0.406177574062367 2.72057436720097 0.00651686115144397 0.125551891427666
"1073" "chr22:36907098" 2.67160475810463 2.43738462491864 0.896034300960736 2.72019120507469 0.00652441778384077 0.125551891427666
"1074" "chr8:29231270" 1.79381418806644 1.98439301148741 0.729463389924919 2.72034626945659 0.00652135869211556 0.125551891427666
"1075" "chr9:137269402" 6.73802082224032 -1.31607298179417 0.483402217453949 -2.72252160680159 0.00647857968033681 0.125551891427666
"1076" "chr11:107472287" 2.68932647022846 2.12694621760157 0.781574696802352 2.72136012885719 0.00650138916689988 0.125551891427666
"1077" "chr19:17693105" 2.31662297233572 2.47507679643001 0.890730311727111 2.77870502872062 0.00545760591918185 0.125942402265598
"1078" "chr7:35310157" 5.10045486165868 1.45167693618408 0.522627116204808 2.77765330418715 0.00547530045224228 0.12611544002567
"1079" "chr10:134562521" 9.87788120735175 -1.07651421780831 0.387696313809205 -2.77669448860967 0.00549147696286293 0.126252934114594
"1080" "chr18:2851382" 7.86320791556185 1.76023587254174 0.6478926260303 2.71686356939556 0.00659037678422646 0.126597889247702
"1081" "chr1:59025091" 5.29707325589807 -1.50328533891241 0.554731090521903 -2.70993525439162 0.00672963433556583 0.12670165133265
"1082" "chr1:155914988" 7.43761774573198 2.26545309975909 0.834550015059628 2.71458038329461 0.0066359793629029 0.12670165133265
"1083" "chr11:128729845" 3.64938580839455 -1.50457968862841 0.555220139134961 -2.70987952809594 0.00673076506364602 0.12670165133265
"1084" "chr12:123528165" 6.69079208665769 -1.09071333232395 0.402517202223305 -2.70973097869953 0.00673378007602562 0.12670165133265
"1085" "chr16:66556265" 1.88625611713012 1.95835566097655 0.721614684514201 2.71385228571801 0.00665058136582497 0.12670165133265
"1086" "chr17:1651498" 4.17311786399908 1.92678140078755 0.710962983346604 2.71010087152206 0.00672627484822528 0.12670165133265
"1087" "chr19:13842510" 4.59995503194208 -1.16090040116304 0.428060483595083 -2.71200086355361 0.00668784185956472 0.12670165133265
"1088" "chr19:51182573" 3.07733420311895 -2.0975873718172 0.774329520983338 -2.70890791965859 0.00675050718715911 0.12670165133265
"1089" "chr20:25275300" 2.12599461308875 -1.68229541774144 0.620636853166288 -2.71059542977333 0.00671625187174341 0.12670165133265
"1090" "chr22:43130398" 8.3703405584166 2.74742147161266 1.01449979399049 2.70815379942641 0.00676586602254108 0.12670165133265
"1091" "chr8:42249919" 4.74454906610241 2.13192350268111 0.7872823386647 2.7079529134326 0.00676996267316789 0.12670165133265
"1092" "chr10:125551080" 3.32407892179392 2.61129239696286 0.963234015561099 2.71096364411689 0.00670879816798091 0.12670165133265
"1093" "chr2:14556911" 4.79798330448103 1.83673122896704 0.677925352504098 2.70934140784466 0.00674169271425669 0.12670165133265
"1094" "chr6:160770360" 3.30089380441193 2.44197240535389 0.900123622751733 2.71293002830948 0.00666911871288105 0.12670165133265
"1095" "chr7:25992492" 4.15856309356276 1.97878168214441 0.728882445561921 2.71481594075008 0.00663126143140006 0.12670165133265
"1096" "chr2:202799925" 10.3080193877452 -1.78040901738601 0.657682746871875 -2.70709399912668 0.00678750359191225 0.126812417279717
"1097" "chr9:36996276" 5.33363162732704 1.81428415651417 0.653930633317697 2.77442906644311 0.00552986918528544 0.126899725329862
"1098" "chr10:124028836" 2.37233941775937 -1.96085376832732 0.707074479419821 -2.77319267686802 0.00555092436245997 0.127147006369014
"1099" "chr1:223451750" 20.1188367435367 1.35837207698575 0.502406651001642 2.70373028358121 0.00685659190999273 0.127231759064508
"1100" "chr9:127260434" 2.95213886109388 2.05278726285278 0.758931277805649 2.70483945369619 0.0068337408383306 0.127231759064508
"1101" "chr1:221917278" 2.34751002637136 1.93229037996137 0.714604528243097 2.703999629994 0.00685103654489464 0.127231759064508
"1102" "chr10:22851797" 2.58215302953585 2.35339302212825 0.869979613761653 2.70511283816474 0.00682811910630422 0.127231759064508
"1103" "chr15:31737652" 2.5608968515821 2.43363077351364 0.878011086794447 2.77175403604372 0.0055755148342595 0.127239009197335
"1104" "chr9:36794530" 3.11911977128327 -2.0071648309243 0.724058799072729 -2.77210198052257 0.00556955847660176 0.127239009197335
"1105" "chr10:126424835" 4.24216510722614 2.38930657746593 0.885419345658541 2.69850279325991 0.00696521533876699 0.127468135223936
"1106" "chr16:4014282" 13.0271377496833 1.93776293593394 0.718249401201863 2.69789704341059 0.00697790178825823 0.127468135223936
"1107" "chr16:57016092" 4.02529063867356 -1.47870792625895 0.547474697478292 -2.70096121897502 0.00691393998263727 0.127468135223936
"1108" "chr16:58024340" 8.11583560055498 1.79599394621155 0.666073112534619 2.69639160088181 0.0070095207711815 0.127468135223936
"1109" "chr18:76662434" 1.55022862048923 1.48078970967657 0.548394084902658 2.70022917905727 0.0069291725636008 0.127468135223936
"1110" "chr19:37569368" 5.76022092183368 1.3929972244665 0.516514966661805 2.69691550947561 0.00699850249075342 0.127468135223936
"1111" "chr2:241840647" 7.81676106198533 1.59445025908406 0.590541573861203 2.69997969602528 0.0069343707904749 0.127468135223936
"1112" "chr21:45180422" 1.8948632246713 -1.96040304470998 0.726815574840539 -2.69724963604431 0.0069914836270187 0.127468135223936
"1113" "chr4:7214932" 4.13422409588264 -1.82596170266784 0.676588785999985 -2.69877618496012 0.00695949638038931 0.127468135223936
"1114" "chr4:183802128" 4.05373573776592 -1.9922533985487 0.737847721879671 -2.70008748346261 0.00693212450248313 0.127468135223936
"1115" "chr5:1174635" 2.46395006113128 -1.85551035823379 0.687081490755502 -2.70056810320055 0.00692211635005164 0.127468135223936
"1116" "chr8:145051711" 19.8493744031036 -0.849972492936976 0.315127378528784 -2.69723467667326 0.00699179773732888 0.127468135223936
"1117" "chr7:49808746" 3.55672678842985 2.17530293574201 0.785468492251249 2.76943372929871 0.00561538265844778 0.127912832600996
"1118" "chr13:111374224" 3.66155843135485 -1.61333211612409 0.583025629153419 -2.76717186252468 0.00565449373209553 0.12794852954746
"1119" "chr16:30970903" 3.79042265235665 -1.74403168794964 0.630308134986704 -2.76695094215534 0.00565832691910914 0.12794852954746
"1120" "chr22:31405191" 2.26150817444741 2.46819535885602 0.891451993180793 2.76873614926727 0.00562741875679215 0.12794852954746
"1121" "chr8:95090718" 2.01763842725956 -2.12104217404141 0.766289350430678 -2.76793899438811 0.00564120141782934 0.12794852954746
"1122" "chr8:144210241" 4.37862216053433 -1.3357387986936 0.495778055243464 -2.69422735550014 0.00705520212968928 0.128085375103228
"1123" "chr21:43739702" 8.81665779076574 -1.086661348503 0.393319257662855 -2.76279721201566 0.00573083595095981 0.128182115510709
"1124" "chr22:37966409" 14.177190722813 -1.31258226550489 0.474746338733377 -2.76480755808851 0.00569563862490957 0.128182115510709
"1125" "chr5:77134" 9.58268092722948 -1.61324466702012 0.583837322726652 -2.76317495340295 0.00572420749134845 0.128182115510709
"1126" "chr5:2339043" 8.02821598297494 1.55835313160822 0.563967201821658 2.76319815509593 0.00572380058249678 0.128182115510709
"1127" "chr7:154172420" 7.52127011101922 2.07347669343032 0.749822797693001 2.76528894534795 0.00568723943842819 0.128182115510709
"1128" "chr5:6220127" 3.38657724712927 2.79034474451314 1.01085563490651 2.76037907704913 0.00577343268432793 0.128901784968325
"1129" "chr1:247569441" 17.4516923316186 1.52217533303024 0.551733087810962 2.75889803721863 0.00579966275471184 0.129021634196099
"1130" "chr5:148796449" 10.6627690989158 1.87791081566006 0.680609399643735 2.75916085884657 0.00579500020475209 0.129021634196099
"1131" "chr14:100113382" 13.7856120968311 1.05664255462058 0.392846164014712 2.68971076062488 0.00715139727529258 0.129401153682782
"1132" "chr14:43610973" 7.56878814543904 1.9983395919414 0.724772144869449 2.75719701162268 0.00582992143243682 0.12946193572318
"1133" "chr16:57877386" 4.39594088843115 2.79591460194887 1.01438614332367 2.75626261296115 0.00584660346820759 0.129599710211935
"1134" "chr12:21595390" 6.45187924270202 1.37130146369498 0.49787090799655 2.7543313772101 0.00588121871586299 0.129901418386624
"1135" "chr9:98389279" 13.3535049238921 1.82925523177668 0.680565420943223 2.6878462752948 0.00719144952810475 0.129910440068131
"1136" "chr16:57127753" 3.87015162214708 -2.18568199908783 0.794010666040809 -2.75271113168585 0.00591040219286079 0.130284058116316
"1137" "chr2:65306905" 4.29090881773987 -2.05950081785237 0.748310335632698 -2.75220148618028 0.00591960875263719 0.130284058116316
"1138" "chr22:22307381" 14.0611059653948 1.95041371261699 0.708829559468564 2.75159759714209 0.005930534516671 0.130292684612262
"1139" "chr1:91869924" 3.13373848297291 1.56819141185151 0.570817753881126 2.74727161373135 0.0060093345333877 0.130716847983373
"1140" "chr14:74318645" 2.80928884184053 -1.60608285405845 0.584404974905343 -2.74823610856254 0.00599168449896287 0.130716847983373
"1141" "chr16:30175509" 2.82015982345275 2.26968620411579 0.826321995441485 2.74673337589561 0.00601920451420046 0.130716847983373
"1142" "chr16:56554709" 5.93941227688745 -1.79867672098909 0.654600215628608 -2.74774843949881 0.00600060288480591 0.130716847983373
"1143" "chr22:44114861" 3.48455539327142 -2.34940137174942 0.854873639454113 -2.74824402498789 0.00599153982365826 0.130716847983373
"1144" "chr5:14174279" 1.93640052517615 2.17996112418409 0.792998194181534 2.74901146078152 0.00597752961304643 0.130716847983373
"1145" "chr5:173113999" 4.28810184028706 2.11293846372407 0.769325417329062 2.74648206874506 0.0060238178794181 0.130716847983373
"1146" "chr6:17815615" 5.95117859539273 1.27904286171789 0.476369795427673 2.68497892602448 0.00725343795653107 0.13081365544415
"1147" "chr17:45989046" 4.42093041724033 2.81985804117257 1.02818189360834 2.74256730127434 0.00609609561650032 0.131363426272635
"1148" "chr19:58905731" 4.76855988646515 -2.11735372983756 0.771898063811093 -2.74304837530431 0.00608717172196776 0.131363426272635
"1149" "chr3:124926054" 2.08985654659752 -2.15369918860142 0.785037529190026 -2.74343468754103 0.00608001417311069 0.131363426272635
"1150" "chr16:52591361" 4.26058832752834 2.6964883608579 0.982902241617935 2.74339425294144 0.00608076298536695 0.131363426272635
"1151" "chr12:4069521" 1.44897189075132 -1.84883978663769 0.689143627047854 -2.68280763845663 0.00730069699426754 0.131411328989651
"1152" "chr16:57846785" 9.36507074621483 1.78239547106577 0.664489963549449 2.68235123002445 0.0073106659973163 0.131411328989651
"1153" "chr13:24792211" 1.69096864040095 -1.89460387793042 0.706558354281624 -2.68145421598858 0.00733029443185383 0.131547438397956
"1154" "chr12:133364785" 2.26326243129779 1.90128468931569 0.694020133646162 2.73952382235216 0.00615282556693229 0.131774356763869
"1155" "chr14:77764771" 2.04522215967734 -1.95425084331402 0.713150594075057 -2.74030598803419 0.00613820091553014 0.131774356763869
"1156" "chr2:43361389" 4.67090415703537 -1.83976669530416 0.671629275007675 -2.73925923685078 0.0061577797889495 0.131774356763869
"1157" "chr6:88465764" 5.63548751759419 1.89882684981741 0.692763723855536 2.74094440056647 0.00612628732027028 0.131774356763869
"1158" "chr11:22646733" 3.06019443149457 1.97557695181336 0.721576937607915 2.73786043988954 0.00618403125969489 0.132057794138369
"1159" "chr6:11318381" 5.04111759511972 2.32525929489683 0.849435598384199 2.73741682043931 0.00619237776701868 0.132057794138369
"1160" "chr2:11309617" 16.9769517704011 2.05387292824395 0.750463560623029 2.73680567053628 0.00620389289943706 0.132075647630184
"1161" "chr10:16859618" 34.6375954070143 1.37208097765943 0.512184790978781 2.67887879887529 0.00738691265449294 0.132345819331975
"1162" "chr11:70935074" 4.81665050353085 1.24474279769162 0.464750114324281 2.6783055223158 0.00739956887713382 0.132355239374438
"1163" "chr13:115064482" 4.72084072888073 1.68420373365158 0.629037499685633 2.67742977881808 0.00741894021424051 0.132394342021497
"1164" "chr22:46787600" 155.69248668443 0.560721334955928 0.209450234120625 2.67711008923008 0.00742602303337514 0.132394342021497
"1165" "chr8:142223071" 1.43871695614556 2.12762674827719 0.795136487296477 2.67580067355641 0.00745509686897453 0.132695859604211
"1166" "chr11:888957" 5.52774944792737 -1.32043134303471 0.49439636378282 -2.67079501340094 0.00756718427375217 0.132739241896882
"1167" "chr11:63127621" 3.5520161387623 -1.69407732434021 0.6342003143554 -2.67120227788291 0.00755800861110467 0.132739241896882
"1168" "chr19:58250042" 3.54967603006986 -1.34591706888581 0.50361544097091 -2.67250953682247 0.00752862344769223 0.132739241896882
"1169" "chr21:44096819" 5.9743646688655 2.17333914968224 0.812644510190834 2.67440328757266 0.00748623653560559 0.132739241896882
"1170" "chr3:196206175" 2.55333553178094 -2.27019830168607 0.849406670698078 -2.67268715916761 0.00752463868671244 0.132739241896882
"1171" "chr5:759489" 16.9643679654816 1.85890655993387 0.695186910049048 2.67396657368408 0.00749599226202926 0.132739241896882
"1172" "chr6:43114668" 1.46015456606155 -1.9615901066596 0.734224805755397 -2.6716478267735 0.00754798182846218 0.132739241896882
"1173" "chr8:49315139" 3.27706342455882 1.93623208961314 0.725089037357682 2.67033700670613 0.00757751508791524 0.132739241896882
"1174" "chr8:142171088" 8.79376558515638 2.07036563587169 0.775341532137544 2.67026278105326 0.00757919051432108 0.132739241896882
"1175" "chr22:41940664" 3.4659091342955 2.3518223154209 0.88120883709067 2.66885920389257 0.00761093473159381 0.132753195565082
"1176" "chr7:33674463" 3.22747789661662 1.9987412888214 0.748980982348583 2.66861420506825 0.00761648798677862 0.132753195565082
"1177" "chr7:114284723" 5.82166801641869 1.94394838916743 0.728281776217251 2.66922563854946 0.00760263573035917 0.132753195565082
"1178" "chr2:133409608" 5.74404605727872 2.0412192586604 0.765102880192703 2.66790167898243 0.00763265907673445 0.132822875895135
"1179" "chr19:39048163" 5.00188609168153 2.58186792408415 0.944433498164487 2.73377419278544 0.00626129673428818 0.133068692966341
"1180" "chr6:147524355" 8.61673645118518 3.29024400038932 1.23385238289192 2.66664314630377 0.00766129722744497 0.133108939567917
"1181" "chr19:2127272" 24.5592975784633 1.25112994103292 0.45786377654829 2.73253750376335 0.00628485157990843 0.133166741520144
"1182" "chr5:180066955" 17.6436921544958 -0.804620303790801 0.294473647960164 -2.73240172546661 0.0062874425618695 0.133166741520144
"1183" "chr19:14880806" 7.28595372477891 1.91998617826453 0.703056182947875 2.73091429224637 0.00631588944921908 0.133312690439234
"1184" "chr19:40330008" 4.26594412992368 -1.78587038855947 0.653841763642908 -2.73134952195378 0.00630755379581395 0.133312690439234
"1185" "chr6:10660356" 11.3557043343846 -0.89080607820592 0.334271884676504 -2.6649147566449 0.00770078401482892 0.133386467280111
"1186" "chr9:86238783" 5.09530519589447 1.93972800771525 0.727887365055781 2.66487385389166 0.00770172068430663 0.133386467280111
"1187" "chr2:228582746" 6.41473324885273 -0.98957732354997 0.362553501045283 -2.72946563940744 0.00634370596435382 0.133671719034229
"1188" "chr1:47086257" 6.6877813683385 2.32663812613614 0.87388087838809 2.66242022645892 0.00775809565016979 0.133737561945361
"1189" "chr11:58618099" 9.3641814708261 2.19751993415766 0.825393321356379 2.66239122282507 0.00775876424813616 0.133737561945361
"1190" "chr16:86462875" 4.60150357699173 2.29357614691208 0.86145313114947 2.66245029935833 0.00775740245778203 0.133737561945361
"1191" "chr10:3362867" 2.0908245208107 -1.85107089737892 0.695573269244341 -2.66121626466453 0.00778589308437932 0.133915670565572
"1192" "chr12:62861111" 1.5011203108151 -1.82608490363181 0.686270727369721 -2.66088123943544 0.00779364410311962 0.133915670565572
"1193" "chr9:140169539" 8.4478952084446 1.1999519988026 0.451064348481592 2.66026788160486 0.00780785243790177 0.133948864701173
"1194" "chr7:933595" 2.15986180230234 2.32452347266546 0.874075437406223 2.65940829954376 0.0078278035681543 0.134080321400521
"1195" "chr16:57059241" 1.75530420465519 1.7647644886577 0.66378692792764 2.65863097691203 0.00784588474734536 0.134179386329601
"1196" "chr6:134275400" 4.16628565731434 2.19394471825442 0.804388368271271 2.72746947220218 0.00638221628751163 0.134254478333727
"1197" "chr5:891440" 1.58727350276612 -1.96976321831746 0.741130736146145 -2.65778103949671 0.00786569782003434 0.134307713481056
"1198" "chr1:225895934" 2.92655932368396 2.54153070811664 0.932223847897504 2.72630947368349 0.00640469165466904 0.13449852474805
"1199" "chr5:16494638" 2.83940079466992 1.9187937950231 0.722307469203217 2.65647785303915 0.00789616372823816 0.134599627359519
"1200" "chr7:219572" 2.07622528631952 -2.11664341633685 0.797064847531407 -2.65554731574516 0.00791798247615424 0.134599627359519
"1201" "chr8:144299227" 11.8409546554599 1.75665804477574 0.661524388191321 2.65546981507157 0.00791980210473939 0.134599627359519
"1202" "chr14:95767099" 4.75511820001489 2.42023977626624 0.888017282791391 2.72544219934376 0.0064215418906535 0.134623816348293
"1203" "chr8:142628292" 3.46322264848501 -1.63084725114425 0.614336579241032 -2.65464780423631 0.00793912505945849 0.134718185884528
"1204" "chr17:4640644" 1.99709924800085 2.39530511919544 0.879431413557988 2.72369747346704 0.0064555609792684 0.135065905531125
"1205" "chr17:79375106" 4.66483071506098 2.45459661788595 0.901350902552158 2.72324198149223 0.00646446892023817 0.135065905531125
"1206" "chr2:239292710" 1.73761343478604 1.55800803713482 0.58723744108916 2.65311427392157 0.00797528654822838 0.135121663862919
"1207" "chr20:61483723" 5.5897978625412 -1.08882696592015 0.400022760183381 -2.72191253672917 0.00649053180640323 0.135376977785473
"1208" "chr7:43958516" 13.4621108291287 1.77681793003125 0.652913663933285 2.72136735403473 0.00650124705348623 0.135376977785473
"1209" "chr16:57778488" 5.81492519805133 1.3845133100106 0.522213894208168 2.65123798000422 0.00801973118147927 0.135664010730419
"1210" "chr16:57612763" 8.91367670941427 2.35273335311771 0.864965033021116 2.72003290687968 0.00652754200311577 0.135696079053007
"1211" "chr10:102740271" 2.31188781149106 -1.89785443686859 0.71694566493383 -2.64713845092257 0.00811761107484258 0.135808380120089
"1212" "chr11:67805686" 2.35985847132256 -1.97094999612543 0.744556515610804 -2.64714626062811 0.00811742359902583 0.135808380120089
"1213" "chr17:78999867" 24.2182348460569 2.00358863209557 0.756782883850476 2.64750785839844 0.00810874750992718 0.135808380120089
"1214" "chr2:172664487" 6.11766889596318 2.70605470917108 1.0226210535181 2.64619499066784 0.00814028783782773 0.135808380120089
"1215" "chr6:167690542" 22.47306675253 1.51694815042374 0.572622881522499 2.64912248422636 0.00807010777301633 0.135808380120089
"1216" "chr7:47817551" 5.91433739516079 -1.66600581384016 0.629274320847039 -2.64750325676347 0.00810885786827266 0.135808380120089
"1217" "chr7:151570446" 5.56747507506667 2.27801804548344 0.860704288942776 2.64669070986226 0.00812836580179606 0.135808380120089
"1218" "chr8:143897882" 3.75102630217571 2.22156104295402 0.838906987786991 2.64816132812819 0.00809308936930253 0.135808380120089
"1219" "chr9:134420665" 5.86501314415987 -1.2727249808734 0.480620120116567 -2.64808926551955 0.00809481477146399 0.135808380120089
"1220" "chr1:1164072" 2.79304213914409 -1.68023380512686 0.635183822984243 -2.64527172186585 0.00816253416185628 0.135971618687044
"1221" "chr3:11950881" 6.45277929803775 1.80331480714455 0.681876004559725 2.64463743420466 0.00817784895086994 0.136019069973997
"1222" "chr15:43766025" 14.4020371447583 1.63552974100062 0.618568395946583 2.64405642402374 0.0081918999242159 0.136045388239147
"1223" "chr15:40530525" 1.4278195954478 -1.85626566758802 0.702390409569815 -2.64278333288308 0.00822276353717834 0.136268632088793
"1224" "chr9:72656814" 6.32939325826026 2.14777010685709 0.812788136960741 2.6424722620685 0.00823032064398449 0.136268632088793
"1225" "chr22:49065630" 7.03322421768535 -1.08550396822886 0.399383628763385 -2.71794808312479 0.00656881443423984 0.136324942511934
"1226" "chr16:81515361" 8.49525529820877 2.30731004148594 0.849104284324173 2.71734589505975 0.00658077931747079 0.13634448807001
"1227" "chr12:31227521" 9.10169915821623 1.91505144865506 0.705092129875178 2.71603010090905 0.00660699107177274 0.136458185668112
"1228" "chr17:1315991" 2.85413845861743 1.81476774116086 0.66830609074457 2.71547389181954 0.00661809943824328 0.136458185668112
"1229" "chr5:9339587" 4.40728221174497 2.30482288010082 0.848793493940761 2.71541063468811 0.00661936384516672 0.136458185668112
"1230" "chr1:97259118" 2.64358747031124 2.21489923214938 0.816707350846302 2.71198640474366 0.00668813358501016 0.137218006656463
"1231" "chr12:95232876" 2.47888179924062 2.11814608526965 0.780834674821616 2.71266908805446 0.00667437202846514 0.137218006656463
"1232" "chr14:77787695" 16.5221194532789 2.15167206984051 0.793413232581022 2.71191855830409 0.00668950262865608 0.137218006656463
"1233" "chr3:196213336" 8.97377063214604 2.27785057933238 0.86297237748635 2.63954054470117 0.00830184922027482 0.137244661882452
"1234" "chr19:47363792" 13.1025714411488 -0.838161629088339 0.31767803377076 -2.63839970028638 0.00832983373464605 0.137291262656681
"1235" "chr6:16160761" 2.84923040587144 2.04245631769665 0.77402070338853 2.63876186871375 0.00832094074065794 0.137291262656681
"1236" "chr1:156093694" 3.37164563715961 2.36002444353819 0.89489253348459 2.63721548144845 0.00835897144372603 0.137491087161018
"1237" "chr7:101917318" 11.4258811272336 1.96062818856274 0.743539978477422 2.63688334899974 0.00836715991888151 0.137491087161018
"1238" "chr20:60776444" 11.9275384294018 1.13790527146899 0.431717949711593 2.63576085318937 0.00839488733669967 0.137739271775534
"1239" "chr2:220067654" 6.74188868674177 2.55194404355829 0.968950962965411 2.63371846573972 0.00844554841171311 0.138251402651152
"1240" "chr22:41684377" 10.6862261832025 1.58541889378396 0.602140251790326 2.63297278178975 0.00846411300256343 0.138251402651152
"1241" "chr8:41545888" 16.1194365250981 -0.978520655869947 0.371600170680023 -2.63326212708478 0.0084569051168041 0.138251402651152
"1242" "chr2:24318148" 10.0668194277361 1.80487898940412 0.666305419861305 2.70878629469923 0.00675298214789731 0.138290788389639
"1243" "chr16:56725173" 7.75759313268578 1.74161164084246 0.661627403911088 2.63231485054465 0.00848052319214871 0.138312389461188
"1244" "chr5:140530529" 25.8082987946199 1.98634117282176 0.754974798341232 2.63100328274001 0.00851332136632857 0.138576213796944
"1245" "chr7:151397825" 2.97217792535388 -2.09502217494861 0.796388650802649 -2.63065297683125 0.00852210058269169 0.138576213796944
"1246" "chr16:58009076" 3.84091810690988 2.11416348154443 0.781085484836972 2.7066992315005 0.0067955793064197 0.13893309163819
"1247" "chr1:202243943" 8.59273707825609 2.14129633734679 0.814525050104532 2.62888948237011 0.00856641959083419 0.139073635443987
"1248" "chr16:84637174" 1.53378256073507 1.96046558399147 0.746062491284162 2.62774982912894 0.00859517012024551 0.139073635443987
"1249" "chr19:49004551" 1.37650827306361 -1.89632298149349 0.721745207781955 -2.62741333236034 0.00860367554987547 0.139073635443987
"1250" "chr20:17982280" 12.8470526248957 1.62882343676622 0.619782526739024 2.62805640122875 0.00858742762326626 0.139073635443987
"1251" "chr1:16344987" 2.24001443104521 -2.15181871454288 0.819668816661817 -2.62522944731065 0.00865905942565815 0.13911373979206
"1252" "chr5:109236848" 3.23965835192237 1.68563252012493 0.641879672553225 2.62608802272852 0.00863724783615972 0.13911373979206
"1253" "chr6:53036902" 3.35759114703303 -1.99324569455695 0.759121481692526 -2.62572689961669 0.00864641595949114 0.13911373979206
"1254" "chr7:99905475" 13.0631779927508 1.89348798164561 0.72100666901313 2.62617263199146 0.00863510104948865 0.13911373979206
"1255" "chr8:142098747" 11.7531626706867 1.40398059241293 0.534889847925199 2.62480321482802 0.00866990588017605 0.13911373979206
"1256" "chr11:2924374" 2.24979101679699 1.84930263726734 0.683557113126004 2.70541056739241 0.00682200148911886 0.139243129404144
"1257" "chr20:33842424" 3.30759769873438 -2.5026383849873 0.925345895184091 -2.7045436717363 0.00683982782406896 0.139376985759323
"1258" "chr2:111958184" 8.95275737185207 1.71399666449492 0.653424806875991 2.62309702120049 0.00871344554988509 0.139402352485038
"1259" "chr9:139324029" 25.372832699596 2.13825161175359 0.815084365415316 2.62335005121105 0.00870697626287493 0.139402352485038
"1260" "chr16:50591935" 11.4237862845156 1.9298581320391 0.714288842795561 2.70178955124943 0.00689673999417128 0.140138635199477
"1261" "chr6:161076527" 2.07118965861492 2.09546081082685 0.77577144643665 2.70113165475725 0.00691039780634567 0.140138635199477
"1262" "chr1:227831679" 9.34947403775077 2.49493524581577 0.924124026561254 2.69978398364952 0.00693845110385251 0.140461050251312
"1263" "chr11:63917978" 7.61885939541385 1.20803312501931 0.447570672484426 2.69908910321051 0.0069529557605352 0.140524689219052
"1264" "chr7:105704867" 4.41698404636792 1.76238466909247 0.653359328983831 2.69742022637605 0.00698790254229203 0.140542059423756
"1265" "chr8:9195638" 3.05760413556091 -2.08894831572943 0.77437632390762 -2.69758804761525 0.00698438119478568 0.140542059423756
"1266" "chr16:57847876" 2.96050777449337 -1.49370156460413 0.57062433313106 -2.61766187994134 0.00885344835030934 0.140611317249236
"1267" "chr3:124480312" 12.301277140771 1.89872978045173 0.725268485792996 2.61796812855544 0.00884550664355638 0.140611317249236
"1268" "chr9:92497151" 2.47579378029213 -2.25602213160573 0.861388266984471 -2.61905370443872 0.00881740648782986 0.140611317249236
"1269" "chr9:93660685" 5.41534417279269 2.1802876794772 0.832647591135729 2.61849995446849 0.00883173033737757 0.140611317249236
"1270" "chr2:2540386" 1.54700091492816 -1.97542707069354 0.754882141414609 -2.61686820010299 0.00887405988405577 0.140733818887983
"1271" "chr1:3500529" 33.5062589243639 1.46617316334785 0.54377389209147 2.69629194169039 0.00701161845848875 0.140790111547155
"1272" "chr2:27294322" 102.801298673279 1.13969335933729 0.422795932989623 2.69561098016821 0.0070259668440471 0.140849568709917
"1273" "chr11:19546157" 3.20014903296536 2.09416761519452 0.800605232014619 2.61573061410655 0.00890367726603316 0.140998581494467
"1274" "chr10:126341471" 10.9832999875102 2.133941265666 0.816062215817309 2.61492472547427 0.00892471220792986 0.14112686217496
"1275" "chr18:60059689" 3.72507650319382 -1.50445551366326 0.558607160644424 -2.69322633087567 0.00707642132337434 0.141631481146953
"1276" "chr10:104262458" 32.5466780099237 0.783146648772221 0.290895276722239 2.69219444741967 0.00709835460767643 0.141840950149192
"1277" "chr11:72296872" 2.66481238707646 -1.48010205130475 0.566529863368546 -2.61257551809215 0.00898628366505677 0.141894849593972
"1278" "chr10:134980217" 50.8876460250141 0.468957508581424 0.179717635421544 2.60941285746077 0.0090697743169142 0.142184349959556
"1279" "chr12:113670872" 16.1657417223604 1.90550491177454 0.730015727878636 2.61022446367256 0.00904828303526934 0.142184349959556
"1280" "chr16:11519133" 41.3648643017534 0.552364281305657 0.21167708133303 2.60946663581697 0.00906834886080725 0.142184349959556
"1281" "chr2:101661951" 13.8283115605372 -1.14249243373659 0.43780379584387 -2.60959919622083 0.00906483605163486 0.142184349959556
"1282" "chr1:235994594" 5.42882002610665 1.54854379702348 0.593903662942315 2.60739896661302 0.00912329899403871 0.142206164748509
"1283" "chr14:70540835" 6.61803573743282 1.97023694121594 0.755353940197395 2.60836256537043 0.00909765363020189 0.142206164748509
"1284" "chr16:87622711" 4.00359614769502 2.13402501179201 0.81828829757034 2.60791339449477 0.00910959991362859 0.142206164748509
"1285" "chr1:2169215" 1.99735855600278 -2.0145781742149 0.775356982606194 -2.59825889159253 0.00936978208718985 0.142248902308082
"1286" "chr1:227922918" 3.33305111321298 1.40594104213574 0.541221004633853 2.59772076489693 0.00938447737916977 0.142248902308082
"1287" "chr12:32076034" 1.89172707030433 -1.99339471377868 0.766108830748 -2.6019732886154 0.00926890712486519 0.142248902308082
"1288" "chr16:392681" 13.396799667763 1.84445643574653 0.7087589600235 2.60237477023976 0.00925806200050503 0.142248902308082
"1289" "chr16:1819433" 10.0112179742078 -1.12112968939332 0.430755508869066 -2.60270540088229 0.00924913926033026 0.142248902308082
"1290" "chr16:57777009" 5.08342893581431 2.38227121058914 0.917091887776164 2.59763633540131 0.00938678486498205 0.142248902308082
"1291" "chr16:57861150" 26.9188619446519 1.15530392491951 0.44448967981269 2.59916928871411 0.00934496748478539 0.142248902308082
"1292" "chr17:80403115" 6.59897574075352 1.16693168496698 0.448416054182242 2.60234145072051 0.00925896162140123 0.142248902308082
"1293" "chr19:51871157" 16.7411855315601 -0.849526469931912 0.326657009059488 -2.60066812090722 0.00930424167263441 0.142248902308082
"1294" "chr2:113991970" 2.30943219239631 -2.00099260245096 0.76879089624563 -2.60277874285811 0.00924716101826375 0.142248902308082
"1295" "chr20:31098565" 2.41264040155861 2.42281170891894 0.931493259882471 2.60099757375017 0.00929531113900314 0.142248902308082
"1296" "chr20:32273596" 8.08368412723714 1.00916358561619 0.388037625545223 2.60068487997327 0.00930378719706272 0.142248902308082
"1297" "chr4:8012545" 3.41448551710753 -1.6778032046096 0.643822220482321 -2.60600388000381 0.00916054239374125 0.142248902308082
"1298" "chr5:1525174" 4.82399152474199 1.52041547976381 0.583988185598972 2.6035038332229 0.00922762357524345 0.142248902308082
"1299" "chr6:151645563" 3.07584420810676 -2.11136210966093 0.812719414192033 -2.59789796181987 0.00937963617452237 0.142248902308082
"1300" "chr8:17608548" 9.26705969799854 1.57577449071212 0.606202320083327 2.59942009211631 0.00933814167084458 0.142248902308082
"1301" "chr8:144372752" 1.39502783300516 -1.64922942316539 0.633666247990937 -2.60267834746499 0.00924986906342227 0.142248902308082
"1302" "chr9:5447403" 2.652324604927 -1.99089928705673 0.765953408153747 -2.59924332976805 0.00934295193571063 0.142248902308082
"1303" "chr1:86879854" 3.63992454272953 -2.3648901252456 0.908634023764694 -2.60268718030971 0.00924963077965333 0.142248902308082
"1304" "chr2:34366588" 4.95751121857993 2.13499161506641 0.820270139403794 2.60279085207004 0.00924683443463442 0.142248902308082
"1305" "chr17:8150980" 5.16628472064778 1.97237931882937 0.759917910731455 2.59551629324129 0.00944489247861941 0.142664754688745
"1306" "chr3:72496810" 1.76606103258366 -1.75497281745962 0.676236688109687 -2.59520497529551 0.00945345226285057 0.142664754688745
"1307" "chr19:850600" 12.4679269387247 1.73782274152791 0.646305251991887 2.68885752695342 0.00716970123994602 0.14280520875506
"1308" "chr6:26987900" 44.6919725393578 1.44954553251811 0.539056623342541 2.68904131727365 0.0071657549349281 0.14280520875506
"1309" "chr22:50862946" 7.4529017481482 1.38311607241545 0.533695745235803 2.5915815982463 0.00955358825323979 0.143976797556767
"1310" "chr19:17308734" 8.63212733376795 1.16396018047676 0.449241646802929 2.59094451451727 0.00957129220220363 0.144044647197578
"1311" "chr17:3555424" 2.9708987352046 -1.99371077410618 0.742457911920187 -2.68528456912788 0.00724680758717077 0.144108943803401
"1312" "chr2:45162618" 55.8928279787113 0.687799880250485 0.265581852258236 2.58978493598918 0.00960359087509942 0.144331652945192
"1313" "chr11:60838950" 17.4488585047982 1.12480116300478 0.434423039404763 2.58918395429938 0.00962036870481739 0.144384928388257
"1314" "chr9:135128213" 8.03483755080652 -1.24520826094935 0.46393869830496 -2.68399309111059 0.00727486095937623 0.144408880284164
"1315" "chr13:45453816" 7.27413260292704 2.2671603554804 0.844846847966862 2.6835163804379 0.00728524062554114 0.144408880284164
"1316" "chr1:32665308" 2.8918377898814 2.21655002261219 0.826191823164092 2.68285156118273 0.00729973826525595 0.144464740164721
"1317" "chr15:42694466" 3.278901321712 -1.75359434285438 0.653783721588067 -2.6822239296427 0.00731344870607074 0.144504867484647
"1318" "chr1:203571714" 2.18814153278627 -1.57247490927089 0.586525599322224 -2.68099962062698 0.00734025991577972 0.144572730729744
"1319" "chr2:60579769" 1.96469835828258 -1.70899532992178 0.63735022024586 -2.68140698101983 0.00733132933526761 0.144572730729744
"1320" "chr1:228223438" 1.66945829971566 1.70529441825876 0.658866128970992 2.58822595862085 0.00964716746049776 0.144588247474576
"1321" "chr11:126060826" 17.1719050627173 1.4808775266326 0.552613642589162 2.67977011876551 0.00736727355480916 0.14464413745942
"1322" "chr19:3177279" 19.963445461444 1.10783316811377 0.41338441328417 2.67991035102772 0.00736418798336326 0.14464413745942
"1323" "chr10:134755241" 2.65043419785169 -1.65204256875654 0.617260351691308 -2.67641128128496 0.0074415264563649 0.145147367752372
"1324" "chr11:30317222" 5.89317433674422 1.15744158179955 0.43277284086088 2.67447832330964 0.00748456146330141 0.145147367752372
"1325" "chr16:2122565" 5.015683149045 -1.14634295690396 0.428568449883802 -2.67481882349195 0.00747696447538086 0.145147367752372
"1326" "chr16:14658272" 14.1682754218492 1.9554494677831 0.730554491562446 2.67666476678688 0.00743589939471441 0.145147367752372
"1327" "chr2:127420382" 2.16397938015215 -1.81124164181093 0.677256953305295 -2.67437880552029 0.0074867831373606 0.145147367752372
"1328" "chr8:131091946" 14.9312237683493 1.28466260368438 0.480145893541132 2.67556719939817 0.00746029156337452 0.145147367752372
"1329" "chr8:144294674" 8.86724531405945 -1.69136882217105 0.631939101788053 -2.67647439030971 0.00744012515786857 0.145147367752372
"1330" "chr16:57647543" 3.13982935763602 1.77016810625608 0.661510591216046 2.67594824597139 0.00745181512298362 0.145147367752372
"1331" "chr2:106104292" 14.185278995868 1.53305114570077 0.573370429273884 2.67375341913295 0.00750075804820682 0.145184463731701
"1332" "chr6:155563288" 8.58943657966619 -1.15934681313379 0.433685466118476 -2.67324340727865 0.00751217210674175 0.145184463731701
"1333" "chr16:57567406" 53.3330445955484 1.38632834231729 0.519088745992648 2.67069620179538 0.00756941200271132 0.145206269849975
"1334" "chr17:72861974" 6.50124734190597 -1.21153264299506 0.453455922929455 -2.67177598027215 0.00754510002829337 0.145206269849975
"1335" "chr20:35068040" 5.44945869270111 1.97268822964438 0.738817550719971 2.67006140788347 0.00758373759585125 0.145206269849975
"1336" "chr20:61739233" 2.35329289857627 -2.13550820572684 0.799676581069778 -2.67046485576711 0.00757463004884671 0.145206269849975
"1337" "chr8:142239697" 59.9127806159259 0.613715762252372 0.229753282082443 2.67119475591279 0.0075581779905195 0.145206269849975
"1338" "chr17:914014" 37.7081715685778 1.33443700383766 0.500080302513971 2.66844544192056 0.00762031536175764 0.145681113925163
"1339" "chr10:133948987" 3.70001677247893 -1.564477818762 0.605183596545232 -2.58512925283008 0.00973424984166527 0.145693278494389
"1340" "chr16:56686818" 19.5327959378633 1.40338106528616 0.543180928601117 2.58363464435389 0.00977652982261916 0.145813852397427
"1341" "chr6:33702617" 2.1269012529198 -1.56146833971129 0.604417284819661 -2.58342767311359 0.00978239757629152 0.145813852397427
"1342" "chr11:119545262" 2.29166935761015 2.31960159849169 0.897622430962998 2.5841618017535 0.00976159877355714 0.145813852397427
"1343" "chr11:2690340" 3.34044672252229 -1.59483561296538 0.618271598423399 -2.57950650981257 0.00989415936872155 0.145829675166641
"1344" "chr11:3427518" 2.29478132662397 1.68000352077784 0.651081597673951 2.58032714605942 0.00987067574449726 0.145829675166641
"1345" "chr12:123699520" 1.81697358256635 -2.30359411756742 0.892320914965857 -2.58157584220197 0.00983503787196448 0.145829675166641
"1346" "chr12:128202000" 5.09926876952797 2.21406649215316 0.858595911992719 2.57870607258602 0.00991711291115822 0.145829675166641
"1347" "chr15:40705417" 3.76146040859326 -1.23311499735929 0.478056918653938 -2.57943133807448 0.00989631299706392 0.145829675166641
"1348" "chr16:56554787" 5.58036685042693 1.61084552014074 0.624128729631781 2.58095076169797 0.00985286335510135 0.145829675166641
"1349" "chr2:115918857" 1.50026231859219 1.84612590440411 0.715466956028502 2.58030910980404 0.00987119134230837 0.145829675166641
"1350" "chr5:34012492" 2.22582074112284 -1.82612301482066 0.70724677695437 -2.58201673634276 0.00982248213792676 0.145829675166641
"1351" "chr9:117034260" 1.77747561199094 -1.59283629913756 0.617646489683065 -2.57888019400045 0.00991211572751543 0.145829675166641
"1352" "chr15:40366054" 4.0406793238166 1.84447889969739 0.714180113013205 2.58265228349096 0.00980440823156221 0.145829675166641
"1353" "chr22:26908410" 14.3246095351426 0.938027369934034 0.363850286734758 2.5780586250241 0.00993571397514257 0.145906561484227
"1354" "chr1:3776166" 5.58479459648226 -2.19419774212551 0.824618390068866 -2.66086442959666 0.00779403319136217 0.146425408148038
"1355" "chr11:126235667" 12.8885404990272 2.32724552054447 0.875615468091196 2.65783966290336 0.00786432979958901 0.146425408148038
"1356" "chr13:111567039" 4.80718810851931 -1.2685814786994 0.47615647365574 -2.66421134414017 0.00771690632674304 0.146425408148038
"1357" "chr16:57724532" 3.2557427836665 -2.19306744855294 0.824056445188483 -2.66130731864045 0.00778378768756384 0.146425408148038
"1358" "chr16:58053730" 3.07108623500244 2.19720793087623 0.827427460334484 2.65546895191032 0.00791982237290271 0.146425408148038
"1359" "chr17:2304655" 4.84447760640521 -1.16748680201768 0.439179976954572 -2.65833340152128 0.0078528164986982 0.146425408148038
"1360" "chr17:8864265" 15.7989963542339 1.38708392668799 0.522106393063935 2.65670741656314 0.00789078933204673 0.146425408148038
"1361" "chr17:28671989" 8.87887463779819 1.55916334858799 0.586664552857575 2.65767437455269 0.00786818747199304 0.146425408148038
"1362" "chr18:31802308" 3.66626675384988 1.60529690056856 0.602917370659862 2.66254876486914 0.00775513317661842 0.146425408148038
"1363" "chr18:56449339" 3.29619341075589 -1.6416250573693 0.616129948826194 -2.66441366873467 0.00771226592287519 0.146425408148038
"1364" "chr19:2549740" 2.67427894387907 2.33523964359006 0.877651852882955 2.66078130629947 0.00779595745716839 0.146425408148038
"1365" "chr19:18426950" 1.99107909802304 -2.10850460714725 0.791182789250636 -2.66500312670389 0.00769876069674014 0.146425408148038
"1366" "chr19:57742037" 14.4295000635446 1.76928400902325 0.664449090258285 2.66278340201429 0.00774972801915807 0.146425408148038
"1367" "chr6:3732926" 10.9464451683792 -1.16392103498576 0.437559099725052 -2.66003160651242 0.00781333190090034 0.146425408148038
"1368" "chr6:6230583" 6.22662207112748 1.86409186473307 0.701701787130829 2.65653002303886 0.00789494206935768 0.146425408148038
"1369" "chr6:126118894" 2.71376640304168 1.90409707158605 0.715184683219895 2.66238513807853 0.00775890452156589 0.146425408148038
"1370" "chr7:150085672" 2.31252944269755 2.34070254508502 0.881630196238924 2.65497093347139 0.00793152425088408 0.146425408148038
"1371" "chr8:30107157" 16.1081399777843 1.85908884163363 0.699873771321909 2.65632020774577 0.00789985631887 0.146425408148038
"1372" "chr15:65186061" 7.7414958451699 2.67905121909541 1.00603489659517 2.66298040769998 0.0077451923563477 0.146425408148038
"1373" "chr21:43896916" 2.96541730807795 2.16542136559674 0.815432053184751 2.65555095257719 0.00791789709663024 0.146425408148038
"1374" "chr16:57062955" 1.59557704042064 -1.73811189914527 0.675004549056696 -2.57496323776521 0.0100250741319802 0.146619568135063
"1375" "chr17:48916052" 5.84826302645945 1.30098247426549 0.50542157751233 2.57405408108788 0.0100514560503187 0.146619568135063
"1376" "chr19:10449751" 2.5307871967644 -1.63084578557129 0.63335977507509 -2.57491215854045 0.0100265547127566 0.146619568135063
"1377" "chr5:134579526" 10.4802150183511 1.65106428726049 0.641220237690938 2.57487863016621 0.010027526671009 0.146619568135063
"1378" "chr16:70190675" 2.39337239672095 -1.84449897980565 0.695532437286517 -2.65192373629848 0.00800346170814581 0.146658989434156
"1379" "chr17:43141151" 5.80776032461697 2.66247057158989 1.00393681081642 2.65203003107807 0.00800094252644118 0.146658989434156
"1380" "chr20:24414140" 7.09461580866638 2.342304181942 0.883111303437546 2.65233178742531 0.0079937947824797 0.146658989434156
"1381" "chr5:1251901" 2.31822697542448 -1.61155019309752 0.607675970867574 -2.65198933371798 0.00800190696822998 0.146658989434156
"1382" "chr7:5338899" 16.2953035536416 0.996568244037459 0.375633669348715 2.65303226349581 0.00797722454751815 0.146658989434156
"1383" "chr5:180300741" 5.91852447038411 -1.35474885235717 0.526536881219927 -2.57294199262618 0.010083810704746 0.146895138317067
"1384" "chr16:57324172" 18.512643327185 1.82416956268745 0.68891040611665 2.64790536837757 0.00809921933138903 0.147106085036639
"1385" "chr16:80748868" 12.0350743716036 2.54870401140086 0.96230102847408 2.64855168599616 0.00808374871298017 0.147106085036639
"1386" "chr2:239908188" 3.89172179799414 -1.35212884884668 0.510433451430103 -2.64898165482369 0.00807347139870613 0.147106085036639
"1387" "chr3:16557690" 4.4417257348975 1.23861142853192 0.467769112129071 2.6479119642901 0.00809906131418439 0.147106085036639
"1388" "chr4:144176554" 2.14833975253584 -2.16840682178773 0.818906696543383 -2.64792903873006 0.00809865227741959 0.147106085036639
"1389" "chr8:145681713" 26.9875877340252 1.11621134935651 0.421171349784423 2.6502547002018 0.00804311103126941 0.147106085036639
"1390" "chr1:17510151" 9.17106514919054 2.25602034549119 0.878041695863675 2.5693772358636 0.0101881483092167 0.147264515385662
"1391" "chr10:69996624" 1.95038685502924 -1.8440892397863 0.717358164770472 -2.57066738813287 0.0101502761134248 0.147264515385662
"1392" "chr22:19617637" 9.2200319284827 1.48381485640492 0.577052799122378 2.57136757444312 0.0101297747831695 0.147264515385662
"1393" "chr3:12792250" 9.92528570287104 1.53750415348187 0.598278333653229 2.56988105200719 0.010173343928298 0.147264515385662
"1394" "chr5:14762163" 3.19172720946954 1.92151246012624 0.74781496921515 2.56950253635992 0.0101844646271637 0.147264515385662
"1395" "chr12:133382934" 2.6257027575129 2.0405931504643 0.794218591781719 2.56930921987927 0.0101901483930139 0.147264515385662
"1396" "chr1:3155546" 15.2402556732309 0.743181096636388 0.289491752091413 2.56719264458254 0.0102525635347418 0.147489908544834
"1397" "chr11:74720593" 3.50575904238065 2.25395738169683 0.878315308662573 2.56622804984348 0.0102811209295285 0.147489908544834
"1398" "chr11:126059460" 6.87720873266573 -1.28486919037108 0.500899388399843 -2.56512429467259 0.0103138850902491 0.147489908544834
"1399" "chr16:3197623" 2.19698506703371 -1.53755624616799 0.59931651675393 -2.56551622253936 0.0103022403746786 0.147489908544834
"1400" "chr17:55370683" 7.49890683414769 1.0609889732853 0.413162701739588 2.56796891108054 0.0102296330061526 0.147489908544834
"1401" "chr19:46974652" 4.97635802664541 -1.23444461326311 0.481081528370289 -2.56597799014424 0.0102885356404829 0.147489908544834
"1402" "chr20:1825306" 2.65421798228382 -1.44767337761913 0.564355156962188 -2.56518144604485 0.010312186315211 0.147489908544834
"1403" "chr1:161188249" 3.39081342462841 1.86085350198605 0.703534747404923 2.64500582075022 0.00816895118034008 0.147876265844962
"1404" "chr12:124102871" 13.3300113458675 -2.05061761835332 0.775895461686762 -2.64290451434703 0.00821982125428904 0.147876265844962
"1405" "chr16:57469509" 2.55362147337526 -2.25628252328008 0.853556998167115 -2.64338823080955 0.00820808601469565 0.147876265844962
"1406" "chr16:57797949" 3.02345855405068 -1.75739659510956 0.665005838023846 -2.64267844675153 0.00822531093066004 0.147876265844962
"1407" "chr5:2705723" 2.11428954393841 1.70303238005278 0.643967853467335 2.64459222752051 0.00817894144120508 0.147876265844962
"1408" "chr10:23359839" 4.84040229219045 2.22885560767446 0.842794666662863 2.64460098745031 0.00817872973357709 0.147876265844962
"1409" "chr1:154792336" 3.39828775629566 -1.58774365119104 0.619384001972813 -2.56342373411951 0.0103645468774108 0.148020380863128
"1410" "chr4:54362150" 2.49164505900834 -2.11515405142317 0.80066467463771 -2.64174768592138 0.00824794748997167 0.148068015244499
"1411" "chr1:234866398" 4.42289267406725 -1.70553933156883 0.64631586913203 -2.63886346138969 0.00831844767297189 0.14807296830724
"1412" "chr19:1910106" 10.230687181799 1.30102952476305 0.493220795218263 2.63782374420631 0.00834399376749503 0.14807296830724
"1413" "chr22:50926181" 28.2380407789632 1.99551362086359 0.756065282076288 2.6393403693707 0.00830675335822824 0.14807296830724
"1414" "chr4:7614341" 4.17801364031691 -1.50052810597305 0.56867703496643 -2.6386296855853 0.00832418549371397 0.14807296830724
"1415" "chr8:17773192" 3.34269179088048 2.12875597921644 0.806999678449074 2.63786471799787 0.00834298570498049 0.14807296830724
"1416" "chr9:133887938" 2.95086034327307 -2.04246800341819 0.773571975134134 -2.64030764954229 0.00828307973070463 0.14807296830724
"1417" "chr20:24423937" 2.77169216914622 2.46650968976003 0.933872814332571 2.64116232093427 0.00826221239072677 0.14807296830724
"1418" "chr15:50554947" 4.02383139164127 1.28538154269903 0.501555959274155 2.56278789820226 0.0103835460146005 0.148097870020008
"1419" "chr8:1324764" 7.53934398971916 -1.49439089064481 0.583342403616882 -2.5617731222335 0.0104139322987197 0.148337356803304
"1420" "chr16:56617724" 3.9832030156497 2.33636394043213 0.913490787082468 2.55762178827667 0.0105390646640674 0.148480466938479
"1421" "chr19:20136378" 7.00029111934646 2.25507356298901 0.880905640916287 2.55994905497865 0.010468750852125 0.148480466938479
"1422" "chr19:29897818" 5.914383611408 1.74640113697845 0.682648120938856 2.5582742900934 0.0105193083412343 0.148480466938479
"1423" "chr19:35487101" 18.3171885243696 1.35384154505353 0.529090566204893 2.55880870219342 0.0105031520635729 0.148480466938479
"1424" "chr2:1763580" 8.28036245060643 -1.15361780989661 0.451159350947624 -2.55700742425825 0.0105576964185092 0.148480466938479
"1425" "chr2:182545210" 5.88562203214861 -1.39436950056592 0.545000495483493 -2.55847382180619 0.0105132735398915 0.148480466938479
"1426" "chr20:20350516" 13.1903036838494 1.3913067286076 0.544131836016982 2.55692947281286 0.0105600625372798 0.148480466938479
"1427" "chr22:29137730" 4.84061523724169 2.54894163241535 0.996238185243937 2.55856648557515 0.0105104719879869 0.148480466938479
"1428" "chr9:126896232" 7.62658666986229 1.20676622642813 0.471510353028658 2.55936315857478 0.010486413145034 0.148480466938479
"1429" "chr1:3229969" 5.75004522174254 -1.17892793943062 0.461154897498595 -2.55646843571516 0.0105740663893132 0.148486021073097
"1430" "chr11:64889618" 47.0996880272691 1.19191964310693 0.452384886211394 2.63474682606872 0.00842000603277424 0.148569264792275
"1431" "chr16:3493495" 6.75753052001775 1.44173409741735 0.547018794323318 2.63562077277587 0.00839835330574809 0.148569264792275
"1432" "chr16:56485146" 2.7110888583839 -1.74156304568863 0.660974452950686 -2.63484169155712 0.00841765325130279 0.148569264792275
"1433" "chr4:113278420" 6.87368207151778 1.67719889290013 0.636255404138335 2.6360465969975 0.00838782122697591 0.148569264792275
"1434" "chr1:1597020" 11.2015350993892 -1.15835106106129 0.439817690870988 -2.63370729532812 0.00844582624204746 0.148600888745213
"1435" "chr11:134268110" 15.2849131327853 1.56709212747907 0.594969189702364 2.63390467036287 0.00844091833627436 0.148600888745213
"1436" "chr6:153323896" 8.40390003242077 -1.26387871750782 0.480082366315184 -2.63262891159402 0.00847268630301713 0.148861728525595
"1437" "chr5:10857089" 5.29264698238419 1.84884215332732 0.702424651095154 2.63208608986712 0.00848623562718184 0.148888295705833
"1438" "chr1:2347465" 2.05312317875358 1.83057775888196 0.696196218799556 2.62939916858269 0.00855358936171983 0.149344796750689
"1439" "chr18:12558512" 4.4131943750748 2.05849740430307 0.782798121270687 2.62966574442155 0.00854688574646148 0.149344796750689
"1440" "chr2:99942848" 2.76312503947011 2.21078102183451 0.840932438552065 2.6289638982664 0.00856454526234513 0.149344796750689
"1441" "chr7:28615199" 3.89417885026969 2.58944508351643 0.985088083216547 2.62864319204966 0.00857262557142767 0.149344796750689
"1442" "chr21:44631630" 2.33240075594205 -2.11027674349975 0.803111903463805 -2.62762478603314 0.00859832988254251 0.149371829097147
"1443" "chr3:9540919" 16.5710202288372 1.04088430734391 0.396109114021956 2.62777166820305 0.00859461836673589 0.149371829097147
"1444" "chr14:100704378" 1.79256675547808 1.80526047734454 0.706937510327113 2.55363515299848 0.0106604896576906 0.149507201356121
"1445" "chr1:40252569" 4.8570787607611 1.18524372363816 0.451289625629294 2.62634826135303 0.00863064633682026 0.149511551306163
"1446" "chr19:19078739" 7.96787848905995 2.28070960777829 0.868287142032232 2.62667670333143 0.00862232115429688 0.149511551306163
"1447" "chr3:142789903" 4.8158349474404 2.40063750205339 0.914223564790814 2.62587576442824 0.00864263555533241 0.149511551306163
"1448" "chr1:156562945" 5.01300798779046 2.028263530525 0.772811434261151 2.62452577770686 0.00867697242127871 0.149752447764171
"1449" "chr10:47599915" 50.6503522036308 1.38609094119927 0.528356502316819 2.62340093312248 0.00870567586971776 0.149752447764171
"1450" "chr17:72865470" 3.64938047289519 -1.7839769103549 0.679798270108305 -2.62427397773559 0.00868339041979378 0.149752447764171
"1451" "chr2:43128501" 6.70301552938432 2.44449704777818 0.931963259018604 2.62295431083017 0.00871709615896215 0.149752447764171
"1452" "chr11:124596741" 3.39533069332002 2.26800326101623 0.888636151669459 2.55222934240902 0.0107036036209604 0.149919151615275
"1453" "chr15:76409780" 3.48825657731057 -2.01701698510305 0.790910796046674 -2.5502458623463 0.0107646974636527 0.150004615614194
"1454" "chr16:89170047" 10.6105428012601 1.56729567063899 0.614420527815523 2.55085173702002 0.0107460029087943 0.150004615614194
"1455" "chr3:158362393" 5.14003413915344 1.11122482799988 0.435693245709171 2.55047522297747 0.0107576170326347 0.150004615614194
"1456" "chr7:155241174" 4.1861095150173 2.58596127971628 1.0135442421933 2.55140444004723 0.0107289741724297 0.150004615614194
"1457" "chr11:61450000" 10.8141405565292 1.45450304687391 0.554759203171863 2.62186375378312 0.00874503836394598 0.150024104748471
"1458" "chr1:22530016" 4.58705349838542 2.27457725077084 0.892307459662451 2.54909585943761 0.0108002608968178 0.1501167473187
"1459" "chr16:88729670" 648.038212719283 0.900125928249316 0.353102725777014 2.54918997373515 0.0107973465263901 0.1501167473187
"1460" "chr1:156448218" 3.67178814495746 -1.48495369999649 0.582866254249602 -2.54767485537185 0.0108443491832765 0.150143356876484
"1461" "chr20:61911006" 3.79031932977496 1.27254611429772 0.499747621122379 2.54637753240269 0.0108847397387315 0.150143356876484
"1462" "chr4:124399328" 12.2011268166849 1.93956246111955 0.76148222991245 2.54708827721764 0.010862595043521 0.150143356876484
"1463" "chr16:70440559" 1.89558252626342 -2.27827859898982 0.894433499080286 -2.54717494518317 0.0108598974684277 0.150143356876484
"1464" "chr2:30683730" 2.40903704573276 -1.75542490757029 0.688819666035689 -2.54845352728262 0.0108201702188993 0.150143356876484
"1465" "chr7:104939189" 5.0605022587614 1.88352684891092 0.718776231654246 2.62046345714024 0.00878103405306568 0.150224910376721
"1466" "chr12:125478848" 21.4946343533514 -0.676822549174965 0.265953927258155 -2.54488646267663 0.0109313274639859 0.150595598433776
"1467" "chr20:56496220" 8.0683405966451 1.16147563006955 0.443505480032077 2.61885293950718 0.00882259727385031 0.150727494033501
"1468" "chr10:116064433" 9.43742166393364 1.8543617392531 0.708250808276741 2.61822749452977 0.00883878568571052 0.150795779512487
"1469" "chr2:47192115" 8.86591942596648 -1.06054516300243 0.416896274888173 -2.54390654674692 0.0109620408584668 0.150828282227908
"1470" "chr4:164426071" 2.25295502748845 2.06802185711878 0.790101661870763 2.61741236212847 0.00885992360977995 0.150948202657532
"1471" "chr16:56681697" 2.08318242331911 -1.99426506392608 0.762337278727211 -2.61598785678654 0.00889697216347047 0.151162978969734
"1472" "chr9:128003233" 70.4584945304936 0.48108550799356 0.183896564687734 2.61606576942027 0.00889494223892232 0.151162978969734
"1473" "chr21:43793855" 13.474955397067 2.24822484401834 0.859942219713175 2.61439058634453 0.0089386785142232 0.151527634117333
"1474" "chr6:21755277" 16.3453587689368 2.31284465522959 0.884714236894929 2.61422791538538 0.00894293579963242 0.151527634117333
"1475" "chr19:47325529" 12.3614457582582 1.59567454384984 0.610796793654741 2.61244747913954 0.00898965037173916 0.151902985584756
"1476" "chr19:58090488" 4.21818204998235 -1.87785024619821 0.739269927483821 -2.54014153205131 0.011080761811666 0.152021122042415
"1477" "chr2:233513175" 4.5003050395169 -1.28332833460864 0.505280550573042 -2.53983323354363 0.0110905336949649 0.152021122042415
"1478" "chr1:211898416" 3.84304022148303 -1.96204498448373 0.772758432167898 -2.53901465556242 0.0111165166430503 0.152186089199902
"1479" "chr18:5238412" 1.97305040054715 -2.20966556777929 0.846314905116025 -2.61092597379737 0.00902974373879992 0.152372306009845
"1480" "chr8:8860620" 2.18755355588937 2.00363369685789 0.789550259601402 2.53768987153447 0.0111586819454929 0.152571903141946
"1481" "chr16:57515459" 2.2393561129417 -1.57699599769613 0.621659123679388 -2.53675356417586 0.0111885684080432 0.152647372452613
"1482" "chr2:241076052" 4.18668410040781 -1.70438821225396 0.671907670426831 -2.5366405047456 0.0111921820146724 0.152647372452613
"1483" "chr5:132581375" 6.32824598890222 1.36710252632941 0.523995449882633 2.60899694193073 0.00908080538619766 0.15274218039614
"1484" "chr8:145017284" 5.5277449971936 1.38259308882315 0.529881512813602 2.60924953105414 0.00907410469435195 0.15274218039614
"1485" "chr17:37067061" 3.26966349375541 2.58897006975162 0.99243717257134 2.60869921170301 0.0090887092547141 0.15274218039614
"1486" "chr16:56371382" 21.7813581413618 1.35619406193544 0.519999331737618 2.60806885540337 0.00910546364490214 0.1528161191639
"1487" "chr20:55645215" 16.4227004491694 1.65443199545221 0.634680289634968 2.60671714951751 0.00914148394413213 0.153005432888999
"1488" "chr14:60518590" 3.31931449591991 -1.7062123379996 0.654664612810009 -2.60623883529621 0.00915426051155849 0.153012227388469
"1489" "chr1:156234638" 1.51552063583686 -1.79371847346217 0.708390864100257 -2.532102775973 0.0113380752938464 0.153106113281136
"1490" "chr14:35806969" 3.05916841061577 2.22909462240097 0.87984786860079 2.53350005376028 0.0112929722935656 0.153106113281136
"1491" "chr18:33504104" 2.25983008495387 -1.7014502477884 0.67163962513488 -2.53327853824394 0.0113001119926764 0.153106113281136
"1492" "chr2:128952716" 2.89631225673424 2.05043988478354 0.809693544595778 2.53236536028848 0.011329587100267 0.153106113281136
"1493" "chr4:83812256" 5.10893859867897 -1.42292712262093 0.56181807977055 -2.53271863946077 0.0113181760434032 0.153106113281136
"1494" "chr4:120988095" 80.0493704709456 0.893082323470858 0.352376787105416 2.53445276803573 0.0112623108587592 0.153106113281136
"1495" "chr8:144473391" 2.60328909948255 2.2516782652588 0.888320312953985 2.5347594020125 0.0112524581201917 0.153106113281136
"1496" "chr16:19021579" 5.70005606065739 1.56048542586718 0.599091505848066 2.60475304796415 0.00919405007805332 0.153355224044692
"1497" "chr21:46678985" 7.36285205538939 2.25625243671127 0.866274386275327 2.60454709553674 0.0091995776733092 0.153355224044692
"1498" "chr13:113550851" 3.45862210951782 1.48827826548992 0.571605171078324 2.60368229818899 0.00922282051847167 0.153535756383548
"1499" "chr6:1942212" 14.354787708177 1.25696406380963 0.496713436561421 2.53056183160891 0.0113880011135147 0.153590210320839
"1500" "chr16:56937329" 3.17539375032574 -1.66842375687798 0.659544986112012 -2.52965876780182 0.0114173505392123 0.153795940411538
"1501" "chr11:840319" 21.3109713409576 1.67190975288418 0.642677352231933 2.60147607050078 0.0092823540685503 0.153849193560225
"1502" "chr14:105856375" 2.31163949475173 2.40181387956216 0.923350217388529 2.60119490344098 0.00928996575319602 0.153849193560225
"1503" "chr16:57752031" 3.6474301045172 -1.47840988723597 0.56836956727887 -2.60114188434474 0.00929140169694298 0.153849193560225
"1504" "chr16:89386808" 7.09709442568035 2.31570794968701 0.890013031147518 2.60188094853095 0.00927140308783832 0.153849193560225
"1505" "chr21:46891094" 2.19433023989036 -1.63401669608162 0.628476728540205 -2.59996372479381 0.00932336154392952 0.153966166804892
"1506" "chr11:69160666" 5.15485445918157 1.68384531707357 0.647955638372367 2.59870462938375 0.00935762532185811 0.154008672645087
"1507" "chr12:122079295" 15.9774927976471 1.16504087621708 0.448619746008538 2.59694515585346 0.00940569406885218 0.154008672645087
"1508" "chr13:113548062" 30.1262101547806 1.50731725850428 0.580448254688689 2.59681590275897 0.00940923392774138 0.154008672645087
"1509" "chr2:237416406" 8.21275948784443 -0.977144884106269 0.376306190793392 -2.59667501628418 0.00941309374401211 0.154008672645087
"1510" "chr20:37055015" 4.09232352707492 -2.13513392897585 0.821840419102666 -2.59799089865539 0.00937709793410354 0.154008672645087
"1511" "chr22:19742193" 3.38835083109028 -1.3945461278158 0.536780976178746 -2.59797979008746 0.00937740129303526 0.154008672645087
"1512" "chr8:11341538" 2.43843596628807 1.87171809651306 0.720426231468426 2.59807044046409 0.0093749260180586 0.154008672645087
"1513" "chr12:5161744" 2.78387341651348 1.74028327800097 0.688379084273556 2.52808854562669 0.0114685424034066 0.154295026095647
"1514" "chr11:10625146" 18.4620504441381 1.73913106455639 0.670307646817067 2.59452666669491 0.00947212653564691 0.154769792760128
"1515" "chr16:89165575" 2.60130337892827 -1.88286259985604 0.726087997103238 -2.59316034333002 0.0095098422096728 0.154833943107664
"1516" "chr19:1040926" 2.96491307759973 2.16876678014179 0.836376569965147 2.59305061622203 0.00951287689301149 0.154833943107664
"1517" "chr19:50031177" 3.49015016513184 -1.57115940756803 0.605953418852924 -2.59287159488637 0.00951782987590553 0.154833943107664
"1518" "chr8:58129826" 3.58888502241591 1.44245748384989 0.556392173227567 2.59251936540078 0.00952758172250042 0.154833943107664
"1519" "chr7:42927874" 4.36838351719147 -1.89516253101705 0.75046466708837 -2.52531879797864 0.0115593375778315 0.155325039792758
"1520" "chr1:33698486" 1.93363108975629 1.78174768795962 0.705836099674857 2.5243079643849 0.0115926322763628 0.155389693817438
"1521" "chr2:233232311" 60.7516915586033 0.606921903487261 0.240392085342654 2.52471666287248 0.0115791603880935 0.155389693817438
"1522" "chr17:72867087" 9.86696238880709 1.82530470805146 0.705158523635586 2.58850265134814 0.00963942049374053 0.156264734059078
"1523" "chr13:48482575" 3.11910260935733 -1.61497612542188 0.62404513692306 -2.58791556871149 0.00965586450113063 0.156326424102729
"1524" "chr17:4046929" 20.1795527264516 1.41655027464774 0.561921001390407 2.52090644617777 0.0117052968263432 0.156625326423813
"1525" "chr16:57563671" 4.63503619614593 2.54289682054617 0.983343671646296 2.58596957896612 0.00971055005616968 0.156657753599142
"1526" "chr2:242616266" 107.55509476823 0.891536834535786 0.344777078146577 2.58583557621764 0.00971432589623589 0.156657753599142
"1527" "chr19:39882049" 16.3505374830469 0.942432063984677 0.374041990014057 2.51958894761858 0.0117491950999786 0.156771574737766
"1528" "chr5:10261408" 3.0493095000671 -2.00934965866149 0.797529021763099 -2.51946901470672 0.0117531984360272 0.156771574737766
"1529" "chr10:27947857" 10.7722900874978 1.445736160045 0.55930608149974 2.58487473650985 0.00974143815074234 0.156890427716839
"1530" "chr17:260182" 12.0575187979643 -0.859656048521627 0.332699977045579 -2.58387769111224 0.00976964331182927 0.157140075583896
"1531" "chr1:48750538" 20.8725865627478 1.56365354958644 0.620977799471712 2.51805064676498 0.0118006351130174 0.157212124197964
"1532" "chr1:203738765" 2.60714543892041 -1.9315659697825 0.767331817600773 -2.51724993735038 0.0118274893979597 0.157377727830657
"1533" "chr16:57885014" 3.01755209921272 -2.50676448725507 0.970888281800334 -2.58192887301795 0.00982498315967366 0.157416083810885
"1534" "chr2:190643518" 2.23197727375061 2.29085756631817 0.887226203275404 2.58204453144072 0.00982169107105719 0.157416083810885
"1535" "chr7:130352924" 8.39265965254182 2.04072826896382 0.790116342574664 2.58281997093482 0.00979964442285924 0.157416083810885
"1536" "chr1:11866184" 15.7769727670192 -0.78747698564945 0.312907125974804 -2.51664765765948 0.0118477244235627 0.157454958813024
"1537" "chr1:18100594" 18.664444462472 1.67512991255777 0.650788080384731 2.57400214147665 0.010052965099861 0.158199904987508
"1538" "chr1:214776330" 2.67548366134523 -1.79518166214951 0.696541190842051 -2.57727997389402 0.00995812565810066 0.158199904987508
"1539" "chr10:97261344" 4.2106841285746 2.04205966614031 0.792465215211986 2.57684454401453 0.00997067812887302 0.158199904987508
"1540" "chr12:56497903" 9.86969630501036 0.994022973783035 0.385597305082685 2.57787842570602 0.00994089659844455 0.158199904987508
"1541" "chr17:72861991" 6.17370711167885 -1.11603663660463 0.432761337976698 -2.5788732464468 0.00991231507530037 0.158199904987508
"1542" "chr19:5149033" 15.8900164106053 0.996670179308408 0.387137518651066 2.57446031782501 0.0100396602364977 0.158199904987508
"1543" "chr20:49210530" 2.10965494132262 1.88817211554566 0.733445704911214 2.57438567422552 0.0100418267226003 0.158199904987508
"1544" "chr21:46348064" 10.5688661701816 1.98579103027999 0.770847367599985 2.57611443425267 0.00999175719402737 0.158199904987508
"1545" "chr21:46840320" 13.242744055256 -1.18017348208333 0.457620974508674 -2.57893223393099 0.00991062264716282 0.158199904987508
"1546" "chr3:125822272" 11.7594305599693 1.80399440812178 0.700622579067425 2.57484480520599 0.0100285073120605 0.158199904987508
"1547" "chr3:158352372" 3.00070435558951 2.41787628479774 0.938990050558184 2.57497540401033 0.0100247215103022 0.158199904987508
"1548" "chr7:34904940" 10.8577685861287 2.73477273143411 1.06198164763799 2.57516006751781 0.0100193706517563 0.158199904987508
"1549" "chr8:64017561" 3.21812578433287 2.31151658269291 0.897684949819459 2.57497531083461 0.0100247242108289 0.158199904987508
"1550" "chr22:35796652" 13.3057538504815 1.07767625929738 0.428669373561076 2.51400339227602 0.0119369285696133 0.158447478860159
"1551" "chr1:117189593" 1.79159925116258 2.05776736565326 0.818680816439435 2.51351604231158 0.0119534341283889 0.158473778584266
"1552" "chr9:136179808" 3.47912912925135 1.46594466728567 0.583513170899406 2.51227348480603 0.0119956086372003 0.158647376776354
"1553" "chr15:75162593" 9.54507446614916 2.35815493364515 0.938562221335702 2.51251848842709 0.0119872823732173 0.158647376776354
"1554" "chr1:928312" 2.58209997953254 2.03690166556428 0.792041977722442 2.57170923114644 0.0101197845269736 0.158847226921492
"1555" "chr1:3257509" 2.399258453181 -1.76861974055152 0.687686134401803 -2.57184150163211 0.0101159192113382 0.158847226921492
"1556" "chr11:1972657" 16.4011267892572 1.2760856221119 0.508640871682874 2.50881455493319 0.0121137060939098 0.159398863095265
"1557" "chr11:3123696" 2.92657769361275 1.62072039758056 0.647951201529674 2.50130008826958 0.0123738279755925 0.159398863095265
"1558" "chr11:67722194" 4.43648249451785 1.91464391573688 0.765334871896197 2.50170740422836 0.0123596024577477 0.159398863095265
"1559" "chr13:30909119" 7.27149014456817 2.10853013837183 0.841324127877809 2.50620428976698 0.012203508834018 0.159398863095265
"1560" "chr13:111178318" 2.15509623854034 -1.82229185791275 0.727847254279546 -2.50367346609905 0.0122911412305636 0.159398863095265
"1561" "chr14:88945591" 7.7825646034151 -0.779034368126402 0.311250171907545 -2.50292028226674 0.0123173284237851 0.159398863095265
"1562" "chr16:57077323" 3.1979286255231 -1.81158408257831 0.724148330779418 -2.50167542418894 0.0123607188369817 0.159398863095265
"1563" "chr16:70723261" 14.4602370044427 1.65124369891085 0.658880978870455 2.50613350796928 0.0122059521820588 0.159398863095265
"1564" "chr18:31802403" 4.50811317873977 2.07690325884733 0.828006041596711 2.50831896690304 0.0121307109694899 0.159398863095265
"1565" "chr19:6375831" 4.1548080552994 -1.56855012349301 0.6262339864753 -2.5047349031972 0.012254320220148 0.159398863095265
"1566" "chr19:42127907" 2.48183084243696 1.2272221866812 0.489945845054418 2.50481190741579 0.0122516527675069 0.159398863095265
"1567" "chr2:65298282" 11.940081781255 2.09293357999744 0.835472571632209 2.50508951587556 0.0122420405847295 0.159398863095265
"1568" "chr20:60986838" 19.6347513555407 1.23465916286996 0.49329481359913 2.5028829187596 0.0123186287886881 0.159398863095265
"1569" "chr3:133776890" 3.25018220886065 -1.63364862646032 0.651415756868299 -2.50784327710176 0.012147052981302 0.159398863095265
"1570" "chr4:2397637" 1.66170902657829 -2.09945064364238 0.837432117520684 -2.5070099411258 0.012175728724872 0.159398863095265
"1571" "chr5:10596430" 4.05137525077726 -1.33522037224495 0.532679646288303 -2.50661045817826 0.0121894965047901 0.159398863095265
"1572" "chr6:16019049" 10.9166623779904 1.83479384947821 0.732792325131072 2.50383879109273 0.0122853997077544 0.159398863095265
"1573" "chr9:101464832" 2.23842993265769 1.87496745322855 0.749250014691742 2.50245901429839 0.01233339048599 0.159398863095265
"1574" "chr16:85343220" 2.18549209814446 2.05945497312219 0.820894261145342 2.50879445819096 0.0121143952526416 0.159398863095265
"1575" "chr21:45753891" 2.84840090489662 1.43161613265355 0.557193844508131 2.56933228312551 0.0101894701540752 0.159738347700578
"1576" "chr19:58987242" 2.30332582392518 -1.64017282243869 0.656068679338712 -2.50000171337536 0.0124192705865645 0.159795591238214
"1577" "chr1:107599258" 2.20601300063046 -1.55872683784983 0.624600794019459 -2.49555692655951 0.0125759574605487 0.159980205819094
"1578" "chr1:117305541" 1.79577578284779 -1.52568356840215 0.611389559139733 -2.49543608587116 0.0125802416453838 0.159980205819094
"1579" "chr15:27112170" 2.88270049891645 -1.45207014220303 0.581254538948718 -2.49816568285094 0.0124837832099193 0.159980205819094
"1580" "chr19:36236773" 1.55491096343862 -1.81988045364272 0.728894946274731 -2.49676645851895 0.0125331468440037 0.159980205819094
"1581" "chr2:11530236" 28.2343385246086 1.55387228782511 0.62221093299634 2.49734005852683 0.0125128897807743 0.159980205819094
"1582" "chr2:231770952" 3.62223049694647 2.33251755189359 0.933971382943272 2.4974186516754 0.0125101164713242 0.159980205819094
"1583" "chr3:195906486" 2.14763257264473 2.26477943481009 0.907296709188595 2.49618389648465 0.0125537501230849 0.159980205819094
"1584" "chr5:150435255" 6.27739298304365 1.56329911710503 0.626403571182549 2.49567401755671 0.0125718074463958 0.159980205819094
"1585" "chr6:1942224" 14.8740970666166 1.35966397593619 0.544394559991966 2.49757083530786 0.0125047479282922 0.159980205819094
"1586" "chr7:155282004" 2.91046412957057 -1.27092430750251 0.508674083033222 -2.49850415009153 0.0124718682195238 0.159980205819094
"1587" "chr11:18416966" 4.79147645813104 1.68335946030935 0.674908262860231 2.49420484670812 0.0126239666789549 0.160249250650199
"1588" "chr16:4378272" 4.18692697905261 -1.97012495323225 0.789941559029713 -2.49401355165079 0.0126307722077877 0.160249250650199
"1589" "chr17:40994384" 6.60532529162662 1.98365841897693 0.772540123557614 2.56770924705116 0.0102372982666402 0.160284990202624
"1590" "chr11:74325617" 2.6305617765111 -1.88093507735436 0.754492351708085 -2.49298097336061 0.0126675634093234 0.160328594170884
"1591" "chr13:113678143" 20.4132808138889 1.10233889052773 0.442383675532612 2.49181638359635 0.0127091720363394 0.160328594170884
"1592" "chr17:34866546" 18.8087379094392 0.967746796591952 0.388148444365351 2.49323889001869 0.0126583648525607 0.160328594170884
"1593" "chr22:22318346" 14.1297366671002 1.68764367040033 0.677284555486793 2.49177935142393 0.0127104971091389 0.160328594170884
"1594" "chr9:129482130" 7.8430574124449 1.75463519747436 0.704086222077248 2.49207432620639 0.012699945811506 0.160328594170884
"1595" "chr19:44174441" 5.78017393533003 1.28207901654248 0.514621339419702 2.49130558400119 0.0127274600886526 0.160357179015344
"1596" "chr16:88811031" 1.6958031665802 -1.52648957191733 0.6128338939563 -2.49087001709828 0.0127430729946726 0.160368707548873
"1597" "chr6:42924955" 2.47241322844056 1.84976957954045 0.720622259909356 2.56690596786884 0.0102610433845976 0.160453660713133
"1598" "chr18:74515814" 3.77967457333318 2.21423962835146 0.86290386135232 2.56603281955577 0.0102869094444975 0.160655028938119
"1599" "chr1:59001115" 3.60557137875378 -1.53725149101685 0.617870691291742 -2.48798253855191 0.0128470040532956 0.160671448175074
"1600" "chr13:31380149" 3.46183157054164 1.45023192113248 0.582949715006439 2.48774788596725 0.0128554829306974 0.160671448175074
"1601" "chr13:99610146" 7.1640343463049 1.55705085251436 0.625595875821886 2.48890843544766 0.0128135961917898 0.160671448175074
"1602" "chr16:56701294" 19.9664491416333 1.38759458055626 0.557696158182012 2.48808344866417 0.0128433593144925 0.160671448175074
"1603" "chr5:131820005" 2.63234131794434 1.81236383030767 0.727923601925265 2.48977203859608 0.0127825053050507 0.160671448175074
"1604" "chr7:98885623" 12.2127752893357 0.813776051488607 0.327081954164 2.48798822780842 0.0128467985405885 0.160671448175074
"1605" "chr16:56711375" 2.85147979790099 -1.76446216636592 0.709584078344958 -2.48661465246144 0.012896500640787 0.160871074471406
"1606" "chr17:70457759" 3.0662359531809 2.13806681460968 0.859872753130007 2.48649210807871 0.0129009430998515 0.160871074471406
"1607" "chr1:1209636" 9.16988875439763 -0.818159541137285 0.31896899947044 -2.56501272065817 0.0103172022489478 0.160924936465619
"1608" "chr6:37461018" 1.32602960231217 -1.76985556590317 0.712024985418382 -2.48566497264588 0.0129309637050615 0.16106135272366
"1609" "chr17:56841948" 15.9942381310964 2.19105906672746 0.854490425959318 2.56417041099976 0.0103422752490601 0.161112849566277
"1610" "chr4:1807922" 23.0769977560356 -0.622496423513148 0.242817913911879 -2.56363467375417 0.0103582507190157 0.16115874609246
"1611" "chr19:18082025" 13.5176361074998 1.28893525955145 0.51905710048056 2.48322440509554 0.0130199038059013 0.161984230816635
"1612" "chr1:44051630" 10.4973717844038 1.71186678053801 0.668617003370743 2.56030997104151 0.0104578839405802 0.16208298632489
"1613" "chr16:14763733" 12.6067692934779 2.32361974911199 0.908005787290142 2.55903627668125 0.0104962787651578 0.16208298632489
"1614" "chr16:56078833" 2.39800383599545 -2.07864035477901 0.811723137233246 -2.56077504685162 0.0104438956561599 0.16208298632489
"1615" "chr19:988906" 12.2673019029934 1.75629311169476 0.686299549960557 2.55907658950921 0.0104950616377923 0.16208298632489
"1616" "chr4:39367654" 11.5664904227978 1.55717417687876 0.60806673073608 2.56086067230443 0.0104413220780817 0.16208298632489
"1617" "chr9:115900338" 2.11119221971684 2.35212772531701 0.918929418116025 2.55963916155749 0.0104780895251421 0.16208298632489
"1618" "chr11:64474752" 3.82409874900676 1.15272436213134 0.450646867299792 2.55793270912607 0.0105296465504185 0.162164645323649
"1619" "chr2:120439230" 2.84423555482582 -1.99448088365512 0.779836989516296 -2.55756127301966 0.0105408986045933 0.162164645323649
"1620" "chr17:1995271" 3.33098658733118 2.44315706840995 0.955508127948323 2.55691918985129 0.0105603746989469 0.16226245298295
"1621" "chr6:41023182" 11.9161951217283 1.98459693642895 0.776302712221015 2.55647301650021 0.0105739271682532 0.16226911308204
"1622" "chr18:24444777" 6.19382930772481 2.16351886096774 0.871647152673362 2.48210397330178 0.0130609159245331 0.162309400515468
"1623" "chr20:46979634" 9.76899187336969 -1.23874693289853 0.48473014627318 -2.5555392880401 0.0106023391455244 0.162503510397759
"1624" "chr10:5691135" 8.93563858006327 1.95110317477904 0.763796034955394 2.55448193691263 0.0106345947371883 0.16279616621817
"1625" "chr2:67685404" 2.19228927712483 -1.69390394045493 0.683048446491351 -2.47991771177593 0.0131412706235223 0.162891253676586
"1626" "chr5:134240235" 5.70371096545286 1.48282931999126 0.598008495516924 2.47961246555451 0.0131525244697161 0.162891253676586
"1627" "chr6:168720359" 13.2443469609451 -0.890429819220574 0.358994911066662 -2.48034106270445 0.0131256765763415 0.162891253676586
"1628" "chr17:59395356" 7.57781362553255 -1.06588371098025 0.429998118356122 -2.47881017492613 0.0131821440406169 0.16307298597185
"1629" "chr16:31382988" 5.69729157283925 1.32178276374942 0.517680167749499 2.55328066650801 0.0106713466059151 0.16315684322443
"1630" "chr1:242303123" 1.93761381921801 -1.56617279150802 0.613614214157222 -2.55237371523263 0.0106991688050269 0.163345971589044
"1631" "chr4:6228803" 13.4510325106812 1.31675583898819 0.515966715993964 2.55201701615884 0.0107101287863784 0.163345971589044
"1632" "chr17:79516197" 5.78674796888969 -1.65352896322324 0.667799996644367 -2.47608411430379 0.0132832279453211 0.163494895389842
"1633" "chr19:58011165" 9.02232115791471 1.87607779023272 0.75760391610587 2.47633063973042 0.0132740585411145 0.163494895389842
"1634" "chr6:711055" 15.2704644639841 1.19609610011252 0.483101203722537 2.47587066829062 0.0132911714976437 0.163494895389842
"1635" "chr9:117034227" 1.73697763481191 -1.48156547003191 0.598215457298637 -2.47664190544694 0.0132624891434439 0.163494895389842
"1636" "chr9:139327143" 4.10507291842012 -1.11315651642082 0.449364334466615 -2.47718038802992 0.0132424953989871 0.163494895389842
"1637" "chr14:21781775" 8.51727809845697 1.92423570453213 0.777445259942962 2.47507548592334 0.0133208017768862 0.163567359749819
"1638" "chr7:75535895" 16.490518826997 1.40471864938274 0.567584154371051 2.47490814985723 0.013327044525487 0.163567359749819
"1639" "chr22:42912136" 15.3918038924117 -0.639505758148315 0.258507007965775 -2.47384302336973 0.013366841482658 0.163871469008182
"1640" "chr5:64910844" 6.54324719007977 1.47189898966643 0.595124682944663 2.47326153972225 0.0133886120976637 0.163954148818864
"1641" "chr21:43527180" 4.49646832774132 -1.7064079224724 0.669103811589345 -2.55028874879537 0.0107633732313645 0.163955866377768
"1642" "chr16:57875970" 38.4908243437409 2.1576190844692 0.846431971842266 2.54907559762083 0.0108008884215404 0.164123082169575
"1643" "chr2:29448870" 1.98697766306847 -2.02523997231314 0.794462062405904 -2.54919657985936 0.0107971419855066 0.164123082169575
"1644" "chr14:102374133" 5.02156286674519 1.14679286198689 0.463895480490031 2.47209319818225 0.0134324492983562 0.164306563110274
"1645" "chr10:71399788" 13.9747957693637 1.91154602820867 0.750321785438021 2.54763498182684 0.0108455886099682 0.164600104928463
"1646" "chr19:7599735" 8.47871184668079 1.16832618454472 0.458728963180007 2.54687686699708 0.0108691777696544 0.164755955677519
"1647" "chr2:29950037" 4.67568039236032 2.06320878529166 0.810232181106429 2.54644141938944 0.0108827475702607 0.164759736470692
"1648" "chr12:123850197" 1.71813662107396 1.42345208519739 0.576266449485094 2.47012833467796 0.013506458787542 0.164815227632516
"1649" "chr16:47061913" 2.8101490223562 -1.43371280707573 0.58059449431947 -2.46938753485119 0.0135344554998382 0.164815227632516
"1650" "chr17:72021188" 3.01993470589858 2.2816895510932 0.923586502907165 2.47046653877156 0.0134936942158194 0.164815227632516
"1651" "chr2:242672161" 2.88968877176308 -1.67853277249737 0.679728172657113 -2.46941768786168 0.0135333149405023 0.164815227632516
"1652" "chr1:205739266" 2.90094231284198 2.18704543320078 0.859121538544676 2.54567640907427 0.0109066239601824 0.164919354234103
"1653" "chr2:41945215" 1.72629587740682 1.99924674659173 0.809990771958459 2.46823397970053 0.0135781533777382 0.165163022858976
"1654" "chr12:122888423" 3.2760045139203 1.84541923273175 0.74796970216793 2.46723794745021 0.0136159843485833 0.165187077133933
"1655" "chr14:24874193" 6.14457706898878 1.42349728775997 0.576937993003969 2.46733150706227 0.0136124268399357 0.165187077133933
"1656" "chr16:57297030" 2.51411026653413 -1.60400252420207 0.650298724693646 -2.46656261698455 0.0136416874687714 0.165187077133933
"1657" "chr4:47839441" 6.73357618861918 1.0581286320136 0.429039196718305 2.46627496999613 0.0136526483406147 0.165187077133933
"1658" "chr6:158454667" 76.9700290173761 0.839303481328376 0.340323718979431 2.46619155386905 0.0136558283910556 0.165187077133933
"1659" "chr10:115439394" 1.96143422044087 -1.55378496697927 0.610855119328305 -2.54362273117692 0.0109709507674143 0.165487426880668
"1660" "chr16:58019453" 8.07993380384821 -1.49303030062737 0.587101884486259 -2.54305145338418 0.0109889045807191 0.165556346843989
"1661" "chr1:94083372" 4.0158049279364 -1.20311391162162 0.488127696041484 -2.46475240265689 0.0137107958761662 0.165668320935603
"1662" "chr6:36721872" 2.26420610392235 -1.75670890951225 0.712851081902184 -2.46434206822639 0.0137265041042438 0.165674652966155
"1663" "chr2:174219459" 2.70148391000667 1.76258111561085 0.693433989272835 2.54181528866096 0.0110278434971359 0.165849129175634
"1664" "chr22:37418261" 3.11594818872821 -1.62956979504353 0.64116316751881 -2.54158360554254 0.0110351550902698 0.165849129175634
"1665" "chr6:32561229" 8.74241264975202 2.26200547718399 0.890185016852306 2.54105094374924 0.0110519814830971 0.165900435636441
"1666" "chr1:19175973" 8.77132189960057 1.56371138104196 0.634889639223867 2.4629656627466 0.0137793111444062 0.165999596453266
"1667" "chr1:226830912" 5.28690680146016 1.00603388257019 0.408514889084419 2.46266148297547 0.0137910054520658 0.165999596453266
"1668" "chr10:99511429" 5.16535633721968 1.61163810566102 0.654686952581943 2.46169272093337 0.0138283083052186 0.165999596453266
"1669" "chr16:57809950" 1.44054122306605 -1.68711591148962 0.685576053066766 -2.46087345662483 0.0138599241470925 0.165999596453266
"1670" "chr19:50168871" 11.5916326921706 -1.14168094156993 0.463705799875841 -2.46208035757936 0.0138133714086113 0.165999596453266
"1671" "chr2:31651042" 1.47954716852448 -1.54661123955853 0.628479557293933 -2.4608775601514 0.013859765630934 0.165999596453266
"1672" "chr20:56283977" 39.1717024621585 0.965754867774815 0.392351254811839 2.46145477026182 0.0138374843787806 0.165999596453266
"1673" "chr10:134834107" 2.59282958438203 1.87321924521982 0.76138347039581 2.46028357333002 0.0138827275578268 0.16609039515729
"1674" "chr16:57797023" 2.23863892575936 1.94027799022654 0.789355804657876 2.45805247618024 0.013969276040144 0.166214581105792
"1675" "chr16:57956994" 1.4461971720719 -1.7796461556082 0.723719968870459 -2.45902591078945 0.0139314562688757 0.166214581105792
"1676" "chr17:1650168" 3.17821286256936 1.66282161106771 0.676261015112371 2.45884588037565 0.0139384439697592 0.166214581105792
"1677" "chr22:29260866" 1.82563059750464 1.98222560162719 0.806287459912458 2.45846016486776 0.0139534255491729 0.166214581105792
"1678" "chr22:50924348" 1.30994796305483 -1.68409583811316 0.68513142443685 -2.45806246516486 0.0139688874894649 0.166214581105792
"1679" "chr12:129296588" 1.56043960943678 -2.06317863622423 0.839779004391731 -2.45681140566098 0.0140176253866911 0.166375838744539
"1680" "chr15:43013947" 4.60564399479706 2.18434019708232 0.889349031228839 2.45611129082151 0.0140449654172888 0.166375838744539
"1681" "chr16:11346023" 7.06561227683032 1.59723832077375 0.650613739785404 2.45497170302701 0.0140895678672856 0.166375838744539
"1682" "chr19:1239881" 5.7671175883777 -0.996728226933953 0.405840741995153 -2.45595901001447 0.0140509183295375 0.166375838744539
"1683" "chr5:14326577" 2.67650654472461 -1.89076416968529 0.770149706701945 -2.45506055930634 0.0140860856237774 0.166375838744539
"1684" "chr8:27125094" 1.79088829742262 -1.93964893624517 0.790059720777031 -2.45506622504121 0.0140858636115624 0.166375838744539
"1685" "chr22:48233440" 12.2388408860513 1.69049605756345 0.688172912419739 2.4564989802045 0.0140298200351038 0.166375838744539
"1686" "chr20:943461" 2.27933308483776 1.93018994753008 0.760155881229856 2.53920280720215 0.0111105396338296 0.166577290582835
"1687" "chr11:1487024" 4.29741755262573 -1.5865609358316 0.646852434325853 -2.45274014850869 0.0141772711168666 0.166793708900085
"1688" "chr6:126661154" 5.6270031945151 -1.6218654381681 0.661265230936918 -2.45267006685071 0.0141800332094653 0.166793708900085
"1689" "chr17:60695522" 2.67939994523002 1.60007802991106 0.652423042713649 2.45251612091411 0.0141861022692034 0.166793708900085
"1690" "chr2:208481755" 1.86414385682616 2.09439071655687 0.853738516731572 2.45319928234581 0.0141591872495793 0.166793708900085
"1691" "chr10:50369792" 2.22264167339972 1.71484307450712 0.675600918546463 2.53824858349299 0.0111408819379928 0.166829986308756
"1692" "chr15:90234070" 5.88368375206581 -1.04407252942743 0.411423965674814 -2.53770469524048 0.0111582093509431 0.166887414101349
"1693" "chr10:82233619" 8.38162590707221 2.63432655572367 1.03890122068372 2.53568530219837 0.0112227536040731 0.167182516353806
"1694" "chr15:78191288" 22.101915384154 1.05951997237571 0.418038969108464 2.5345004907923 0.0112607769317552 0.167182516353806
"1695" "chr19:14879034" 17.4005522231635 0.907096684873111 0.35793931516379 2.53421919986083 0.0112698209921248 0.167182516353806
"1696" "chr2:74692647" 11.3252523165454 1.33516483783428 0.526415037116652 2.53633491388738 0.011201954500431 0.167182516353806
"1697" "chr2:85802134" 2.8918296289858 -1.73491280931159 0.684489612412379 -2.53460794415441 0.0112573237950016 0.167182516353806
"1698" "chr1:23243978" 8.03480065293317 2.62360022121161 1.03459310751698 2.53587637705052 0.0112166322601381 0.167182516353806
"1699" "chr7:148654574" 3.75238373005494 1.91404347562867 0.755304689332635 2.53413424100393 0.0112725538555319 0.167182516353806
"1700" "chr1:229467399" 1.50563274572091 1.94713784596582 0.794383952183923 2.45112938222473 0.0142408755034811 0.167205408841357
"1701" "chr2:21068349" 8.89454454453848 1.67634748924608 0.684072271396708 2.45054149881472 0.0142641519084952 0.167205408841357
"1702" "chr2:242663935" 63.6284665339437 0.895530449174742 0.365496199858946 2.45017718247235 0.014278593333145 0.167205408841357
"1703" "chr5:130355392" 1.62035939532221 -1.60988897243046 0.657075869230849 -2.45008080165071 0.0142824160058789 0.167205408841357
"1704" "chr5:133225928" 2.56276137275929 -2.45233427488319 0.968040145530102 -2.53329811393337 0.0112994808843537 0.167381172525234
"1705" "chr7:1103828" 38.8183454093361 0.708491097985034 0.279718295321844 2.53287364407052 0.0113131725549407 0.167383530301508
"1706" "chr1:29223785" 1.92149783189552 -1.5316323122297 0.606373853179813 -2.52588779050721 0.0115406335288557 0.167896394380162
"1707" "chr10:71929823" 16.1122652640488 1.61853080457423 0.640303621907746 2.52775519175093 0.0114794364755463 0.167896394380162
"1708" "chr11:93259778" 6.2376541073342 2.62835632184753 1.03890301908117 2.52993424176602 0.0114083905716481 0.167896394380162
"1709" "chr12:133449837" 11.976854133256 1.57921048627736 0.62538359776789 2.52518692833303 0.0115636762638485 0.167896394380162
"1710" "chr15:51330852" 3.51086714321688 -1.71125242668724 0.676411723312217 -2.52989764622598 0.0114095805054558 0.167896394380162
"1711" "chr16:57935085" 6.87635930486242 1.33266993594998 0.526478896486013 2.53128842360994 0.0113644356347618 0.167896394380162
"1712" "chr17:78919892" 2.29184501149376 -2.06468345309344 0.81696560627893 -2.52725872083838 0.0114956782711022 0.167896394380162
"1713" "chr2:20415122" 7.72685641568686 -1.20197512878556 0.475555640095536 -2.52751734485599 0.0114872149736656 0.167896394380162
"1714" "chr20:401742" 8.17534643721937 1.68073421147971 0.664972692067543 2.52752365853392 0.0114870084319584 0.167896394380162
"1715" "chr3:155758994" 8.25710646831035 -0.883506802029987 0.349634687170969 -2.5269426474209 0.0115060290757072 0.167896394380162
"1716" "chr5:109220684" 2.27178386008324 -1.74082447541493 0.688321606898326 -2.52908590689071 0.0114360032122068 0.167896394380162
"1717" "chr7:76751301" 32.0766247771403 1.11272093429222 0.439892854811616 2.52952718399743 0.0114216325909974 0.167896394380162
"1718" "chr9:130890443" 6.18738478820301 2.16312107779021 0.856552607993992 2.52538029491982 0.0115573147409581 0.167896394380162
"1719" "chr5:79258749" 5.97103678056097 2.08247752549674 0.824695854263532 2.52514610656849 0.0115650196468508 0.167896394380162
"1720" "chr22:28038296" 4.0443770452092 -1.20161420633309 0.490816283584449 -2.4481954786782 0.0143573737839686 0.167902792451105
"1721" "chr1:19804068" 13.1211891364016 2.38745765934439 0.945810223546332 2.52424598498478 0.0115946765112874 0.168129605824283
"1722" "chr10:99510068" 2.86852456442618 1.70496192746858 0.697340919840797 2.44494748401948 0.0144873235406915 0.168190117390377
"1723" "chr12:31218038" 1.9082591699973 -1.53204922122691 0.626071724610738 -2.4470825961346 0.0144017831010031 0.168190117390377
"1724" "chr17:73074627" 3.31335558276001 -2.01167310112806 0.822808989386821 -2.44488469022101 0.0144898460587439 0.168190117390377
"1725" "chr17:80255854" 13.1216319779522 0.954243841140819 0.39010521748488 2.44611914522216 0.0144403271789987 0.168190117390377
"1726" "chr5:14183122" 2.55096517377959 1.4512018520048 0.59337210062145 2.4456860214441 0.0144576844676169 0.168190117390377
"1727" "chr5:159658203" 15.3920781086842 1.03737359841503 0.424050707939846 2.44634327685686 0.0144313523971904 0.168190117390377
"1728" "chr7:43479653" 9.65754722085183 1.49570550071856 0.611715142357033 2.44510131783787 0.0144811454491599 0.168190117390377
"1729" "chr17:9425706" 2.71274194566912 -1.67197587154859 0.684299330241875 -2.44333992108045 0.0145520237587806 0.168374476386061
"1730" "chr2:241586352" 5.97115432875386 -1.31819730648837 0.539398215597731 -2.44382956481904 0.014532289945756 0.168374476386061
"1731" "chr8:143881670" 5.41567646572771 1.35471988118234 0.554421412510156 2.44348405493362 0.0145462123676248 0.168374476386061
"1732" "chr12:120884305" 30.4880061037098 1.05508017680697 0.432054109712585 2.44200935273789 0.0146057682287811 0.168439246085332
"1733" "chr17:18028545" 4.00520299956871 1.35438077337351 0.554508030740761 2.44249081760675 0.0145863006739937 0.168439246085332
"1734" "chr20:44599971" 11.130318680024 0.902979580612251 0.369726264501092 2.44229222349332 0.014594327856509 0.168439246085332
"1735" "chr3:119946864" 3.03288062448864 1.34654656131359 0.551485159598658 2.44167324882058 0.0146193718305205 0.168439246085332
"1736" "chr1:2075251" 3.83986661596997 2.1273645504132 0.871763088139461 2.44030124624051 0.0146750187295683 0.168582552617731
"1737" "chr1:10253524" 1.41121191313325 2.02056946308122 0.828360315153131 2.4392398164411 0.0147181971525564 0.168582552617731
"1738" "chr16:14034499" 3.22783381683671 2.10596086821886 0.863422584024556 2.43908476241451 0.0147245140358077 0.168582552617731
"1739" "chr17:1357160" 2.66302048353129 1.69799998460201 0.696031936181931 2.43954321107212 0.0147058437991348 0.168582552617731
"1740" "chr19:55121225" 6.37811964271374 1.32367384145912 0.542472753886385 2.44007432995676 0.0146842401731207 0.168582552617731
"1741" "chr20:25013617" 6.74951193157576 2.37524141876961 0.973375482337707 2.44021085579957 0.0146786914122531 0.168582552617731
"1742" "chr16:1660709" 4.59707138117097 -1.18972914784931 0.488057775098339 -2.43768096432762 0.0147818134454505 0.168843813210541
"1743" "chr17:40330876" 13.8451645655859 1.15575693731915 0.474251848877166 2.43701092585197 0.0148092318983125 0.168843813210541
"1744" "chr19:2016618" 7.20208221801119 1.61369566371644 0.661950299569173 2.43778976271588 0.0147773655621549 0.168843813210541
"1745" "chr6:170893735" 9.59643192308279 1.04722680134529 0.429705509591084 2.43708022813544 0.0148063939228509 0.168843813210541
"1746" "chr1:26797508" 2.00643433989503 1.46911947500105 0.582702151845528 2.5212185511038 0.0116949190146007 0.168988847303266
"1747" "chr14:74745247" 3.82215229356091 -1.84045880335272 0.72989255379957 -2.52154758090342 0.0116839872721152 0.168988847303266
"1748" "chr2:138722324" 10.4136375636081 0.897969686841799 0.356093190962402 2.52172664244122 0.0116780419106704 0.168988847303266
"1749" "chr7:37390020" 2.85852034424019 1.64250935125395 0.674190455286807 2.43626906666189 0.0148396415783272 0.169013913633745
"1750" "chr16:12354756" 5.7057781454382 1.25385171943634 0.514924083627983 2.43502248059971 0.014890864531875 0.169259000520596
"1751" "chr1:10740813" 2.86543042246774 1.77367689337009 0.728557472252414 2.4345051158237 0.0149121690573628 0.169309757112264
"1752" "chr11:118743091" 2.69332729439465 -1.56889181846452 0.644660068055803 -2.43367302584145 0.0149464899599616 0.169523026978317
"1753" "chr21:34575898" 2.30935901312778 -1.94912324911771 0.773719477853482 -2.51916011540143 0.0117635150033475 0.16978170020584
"1754" "chr20:37048959" 6.03445218190958 2.49637809632116 1.02618166106862 2.43268632741062 0.014987278111229 0.169809129254018
"1755" "chr15:31571490" 3.17003535854381 1.65483670407972 0.680898800222915 2.43037100893401 0.0150833739909807 0.170222866497311
"1756" "chr17:34951204" 3.23269752669813 -2.09161117672733 0.86063797216297 -2.43030315228906 0.0150861985063605 0.170222866497311
"1757" "chr20:61482099" 8.8817473394654 -1.08875901569121 0.447984014632086 -2.43035237894676 0.0150841494130175 0.170222866497311
"1758" "chr5:157158439" 1.84320684792609 -1.66168022075059 0.683596306166276 -2.43079169059525 0.0150658736173115 0.170222866497311
"1759" "chr15:67138356" 7.6454367654749 1.94586756649686 0.801184270550578 2.42873910287786 0.0151514309016509 0.170352780604948
"1760" "chr20:36010475" 4.63180625111711 1.62345532986562 0.668461308737768 2.42864517159735 0.015155356423733 0.170352780604948
"1761" "chr20:1787427" 3.88255348536206 2.2477653745008 0.925566175591877 2.42853016216092 0.0151601640516364 0.170352780604948
"1762" "chr10:53459350" 2.37480242552843 -1.32684466709032 0.54647913153755 -2.42798780505519 0.0151828537842131 0.170432219793775
"1763" "chr14:65654590" 7.07895395518447 1.57997595903328 0.627707281718821 2.51705851604415 0.0118339173291663 0.170598745273261
"1764" "chr10:49816376" 11.0023415308526 1.79855200152339 0.741069346548434 2.42696855550729 0.0152255754248956 0.170736128942482
"1765" "chr5:108744898" 22.2395807137194 1.43331160555698 0.569691445920932 2.51594370219123 0.0118714143966436 0.170802133697704
"1766" "chr7:65958544" 122.275211924762 0.681231622266879 0.270779356135545 2.51581816276228 0.0118756435427299 0.170802133697704
"1767" "chr22:43717083" 14.486988782946 1.55438983413309 0.61799986991966 2.5151944357774 0.0118966753413253 0.1709058969766
"1768" "chr1:201081275" 1.53146767830069 -1.67258879009071 0.689502443203418 -2.42579095488029 0.015275066079306 0.170942550069674
"1769" "chr12:52616083" 8.21406286674062 1.15013843627452 0.474228121720141 2.42528518153391 0.0152963655000262 0.170942550069674
"1770" "chr16:68398862" 3.73180538634885 -1.33608011850714 0.551120261619724 -2.42429867227245 0.0153379852000926 0.170942550069674
"1771" "chr17:1961400" 2.3965846202801 -1.52504483524866 0.628948486105825 -2.42475316967702 0.0153187981050147 0.170942550069674
"1772" "chr19:18737919" 7.9820656658523 1.82763415886753 0.753853582316495 2.42438876956908 0.0153341799657766 0.170942550069674
"1773" "chr3:50209612" 14.5895205730719 -0.813309493883965 0.335322625081081 -2.42545367670107 0.0152892668311296 0.170942550069674
"1774" "chr2:25109154" 10.1960352056722 1.20849132900434 0.480723496215681 2.51390110639015 0.0119403911094932 0.171007886555975
"1775" "chr20:33875670" 198.293235408129 0.748750356690936 0.297861004548618 2.51375757570415 0.0119452513529277 0.171007886555975
"1776" "chr1:20398043" 3.4161048364878 2.06462793657609 0.821271314661757 2.51394137323111 0.0119390279066362 0.171007886555975
"1777" "chr13:111607488" 22.2140504578385 1.17100603335006 0.465956278587894 2.5131242718713 0.0119667172693212 0.171117139773681
"1778" "chr5:423169" 4.85793876796037 -1.35312467452532 0.55838400221047 -2.42328696590289 0.0153807714462471 0.171144777253276
"1779" "chr9:112241130" 6.38852595620786 -2.06708342715922 0.853064045972813 -2.42312806045175 0.0153875012817766 0.171144777253276
"1780" "chr10:107567642" 5.05590136414628 1.16294562619508 0.462975191959586 2.51189620176581 0.0120084403442924 0.171369742347376
"1781" "chr11:118892835" 17.4934396327209 1.78566883021747 0.710915169505491 2.51178889804753 0.0120120920539392 0.171369742347376
"1782" "chr20:56251471" 8.40075602398815 1.40254844617714 0.579027353287133 2.42224903230371 0.0154247760196251 0.171384654939032
"1783" "chr5:141015983" 5.9689666952834 1.80654586728291 0.719413460745576 2.51113714971453 0.0120342932014276 0.171488678120343
"1784" "chr18:10506249" 4.90318982853598 1.20646248099484 0.498217572014165 2.4215574655816 0.0154541573868655 0.171536430567741
"1785" "chr22:37554839" 7.6852784707005 -1.12301270680833 0.44731854153966 -2.51054361159041 0.0120545431137692 0.171579567058932
"1786" "chr16:57517071" 4.5033411563727 1.55454612921822 0.64218607727709 2.42070979771096 0.0154902379267587 0.171587803064837
"1787" "chr20:61491206" 4.92088098464338 1.77232910451872 0.732062519041073 2.42100784894751 0.0154775430900738 0.171587803064837
"1788" "chr12:122365583" 4.82974318333052 1.99994227035647 0.826470623725584 2.419858870895 0.0155265317218183 0.171815403262434
"1789" "chr1:10550352" 13.5371027929891 2.06456660821786 0.853359027147771 2.41934114779142 0.0155486502834584 0.171885839151787
"1790" "chr13:52516467" 6.02473603902906 -1.55122647927716 0.64130201995168 -2.41887040897523 0.015568785608121 0.171934230536648
"1791" "chr1:85313824" 2.81119054493147 -1.45393541897079 0.58071533666553 -2.50369729740442 0.0122903134536012 0.172008637602011
"1792" "chr1:235685670" 2.45695407133732 -1.89625766549204 0.758291831372565 -2.50069641665489 0.0123949378932993 0.172008637602011
"1793" "chr11:68856336" 7.90042933789021 1.62704730581071 0.648806297971289 2.50775510487217 0.0121500842229308 0.172008637602011
"1794" "chr15:41102667" 4.79424505243315 2.17767311438355 0.870081566776691 2.50283789191279 0.012320196022953 0.172008637602011
"1795" "chr15:82172799" 9.99814738487975 1.83356993973607 0.73296683620051 2.50157285320134 0.0123643000518976 0.172008637602011
"1796" "chr15:101661955" 5.3126875257644 -1.31510707766382 0.524701977892207 -2.50638864169479 0.0121971471428451 0.172008637602011
"1797" "chr15:102156072" 6.53113792797741 0.966822642589308 0.386383985176319 2.50223270032301 0.0123412778703809 0.172008637602011
"1798" "chr16:30126047" 6.74957590590666 1.83105688638709 0.729872865851436 2.50873401664421 0.0121164681273195 0.172008637602011
"1799" "chr17:48752866" 37.3794490001028 1.377035853981 0.550514469015227 2.50136178335925 0.0123716723418362 0.172008637602011
"1800" "chr19:374604" 9.03473143586505 -1.1132838001295 0.444624462951242 -2.50387437690667 0.0122841641693567 0.172008637602011
"1801" "chr19:11264792" 2.2523884672084 2.26903386127878 0.907709445186877 2.49973587177077 0.0124285931471577 0.172008637602011
"1802" "chr19:44331594" 6.01963321751742 2.16079118790231 0.864023847058874 2.50084670146272 0.0123896795728493 0.172008637602011
"1803" "chr20:33575251" 12.9667857852675 1.34410395716179 0.537135430115692 2.50235579669783 0.0123369872214763 0.172008637602011
"1804" "chr5:1208407" 3.30209195267878 -1.46409325772532 0.584298062339829 -2.50573012661097 0.0122198849568002 0.172008637602011
"1805" "chr6:13278634" 10.2965435948844 -1.34566234072361 0.537082615747554 -2.50550343889014 0.0122277209240363 0.172008637602011
"1806" "chr7:67880624" 5.72192560965958 -1.87786130807696 0.750540016393138 -2.5020135729756 0.0123489190471466 0.172008637602011
"1807" "chr7:99673359" 6.98523923652533 1.66680418564431 0.666633194902106 2.50033181424318 0.0124077031956017 0.172008637602011
"1808" "chr8:21970230" 13.119908802214 1.75783543692831 0.701197026463811 2.50690657630595 0.0121792897678198 0.172008637602011
"1809" "chr8:118532790" 6.05452392489452 2.05793387454198 0.823295784093783 2.49962882636061 0.0124323487764733 0.172008637602011
"1810" "chr8:145599466" 3.24033413227269 1.94884502028472 0.776811029603944 2.50877619654594 0.0121150215122386 0.172008637602011
"1811" "chr1:19253200" 4.28514556345104 1.69353986387085 0.676014315902537 2.50518343181804 0.0122387902615659 0.172008637602011
"1812" "chr10:111644039" 8.36477726625209 2.52563423078806 1.00700504994475 2.5080651094318 0.012139429650656 0.172008637602011
"1813" "chr19:54830599" 3.72800218836439 2.3366203142093 0.932592808338806 2.50550968580965 0.0122275049256746 0.172008637602011
"1814" "chr12:11323979" 75.4795598776463 1.45900434192332 0.584205138613916 2.4974178511763 0.0125101447157208 0.172024260097736
"1815" "chr12:113678791" 8.55368222716963 2.06405169221557 0.826640458458034 2.49691588537263 0.0125278669409671 0.172024260097736
"1816" "chr16:57292985" 3.75697269451216 1.13611154747396 0.455003437558631 2.4969295914991 0.0125273827423124 0.172024260097736
"1817" "chr19:893080" 18.8334305459185 -0.854193849358444 0.342077468340372 -2.49707720740177 0.0125221689404603 0.172024260097736
"1818" "chr19:21688570" 2.5702867198454 -1.87165675992302 0.748967984353185 -2.49898099655008 0.0124550989834375 0.172024260097736
"1819" "chr20:60949342" 8.57635161487383 -1.05161205490672 0.421060574692943 -2.49753151473183 0.0125061348346942 0.172024260097736
"1820" "chr21:47851984" 30.2771659943109 1.85804685907891 0.744161754252729 2.49683197028142 0.0125308317849511 0.172024260097736
"1821" "chr10:5708801" 1.88229031381001 1.46107915550229 0.604202931079026 2.41819276330388 0.0155978114277604 0.172080607167132
"1822" "chr20:47158522" 10.1517956888489 1.52610226645137 0.611450188277436 2.49587340998401 0.0125647432425477 0.172138873776132
"1823" "chr9:140148744" 15.6201219200408 1.25049504279338 0.501037898991771 2.4958092896959 0.0125670145541149 0.172138873776132
"1824" "chr2:48333944" 4.40029954220078 -1.60231016939484 0.663261132307637 -2.41580591918607 0.0157004274629041 0.172863132237888
"1825" "chr5:140105658" 7.3328367141318 2.39335531035781 0.990689687338819 2.41584760692 0.0156986301259338 0.172863132237888
"1826" "chr1:26561220" 4.01618738283142 2.11439998272686 0.876391657388244 2.41261993413771 0.0158383256253415 0.172871803089738
"1827" "chr16:644048" 2.79448728804993 -1.441269414359 0.597531078774333 -2.41204092231547 0.0158635009053984 0.172871803089738
"1828" "chr16:2732944" 13.0758240190261 0.814412955149197 0.337683336127548 2.41176530796172 0.0158754969018346 0.172871803089738
"1829" "chr19:6199581" 3.86236285554986 -1.58534550985649 0.657291338149005 -2.41193732192026 0.0158680091327664 0.172871803089738
"1830" "chr3:12486249" 1.32035235624844 1.68143974823537 0.696997338494264 2.41240483337829 0.0158476740441962 0.172871803089738
"1831" "chr5:134403558" 3.79515366964504 1.424485983533 0.590079572695499 2.41405744148354 0.0157759750353608 0.172871803089738
"1832" "chr6:39817696" 11.2303322164396 1.21401602412374 0.503222209930309 2.4124849821153 0.0158441901609282 0.172871803089738
"1833" "chr16:31171174" 1.90453311828341 1.86542455262862 0.773140011474243 2.41279008322385 0.0158309342712308 0.172871803089738
"1834" "chr9:19380239" 2.98916512832214 1.94567194874891 0.806309442871651 2.4130586165771 0.015819275231408 0.172871803089738
"1835" "chr3:10302172" 6.78199614517459 1.5120107763428 0.606343334631331 2.49365448580734 0.0126435551340979 0.172995722846966
"1836" "chr11:898743" 2.73731820619505 1.81552589870162 0.753214103123039 2.41037162099586 0.0159362787670256 0.173201351295268
"1837" "chr5:180626305" 9.85958598917515 -1.04859046767016 0.435037778241862 -2.41034346926806 0.0159375086335303 0.173201351295268
"1838" "chr12:121486406" 14.7441954011315 1.60115328716268 0.664472890295958 2.40965931123167 0.0159674231639303 0.173268686121735
"1839" "chr16:57669441" 9.18968280866181 1.19617245289786 0.496445143844511 2.40947558401841 0.0159754649654904 0.173268686121735
"1840" "chr1:9929967" 13.588787235984 1.40312389123365 0.582825849131578 2.40744965811714 0.0160643768199864 0.173542985626606
"1841" "chr11:71129901" 12.1862444220517 1.25661491868045 0.521834051494576 2.40807382170903 0.0160369378867019 0.173542985626606
"1842" "chr17:77705045" 11.2760860837936 1.49280511487671 0.620042743265426 2.4075842046226 0.016058458517484 0.173542985626606
"1843" "chr9:134000949" 15.6108868359831 1.49324558980709 0.620172014986388 2.40779260225063 0.0160492955062682 0.173542985626606
"1844" "chr1:22972063" 4.91955011505422 1.64885080570573 0.685769992615545 2.40437876177255 0.0161999787628042 0.173721078154797
"1845" "chr15:66572692" 3.96437770735738 2.18008329271772 0.906384013600661 2.40525346873365 0.0161612521336822 0.173721078154797
"1846" "chr16:57821327" 7.26345204096945 1.82577916864082 0.759540865324846 2.40379320191016 0.0162259492927331 0.173721078154797
"1847" "chr17:70614508" 6.66893722839222 1.98331127466586 0.82518986654908 2.40346053079882 0.0162407200883378 0.173721078154797
"1848" "chr19:36737203" 51.2808389073465 0.722189735781991 0.300288962696003 2.40498261840246 0.0161732350098556 0.173721078154797
"1849" "chr2:234475415" 1.95266175158103 -1.73870093275096 0.722770444375487 -2.40560602094527 0.0161456663176365 0.173721078154797
"1850" "chr20:57281809" 6.34275200132054 0.987430404666837 0.410427314922794 2.40585937817658 0.0161344739260639 0.173721078154797
"1851" "chr21:47685787" 2.32336990872889 1.38916657223893 0.577718781917372 2.40457228624015 0.0161914036741293 0.173721078154797
"1852" "chr5:171044465" 3.12216567976875 1.72174350725481 0.716108292931738 2.40430605852366 0.0162032012823083 0.173721078154797
"1853" "chr8:26295267" 4.08240438211159 1.65074978288113 0.686920368147031 2.4031166630479 0.0162560004395608 0.173721078154797
"1854" "chr16:70154204" 3.02129345815935 2.24569795823368 0.934225658438119 2.40380676547478 0.0162253473129447 0.173721078154797
"1855" "chr21:47789713" 12.8843124327282 1.57778190968719 0.656987313002073 2.40154091024619 0.0163261834136877 0.174129997289098
"1856" "chr8:146066418" 2.70741785246978 -1.63388275849496 0.680308521466269 -2.40167910137808 0.016320017840654 0.174129997289098
"1857" "chr21:44569367" 2.17296593808518 -1.67832961276167 0.699134224913107 -2.4005828250938 0.016368985910731 0.174190501754711
"1858" "chr5:177856878" 5.05438800112849 -1.34354603077267 0.55973103215177 -2.40034222438532 0.0163797502337397 0.174190501754711
"1859" "chr3:53840990" 4.9213657594884 -1.28084206420222 0.533900709409391 -2.39902671344848 0.0164387153859894 0.174647345254654
"1860" "chr20:50442956" 3.77486910665302 -1.87650281149523 0.753695410254393 -2.489736285991 0.0127837911215045 0.174721229151259
"1861" "chr20:34191284" 7.9611079148707 -1.60014946141827 0.642883197451446 -2.48902050599809 0.0128095577247703 0.174880153970953
"1862" "chr16:57885616" 21.9253234468812 1.43781424547703 0.599942323626136 2.39658745325163 0.0165485439339194 0.174962367115305
"1863" "chr2:190649582" 3.59031608729191 -2.11247414349795 0.881228600680311 -2.39719199066748 0.0165212645264161 0.174962367115305
"1864" "chr2:241837513" 5.58328021594102 -1.33749517078068 0.558081767420577 -2.39659356184043 0.016548268089592 0.174962367115305
"1865" "chr4:100867333" 2.9456507003644 -1.85298077781249 0.773073393591325 -2.39690150142723 0.016534367754907 0.174962367115305
"1866" "chr6:2670659" 5.03899524465996 1.85461258977855 0.773538839001383 2.39756880491328 0.0165042809864299 0.174962367115305
"1867" "chr10:45464200" 2.08230963147194 -1.82188899730385 0.732308244050944 -2.48787175633258 0.0128510064133092 0.175022842652466
"1868" "chr14:101983664" 7.95237743507504 1.44662745026992 0.581545937425128 2.48755490696927 0.012862459695294 0.175022842652466
"1869" "chr4:141482681" 2.00915657064409 -1.54920456797806 0.622666862307732 -2.48801511973255 0.0128458271644307 0.175022842652466
"1870" "chr5:171121355" 6.63625552565532 2.46896002531287 0.992987850852196 2.48639499787835 0.0129044644845699 0.175208914609929
"1871" "chr10:3172157" 13.0534812792461 1.50889606506435 0.630385756946941 2.39360748309444 0.016683592305729 0.175554398084538
"1872" "chr16:56716982" 6.3103917231676 2.34020942132241 0.977695428780104 2.39359758922301 0.0166840422901192 0.175554398084538
"1873" "chr16:57171640" 5.03985381005351 1.81940692695119 0.76051462185435 2.39233655036765 0.0167414830647507 0.175554398084538
"1874" "chr17:73663313" 7.95723207984303 1.66794307659396 0.697016796037233 2.39297400877103 0.0167124249404812 0.175554398084538
"1875" "chr18:674645" 5.36338126665849 1.87047314207231 0.781315818983438 2.39400393109405 0.0166655701715221 0.175554398084538
"1876" "chr19:19790178" 3.98351449099593 -1.53073011326256 0.63988960188419 -2.39217844571195 0.0167486970235799 0.175554398084538
"1877" "chr4:7314616" 1.6970371901845 -1.50511360163312 0.629370257823029 -2.39145968994349 0.0167815266430366 0.175554398084538
"1878" "chr6:159215163" 5.45683755951791 1.60424370726193 0.67063502576025 2.39212633644256 0.0167510752498974 0.175554398084538
"1879" "chr9:136922700" 6.30011034584389 1.63220154638175 0.682220216207372 2.3924848716087 0.0167347179811742 0.175554398084538
"1880" "chr3:3646111" 1.91688127114229 1.80333806738392 0.754201509550257 2.39105603018387 0.0167999888162322 0.175579193461599
"1881" "chr1:160575718" 4.22321376614531 1.85700506262889 0.777756821168674 2.38764227080453 0.0169568381477534 0.175762778727682
"1882" "chr16:56933735" 6.68228303966565 1.94048348302124 0.812831350064786 2.38731378024061 0.0169719986137768 0.175762778727682
"1883" "chr16:89886519" 3.4236021795799 1.14146697953726 0.477877653279696 2.38861761311357 0.0169118942489155 0.175762778727682
"1884" "chr2:10154149" 5.48971784827136 1.36314800909493 0.571180563903445 2.38654480779104 0.0170075346816925 0.175762778727682
"1885" "chr2:129083336" 9.02478668038141 1.40243350482159 0.587108933897405 2.38871089137039 0.0169076014573798 0.175762778727682
"1886" "chr2:189764831" 3.8090310542745 1.88449315969199 0.789391319487318 2.38727372998718 0.0169738478226516 0.175762778727682
"1887" "chr20:43273390" 3.20488882349678 1.6957149785845 0.710323497913441 2.38724325404639 0.0169752550827754 0.175762778727682
"1888" "chr20:55785722" 61.2820284887378 0.786673916820113 0.329734876835332 2.38577709573917 0.0170430776183565 0.175762778727682
"1889" "chr22:50744430" 25.5829923324168 1.04589295629479 0.438339807555043 2.38603233899412 0.017031253338513 0.175762778727682
"1890" "chr4:3463941" 11.292797977176 1.4759412997321 0.618118073856026 2.38779832229252 0.0169496402388851 0.175762778727682
"1891" "chr9:136912626" 13.2452343228988 1.63806549465464 0.686339564427046 2.38666919343648 0.0170017820988386 0.175762778727682
"1892" "chr16:1594158" 3.67582763246895 1.87234495038367 0.783736556816532 2.38899785150888 0.0168944011597721 0.175762778727682
"1893" "chr16:85751678" 7.56647670706943 2.40948654126686 1.0096581264256 2.38643802115171 0.0170124747088702 0.175762778727682
"1894" "chr2:118578209" 1.35773939750561 1.51393782918203 0.633779907068863 2.38874380884646 0.0169060867789253 0.175762778727682
"1895" "chr2:208371637" 2.4613188410928 1.93159965229656 0.810016581699763 2.38464211219384 0.0170957436087649 0.175807406706158
"1896" "chr6:34076572" 3.08595086896111 -1.16783316499906 0.489633674119481 -2.38511611175272 0.0170737315397846 0.175807406706158
"1897" "chr1:20198868" 4.83511024808616 2.22318569123455 0.932176632026508 2.38494038023829 0.0170818894344615 0.175807406706158
"1898" "chr19:3105987" 2.62746485933037 -1.60709545574303 0.674261275109836 -2.38349066610897 0.0171493193581405 0.176026550815307
"1899" "chr3:195925363" 27.6551004393224 1.35949582426904 0.570319184327437 2.38374556148284 0.0171374466282294 0.176026550815307
"1900" "chr15:41107415" 2.69197468988405 -1.71989370338397 0.721729215549954 -2.38301798836482 0.0171713552363137 0.176027425533472
"1901" "chr8:68258938" 1.63328816386672 1.410786846417 0.592071798090381 2.38279690227981 0.0171816706253457 0.176027425533472
"1902" "chr19:50853680" 4.07739728685296 1.73139315447817 0.726779659435939 2.38228069814436 0.0172057767376425 0.176109033756489
"1903" "chr11:65239022" 7.56253161972053 -1.21783650914836 0.490555219145019 -2.48256763279556 0.0130439303639228 0.176231408692342
"1904" "chr12:12488975" 2.45149346248102 1.67030998544143 0.672505052476807 2.48371366027623 0.0130020309402737 0.176231408692342
"1905" "chr14:73699849" 5.95980453358844 1.60646954156726 0.647237029516916 2.48204207779381 0.013063184865082 0.176231408692342
"1906" "chr17:1637458" 17.9253991241336 0.994714099080067 0.400745088158451 2.48216167452255 0.0130588010503967 0.176231408692342
"1907" "chr2:239313385" 5.56022157321217 1.907024128064 0.76789618586288 2.48344003157288 0.0130120241294524 0.176231408692342
"1908" "chr12:120884291" 31.9631778192961 1.22757666245214 0.515445633232991 2.38158320355243 0.0172383960198741 0.176277543554683
"1909" "chr15:78395362" 3.89332402557587 1.24937507449238 0.524714414045489 2.38105727811028 0.0172630274953067 0.176364132023681
"1910" "chr17:4278871" 1.39912587634126 -1.55604543205427 0.653657288530745 -2.38052181067524 0.0172881375751166 0.17645544348185
"1911" "chr15:65574810" 3.15311853313443 1.88116815664381 0.790475859453899 2.37979203810654 0.0173224109288914 0.176475093973048
"1912" "chr16:2054957" 1.97202674448102 -1.30147982452402 0.546879487108473 -2.37982929549133 0.0173206597146189 0.176475093973048
"1913" "chr2:27481652" 3.94210698761458 -1.19625768627679 0.48223637225747 -2.48064591369749 0.0131144575871672 0.17655949646776
"1914" "chr20:49095017" 6.79663577580166 -1.21500748660852 0.489814527781292 -2.4805460387468 0.0131181322058268 0.17655949646776
"1915" "chr10:98616385" 7.18303771338115 2.06603656544826 0.868361631989904 2.37923520493854 0.0173486023481078 0.176577052444221
"1916" "chr5:158532502" 4.64170832420502 -1.63253084431137 0.686275851201335 -2.37882600918217 0.0173678715685796 0.176608431206684
"1917" "chr14:105201771" 22.0967229282204 1.14495791957307 0.481544345903971 2.37767908462038 0.0174219808460768 0.176993699265869
"1918" "chr12:62829180" 5.80189324406161 -1.03610984063715 0.417989971918618 -2.47879114391499 0.0131828473573857 0.177045210600981
"1919" "chr1:156810272" 3.40484891177508 2.49408874474068 1.00608358367316 2.47900749521713 0.0131748537573621 0.177045210600981
"1920" "chr10:28592284" 2.86638219196872 2.16779341811393 0.91247410519228 2.37573143805229 0.0175142050366693 0.177102900024379
"1921" "chr16:56663028" 2.2143071000387 -1.97802203518566 0.832801185260362 -2.37514315564676 0.0175421451847222 0.177102900024379
"1922" "chr19:12606185" 18.6729980739749 1.37863943663204 0.580466399950885 2.37505467456634 0.0175463509235042 0.177102900024379
"1923" "chr7:143599419" 2.5671744381706 1.96307793492846 0.826045964257257 2.37647542615085 0.017478925608148 0.177102900024379
"1924" "chr8:615704" 2.96579762307988 -1.46731946535404 0.617557713318721 -2.3760037867048 0.0175012832049515 0.177102900024379
"1925" "chr16:89507335" 2.9584758380085 1.52286541007865 0.640849312063975 2.37632370264077 0.0174861151759491 0.177102900024379
"1926" "chr11:12293098" 27.9310241905805 1.41111911762621 0.569424068546668 2.47815151408648 0.0132065050489496 0.177170565022189
"1927" "chr7:98308281" 4.44509672280035 -2.10439573811504 0.849373843689061 -2.4775848158628 0.0132274966062444 0.177259919309466
"1928" "chr21:43099334" 33.2910803261202 1.47707967545776 0.596313858857609 2.47701718401695 0.0132485523133339 0.177349938921674
"1929" "chr8:142053601" 10.2313857303 1.85880765293139 0.783016107100444 2.37390730034235 0.0176009687460141 0.177489990746543
"1930" "chr3:48323133" 3.16881682682157 -2.35386923987624 0.950551709097257 -2.47631898122799 0.0132744920478698 0.177505072583893
"1931" "chr5:139940233" 11.1075864335625 1.37954425543283 0.581526606961237 2.37228054386304 0.017678661748703 0.177780533032348
"1932" "chr6:13466830" 6.33154134056784 1.81162858214837 0.763487666837539 2.37283280508297 0.0176522524207781 0.177780533032348
"1933" "chr6:26422336" 7.76952007872534 1.31269537560967 0.553309221932686 2.37244441909803 0.017670821565853 0.177780533032348
"1934" "chr1:11577187" 6.31250129935662 -1.29794053346698 0.525089532738859 -2.47184613773758 0.0134417354541124 0.177870792861743
"1935" "chr1:232192300" 3.53104770995261 1.9959140525995 0.806824474725529 2.47378967188432 0.0133688376455969 0.177870792861743
"1936" "chr10:64575344" 10.6882728635778 -0.893016580199976 0.361399291133942 -2.47099704428862 0.0134736932358242 0.177870792861743
"1937" "chr14:54429785" 2.0272055669572 2.14595306415193 0.867577621800808 2.47349978863866 0.013379688325916 0.177870792861743
"1938" "chr16:3022765" 2.42201524500877 -1.67817831920548 0.678126485852893 -2.47472758285617 0.0133337837767111 0.177870792861743
"1939" "chr16:57732261" 7.22528995008 1.85212273850205 0.748617588128116 2.47405720607393 0.0133588304195025 0.177870792861743
"1940" "chr2:85568810" 9.64245647064828 2.10203617399503 0.850614803111074 2.47119632330281 0.0134661868419829 0.177870792861743
"1941" "chr3:46003735" 3.78307661122969 2.02610420944039 0.819887181156826 2.47119878930373 0.0134660939764076 0.177870792861743
"1942" "chr7:42430255" 8.30842261944922 2.04767427186778 0.827646137038913 2.47409391553954 0.0133574578035856 0.177870792861743
"1943" "chr9:21989707" 8.02223440283341 1.37495419784859 0.556441268707976 2.47097811605734 0.0134744064121152 0.177870792861743
"1944" "chr2:20303595" 2.25912081160903 -2.02031498362434 0.816941012954975 -2.47302430847072 0.0133975029783382 0.177870792861743
"1945" "chr8:146064103" 5.83784011941543 1.99508318211422 0.807896891952614 2.46947748157848 0.0135310534512746 0.178238125813435
"1946" "chr9:91568336" 4.63542864646025 1.81370961737529 0.734448277598018 2.46948583405621 0.0135307375744549 0.178238125813435
"1947" "chr6:161339519" 18.1749513974642 -0.742860862630507 0.313345810772659 -2.37073813368921 0.0177526038486433 0.17835972430253
"1948" "chr21:44165369" 3.01541496513093 -1.68807411897373 0.683864083202354 -2.46843511808505 0.0135705250848408 0.178567898696166
"1949" "chr13:100051907" 2.29430086822076 1.87452797121265 0.791161814594972 2.3693357498204 0.0178200682656915 0.178708423572574
"1950" "chr16:56442066" 1.97438147986149 1.67301526834813 0.706035750147786 2.36959002146553 0.0178078193840148 0.178708423572574
"1951" "chr12:133301335" 4.79261812926503 1.88740272526763 0.79678374950984 2.36877663033252 0.0178470283737678 0.178814441309624
"1952" "chr13:51818941" 7.30945942585933 1.63497522430101 0.662650356233684 2.46732716419824 0.0136125919547287 0.178931083834261
"1953" "chr1:24669808" 1.81540039327809 -1.57996739558813 0.667891182263355 -2.3656060111977 0.0180005889863866 0.179385036734969
"1954" "chr16:976169" 4.09828984829766 1.67929331700358 0.709956779982722 2.36534584125592 0.0180132408625976 0.179385036734969
"1955" "chr16:12355058" 49.5196457353448 0.861657518456933 0.364302379201449 2.36522616279829 0.0180190633545529 0.179385036734969
"1956" "chr16:57578532" 3.13933414074438 -1.90525202871015 0.804942162148397 -2.36694276719835 0.0179357061705138 0.179385036734969
"1957" "chr16:57673122" 2.890876693481 1.6856129821577 0.712576875944575 2.36551737652628 0.0180048983519467 0.179385036734969
"1958" "chr16:89163265" 4.15262876835219 -1.06404282976645 0.449706645091226 -2.36608207012506 0.017977458735524 0.179385036734969
"1959" "chr4:1364764" 1.72683828340355 -1.71598550995851 0.724989766692063 -2.36690997417535 0.0179372954077967 0.179385036734969
"1960" "chr12:57480977" 12.2988631005216 1.14165628231326 0.462976098904711 2.4659076030364 0.0136666582766958 0.179451057563111
"1961" "chr14:77433732" 4.66242204297189 2.16090157949013 0.876472406182667 2.46545306417755 0.0136840101825055 0.179488358374772
"1962" "chr16:576495" 28.6468374396223 1.09365944167314 0.443807450585888 2.46426561841032 0.0137294324757217 0.179554260212925
"1963" "chr16:54210522" 2.83250724334912 -1.61467648411935 0.655258252770987 -2.46418336173735 0.0137325838921034 0.179554260212925
"1964" "chr19:5962530" 4.51675653285666 -1.4485987658741 0.587739927103058 -2.46469347933221 0.0137130505742514 0.179554260212925
"1965" "chr12:131402963" 4.32170957402128 -1.35896642354103 0.574867956678398 -2.3639627287511 0.018080631476344 0.179705114725898
"1966" "chr3:195771574" 4.07112975037669 -1.09564862840626 0.463493809031013 -2.36389053544608 0.0180841550700244 0.179705114725898
"1967" "chr5:1190536" 9.54275075707895 2.77470687263315 1.12659398360106 2.46291646593392 0.0137812019408576 0.179886763092765
"1968" "chr8:101477948" 4.84368205933429 -1.56916513082681 0.637156364396872 -2.46276301785382 0.0137871009307091 0.179886763092765
"1969" "chr16:57444709" 10.5551331330996 1.06046920728224 0.430988139263113 2.46055311196125 0.0138723037627963 0.180403862984717
"1970" "chr16:57612621" 10.0265151315393 1.40415457158038 0.570688777622824 2.46045590282906 0.0138760623084696 0.180403862984717
"1971" "chr17:73401548" 8.00653672956087 -1.21890534896438 0.495520971064059 -2.45984614202494 0.0138996589396423 0.180403862984717
"1972" "chr15:80270133" 5.9220409335818 2.14227080192026 0.870872898623613 2.45991212415273 0.0138971038434082 0.180403862984717
"1973" "chr10:134002767" 4.10071279371335 -1.16174732357273 0.472441023069018 -2.45903142793553 0.0139312421752036 0.18062424996341
"1974" "chr10:14050521" 10.7799893495022 1.58628439160776 0.645350987726554 2.45801807353846 0.0139706143042073 0.180709996438126
"1975" "chr11:14157781" 6.10296969068576 1.562821195757 0.635879009615561 2.45773358158473 0.0139816853901921 0.180709996438126
"1976" "chr1:19253223" 4.10237870955868 1.66014206319192 0.675409715804809 2.45797776422821 0.0139721824818825 0.180709996438126
"1977" "chr8:21974032" 1.74762543914217 1.54001890047962 0.652193694367398 2.36129069290279 0.0182114490092878 0.180805386842893
"1978" "chr7:7021887" 2.06936952409312 2.04115444047187 0.864602549266077 2.36080085838807 0.0182355200075623 0.180879780729556
"1979" "chr4:7244856" 11.0618394041449 1.65209774327853 0.700269503184278 2.35923131846536 0.0183128366291993 0.181152638677419
"1980" "chr4:47811580" 4.61946175247204 2.33900190001223 0.952297384406784 2.45616751480344 0.0140427680902139 0.181310019319265
"1981" "chr11:134264506" 14.5932730451672 1.05129597174797 0.44580727945746 2.35818484845599 0.018364545783289 0.181499600581038
"1982" "chr1:95287687" 6.02223857965297 -1.56594056119076 0.637828473222272 -2.45511234906105 0.014084056353532 0.181653485961248
"1983" "chr16:11970381" 2.57010285023985 -2.20470347060834 0.898639658976353 -2.45337878045548 0.0141521229081551 0.182151517430771
"1984" "chr6:3762360" 6.37117476477779 2.46127998086829 1.00346091746169 2.45279107341245 0.0141752643374654 0.182259713711133
"1985" "chr12:9895349" 4.81867952249868 2.14049592247816 0.872895433199896 2.45217908247205 0.0141993974455214 0.182380422641385
"1986" "chr11:131709324" 5.37063370192783 1.66896550839649 0.708549589064468 2.35546747066794 0.0184994166693539 0.182617140760034
"1987" "chr16:89192265" 3.5685121264384 1.99813462521103 0.848380874434027 2.35523299195544 0.0185110950124276 0.182617140760034
"1988" "chr2:242710823" 2.6618541052463 -1.5579109793573 0.661570588414419 -2.35486735148117 0.018529318814702 0.182631795471737
"1989" "chr11:114488508" 2.10455780379854 1.47444620774231 0.601715156598039 2.4504056305952 0.0142695361893053 0.182824113293112
"1990" "chr19:5564240" 3.67853947749117 -1.71318714415248 0.699058951884898 -2.45070482186538 0.0142576820006745 0.182824113293112
"1991" "chr8:19615371" 5.30046643095398 2.00833821637698 0.819667995812963 2.45018498542824 0.0142782838904637 0.182824113293112
"1992" "chr1:231942649" 3.02026385101449 -1.55395566913595 0.634377265106973 -2.44957654476144 0.0143024306512768 0.182943913883808
"1993" "chr16:1587322" 4.19671528429934 1.76941028563658 0.75208705075382 2.35266686730358 0.0186393245448392 0.183036655651812
"1994" "chr16:85983896" 5.561692626184 1.83355791571709 0.779211554813474 2.3530938477369 0.0186179345371628 0.183036655651812
"1995" "chr2:233454592" 7.67233651179831 2.14923356215944 0.913560378024367 2.35259060469249 0.0186431472581337 0.183036655651812
"1996" "chr2:242050740" 11.4872570198365 1.65530399230946 0.703675388743314 2.35236874671097 0.0186542719351861 0.183036655651812
"1997" "chr1:1619767" 14.2179024518664 1.58768142451613 0.67523225540877 2.35131158471537 0.0187073612674848 0.183317730901551
"1998" "chr17:18601419" 4.05580154752764 1.41974605050427 0.603942789201242 2.35079559834134 0.0187333214146485 0.183317730901551
"1999" "chr6:88466685" 5.71873975663779 1.68228238673944 0.715622171688054 2.35079690553908 0.0187332556075222 0.183317730901551
"2000" "chr16:87617686" 2.3199238117236 -1.40208976156588 0.596803785306917 -2.34933121418597 0.0188071687632649 0.183362164726393
"2001" "chr17:80355975" 1.61060744060285 -1.42942557270569 0.608514804940409 -2.34903992655639 0.0188218884147705 0.183362164726393
"2002" "chr3:15190437" 4.51353736861332 1.70223687010553 0.724495393590516 2.34954823062358 0.0187962088074321 0.183362164726393
"2003" "chr7:128514516" 9.48447705778342 1.29857532968314 0.552509743799597 2.35032113778278 0.0187572201337029 0.183362164726393
"2004" "chr2:24583863" 7.01701778328036 2.35507614946778 1.00250284763317 2.34919646864638 0.0188139766139608 0.183362164726393
"2005" "chr8:146152425" 3.29636918902075 1.80447143760608 0.768455203036742 2.34818038901326 0.0188653822171456 0.183458275731975
"2006" "chr10:81087023" 9.73045474124408 1.77518719251895 0.725369401526599 2.4472871185122 0.0143936126085038 0.183515473456147
"2007" "chr16:1845481" 17.0528785359404 1.44850279382599 0.59195880653655 2.44696552839703 0.0144064616966545 0.183515473456147
"2008" "chr6:34400318" 10.0326291841471 1.6175116155463 0.660873120634726 2.44753730336737 0.0143836234988937 0.183515473456147
"2009" "chr20:48837073" 2.38988170311986 1.75641797854373 0.717980128053297 2.44633230073653 0.0144317917934609 0.183649004828516
"2010" "chr16:56322834" 3.24031108570411 -1.68550360399125 0.689202590019341 -2.44558512750794 0.014461730399067 0.183840846152168
"2011" "chr5:41904443" 7.10088067455987 -1.09602416013457 0.448258358616436 -2.44507244330588 0.0144823048967558 0.18391337707184
"2012" "chr10:77371531" 10.8137806583808 1.98465989031713 0.812111676543001 2.44382632049503 0.0145324206220768 0.183983122491778
"2013" "chr16:17439082" 7.99552535288038 1.89115714806272 0.773779968470259 2.44405027930806 0.0145234023421949 0.183983122491778
"2014" "chr8:143457649" 5.70565788450015 -1.57003889998687 0.642550568979512 -2.44344799582137 0.0145476660576051 0.183987813360447
"2015" "chr20:4795592" 11.8485873121904 1.55441135586086 0.636555654551347 2.44190958755433 0.0146098049988438 0.184584962237691
"2016" "chr11:134264213" 11.6609211512512 1.90827309620245 0.782034513918694 2.44013922945714 0.0146816022602492 0.185069431292994
"2017" "chr16:57981356" 2.84315565982771 2.11483889874822 0.866530756625318 2.44058145954843 0.0146636384409277 0.185069431292994
"2018" "chr20:2359798" 2.34508879152555 -1.61017580674377 0.659946533499428 -2.43985796577438 0.0146930375559641 0.185069431292994
"2019" "chr16:56674964" 2.64018365471995 -2.07643497436323 0.851383704750737 -2.43889442888874 0.0147322714686721 0.185203821976684
"2020" "chr2:131879140" 6.76654555956328 -1.53323177820592 0.628667265198206 -2.43886052779052 0.0147336535552637 0.185203821976684
"2021" "chr15:38988769" 1.50442881728055 -1.60734307629343 0.685907700838907 -2.34338100349004 0.0191098571071007 0.185340134129401
"2022" "chr18:8987427" 12.607663940898 2.83648472468441 1.21008863495215 2.34403054681741 0.019076608931755 0.185340134129401
"2023" "chr19:477809" 27.9239073336348 1.25074901525266 0.533680626110696 2.34362829388757 0.0190971930860589 0.185340134129401
"2024" "chr7:105028370" 2.61269796211856 1.85948876295158 0.762782039422222 2.43777208540473 0.0147780881637104 0.185385570483706
"2025" "chr16:58105677" 2.34253390851962 2.02332256203272 0.829965574586719 2.43783913934049 0.0147753473417709 0.185385570483706
"2026" "chr4:10086015" 2.05633891643226 -1.44092233803013 0.615188456151819 -2.34224541052593 0.0191681064176269 0.185739972577911
"2027" "chr1:44049156" 10.2737241291376 1.518174049679 0.623078947182141 2.43656771994128 0.0148273928187613 0.185815624898945
"2028" "chr17:72733110" 8.25183660603939 0.874844219983108 0.373708393918487 2.34098092047118 0.0192331499671834 0.186039804336824
"2029" "chr19:55123464" 2.5869523115842 1.88941162571442 0.807031129277666 2.34118803744973 0.019222482974967 0.186039804336824
"2030" "chr10:27504964" 5.50436936769921 2.45176778356986 1.00736357174667 2.433845984046 0.0149393502942036 0.186139651702315
"2031" "chr19:2791624" 20.4370985967712 1.63593720062051 0.672189398254416 2.43374442511116 0.0149435422540544 0.186139651702315
"2032" "chr19:18861485" 2.2060689076321 -1.65082821883575 0.678068436894399 -2.43460413287582 0.0149080895647594 0.186139651702315
"2033" "chr3:128138805" 7.89737551665228 1.77466004469007 0.728705347372534 2.43536026061685 0.014876969588169 0.186139651702315
"2034" "chr9:126985438" 43.8561467017081 1.34861453640679 0.554055445554163 2.43407865986754 0.0149297502420896 0.186139651702315
"2035" "chr15:33010412" 2.67570155079944 1.14933725034666 0.49125883566947 2.33957573257769 0.0193056570316282 0.186530021990068
"2036" "chr6:33703230" 6.5722029257281 1.0327656289206 0.441477996944033 2.33933658318089 0.0193180207908328 0.186530021990068
"2037" "chr1:233626402" 7.68330741491998 1.54028432986192 0.658672225684342 2.33846861883633 0.0193629517349218 0.18679855559658
"2038" "chr1:43251363" 17.6951752596314 1.24353557585619 0.511761471461423 2.42991245961729 0.0151024700525437 0.187653776899732
"2039" "chr7:50356114" 6.22344781202872 1.111981934122 0.457727543983225 2.42935333199602 0.015125783456143 0.187653776899732
"2040" "chr6:159185427" 4.50644221031433 2.52505818099334 1.03936013663862 2.42943527655352 0.0151223647122652 0.187653776899732
"2041" "chr22:31286989" 22.8120126034385 1.03998297247888 0.445222182872801 2.33587411518532 0.0194978034011377 0.187933332959199
"2042" "chr1:79019185" 5.92516495510406 1.35222222602622 0.579038281352125 2.3352898583296 0.0195282836169077 0.188060990771474
"2043" "chr2:135464616" 2.22005028866984 -2.19442902815042 0.939961315807617 -2.33459504263211 0.0195645857767869 0.188078586264777
"2044" "chr3:48313418" 3.58908663761713 -1.38781430410222 0.594454680054133 -2.3346006864238 0.0195642906672917 0.188078586264777
"2045" "chr16:72146638" 5.92655780693766 -1.05754876530703 0.453399496203746 -2.3324877379921 0.0196750472440751 0.188240890145981
"2046" "chr19:3611146" 6.20718148907276 -1.6610358072818 0.711946086478319 -2.33309212429021 0.0196433107312095 0.188240890145981
"2047" "chr22:42811919" 3.20249732067083 -1.46579917921743 0.628379209515095 -2.33266657620412 0.019665651732248 0.188240890145981
"2048" "chr3:53196637" 26.8933384753512 0.992634128048705 0.425491421457464 2.33291219984781 0.019652753942558 0.188240890145981
"2049" "chr6:47124987" 3.01968998491019 1.63504515016858 0.700921644628269 2.33270746123943 0.0196635043309867 0.188240890145981
"2050" "chr6:167938920" 3.74742195815214 1.29658625146735 0.555926330842697 2.33229868695359 0.0196849835630616 0.188240890145981
"2051" "chr16:56260279" 5.21256697796283 -2.12292120085338 0.874554561277927 -2.4274313974777 0.015206162394562 0.188326086272541
"2052" "chr16:57634259" 7.58683951404885 1.58150052590513 0.651587306939367 2.42715060447348 0.0152179371235034 0.188326086272541
"2053" "chr16:57662767" 8.54327347159591 1.4150577347 0.583250640162196 2.42615719085449 0.0152596592412966 0.188326086272541
"2054" "chr16:84211969" 4.51308443237698 1.49360191070504 0.616238022875066 2.42374189073343 0.0153615191604778 0.188326086272541
"2055" "chr19:48794288" 4.96952920030417 -1.17757832840752 0.485502600953466 -2.42548304807205 0.0152880297178287 0.188326086272541
"2056" "chr20:36919616" 7.85925199937343 1.61722442906512 0.667039626833714 2.42448029173578 0.0153303154033772 0.188326086272541
"2057" "chr3:15495840" 2.85194665670689 -1.30889867066484 0.540118510014559 -2.42335459051303 0.0153779082492737 0.188326086272541
"2058" "chr4:169955129" 14.3570487015984 1.92916010840207 0.795899862266158 2.42387290143409 0.0153559787615405 0.188326086272541
"2059" "chr5:130970889" 12.2755442656612 -0.717297331333981 0.295684123197502 -2.42589058748637 0.0152708733730616 0.188326086272541
"2060" "chr1:236025873" 3.63085408823404 1.77254682078794 0.730512234111165 2.42644371718791 0.0152476151744163 0.188326086272541
"2061" "chr17:8761406" 4.16732383301164 1.77256606345584 0.731346901909592 2.42370078936215 0.0153632576863706 0.188326086272541
"2062" "chr8:28138734" 12.0471840848447 1.94086470909619 0.800551628533722 2.4244091697759 0.0153333184841027 0.188326086272541
"2063" "chr2:238494448" 8.11297751655233 2.05532607168153 0.848300654232609 2.42287455682894 0.0153982428286044 0.188388591045508
"2064" "chr1:23123915" 5.08001359710605 1.72539050684065 0.740541991542722 2.32990232362955 0.0198113141921936 0.188519465240321
"2065" "chr15:75136257" 4.36183024823583 1.68018701345196 0.721434149869135 2.32895408923564 0.0198614980115606 0.188519465240321
"2066" "chr16:81751542" 6.23665857397967 1.25604382052728 0.538829380310098 2.33106038093993 0.0197501760227244 0.188519465240321
"2067" "chr17:74283507" 1.79538874047437 1.47228783327024 0.631787821774619 2.33035171386297 0.0197875696108642 0.188519465240321
"2068" "chr19:45480037" 2.0458309972237 -1.77232233468853 0.760828190212303 -2.32946459856329 0.0198344663313157 0.188519465240321
"2069" "chr22:29398759" 2.06794219276322 1.22292633348748 0.524881667139285 2.32990864427154 0.0198109800539107 0.188519465240321
"2070" "chr6:12539272" 2.40869261984351 -1.90706631556674 0.818120529325948 -2.33103344459279 0.0197515962193949 0.188519465240321
"2071" "chr7:47294250" 4.91788646172321 1.53472355063248 0.659111023269904 2.32847501627054 0.0198868943718825 0.188519465240321
"2072" "chr8:81779187" 2.88479953680042 -1.99932017582642 0.858335273842651 -2.32929979316327 0.019843189332308 0.188519465240321
"2073" "chr1:15284971" 1.36958484553828 1.58670184574758 0.681372625175323 2.3286844629828 0.0198757878087832 0.188519465240321
"2074" "chr8:18143106" 7.56175279828048 2.17805969513605 0.935658112589893 2.32783712964045 0.01992075368004 0.188676513370587
"2075" "chr4:3719901" 2.38361069272812 -1.91710510389378 0.792241707154478 -2.41984874891214 0.0155269638953818 0.189270470247351
"2076" "chr7:30728452" 10.4511992220037 1.64547361163061 0.679845373840789 2.42036450484983 0.0155049563729627 0.189270470247351
"2077" "chr11:62103711" 3.67896429312343 2.25801646844536 0.933349054436662 2.41926260889419 0.0155520081031684 0.189270470247351
"2078" "chr16:23495394" 2.92317383669898 2.15663559542462 0.891530632185534 2.41902579402993 0.0155621366514315 0.189270470247351
"2079" "chr9:95261327" 4.74862371321318 2.20525462525989 0.911554861008282 2.41922315330602 0.01555369521194 0.189270470247351
"2080" "chr1:155985810" 2.30986431754101 -1.50572849096609 0.622847859699699 -2.417490029896 0.0156279621186125 0.189642832353378
"2081" "chr16:989633" 29.2402174099187 1.42775295578581 0.590616829774843 2.41739294210445 0.0156321316873776 0.189642832353378
"2082" "chr16:57220340" 12.5207597838662 -1.39317497517733 0.576421709687002 -2.41693703024098 0.0156517245414787 0.189642832353378
"2083" "chr3:192587480" 4.9815888134118 2.30428908025963 0.953587923380958 2.41644113118562 0.0156730603759601 0.189686970440558
"2084" "chr8:11352436" 3.43839037973747 -1.6774669069554 0.694299711823994 -2.41605588823957 0.0156896529361057 0.189702167318369
"2085" "chr16:57141666" 7.55653861821992 1.74703402111202 0.751361672379608 2.32515722498735 0.0200635546590147 0.189794702585563
"2086" "chr7:73080737" 2.060074655657 1.95234995110657 0.839731507745652 2.3249692706516 0.0200736034079131 0.189794702585563
"2087" "chr6:34546560" 3.1191844875118 1.73003230727192 0.744282187134406 2.32443062211766 0.0201024259291182 0.189902657413514
"2088" "chr15:42170099" 9.11225624295235 1.84893311517314 0.765543925913547 2.41518879921456 0.0157270553332918 0.189968698649889
"2089" "chr1:117228773" 2.06097387776172 -1.74006064695305 0.721595931048261 -2.41140584651754 0.015891154293213 0.190134033960977
"2090" "chr12:121476670" 8.2094749137371 1.25906114782695 0.521513296714462 2.41424553459911 0.0157678326588938 0.190134033960977
"2091" "chr16:3047144" 2.56728975632161 -1.91154723313626 0.791849838731199 -2.4140274325233 0.0157772744374347 0.190134033960977
"2092" "chr16:57724544" 2.64678372006878 -1.55031841252709 0.642529063347343 -2.41283780137586 0.0158288619176467 0.190134033960977
"2093" "chr16:89805261" 4.44084924186046 -1.11250156347341 0.461322630922667 -2.41154777351451 0.0158849706274056 0.190134033960977
"2094" "chr17:18266975" 11.6182223111503 1.0669305709742 0.442138257878909 2.41311524610568 0.0158168174847575 0.190134033960977
"2095" "chr20:15660357" 6.71200340286817 1.76786515418128 0.732858083607519 2.41228853679133 0.0158527303902454 0.190134033960977
"2096" "chr20:19899755" 2.28795084830895 -1.88423510083693 0.781409067906956 -2.41132996560169 0.0158944612430795 0.190134033960977
"2097" "chr8:699938" 11.5099945102238 2.09996261408524 0.870601111477323 2.41208354365849 0.0158616465415885 0.190134033960977
"2098" "chr8:25316259" 2.50963386198057 -1.85448801092079 0.768856949285877 -2.41200656720767 0.0158649957616974 0.190134033960977
"2099" "chr7:110758" 5.39082618132253 2.04554344704133 0.848471046695116 2.41085827855757 0.0159150313105306 0.190196156792226
"2100" "chr15:40330629" 4.18846516564569 -1.77773616568643 0.73759721207459 -2.41017202422216 0.0159450003671868 0.190338619991376
"2101" "chr17:80309287" 10.2876525671284 1.64194564013669 0.681438362235821 2.40952921222312 0.015973117273106 0.190338619991376
"2102" "chr12:117537379" 1.50917050956116 -1.44335586044736 0.621495115266596 -2.32239292794477 0.0202117878120783 0.190523796163606
"2103" "chr17:1645747" 3.13344568739848 1.52563424155219 0.65706129472796 2.32190551139349 0.0202380239898835 0.190523796163606
"2104" "chr20:61905228" 29.6714386248138 1.39265241989963 0.599759344306199 2.32201871153946 0.0202319281162946 0.190523796163606
"2105" "chr7:99063760" 1.4287091965637 -1.46986326558614 0.632934081473849 -2.3223007080981 0.0202167494536172 0.190523796163606
"2106" "chr9:129851194" 19.4415661211235 2.04924881391719 0.850737932265786 2.40878975321976 0.0160055154739747 0.190541117322034
"2107" "chr16:11279593" 3.10776912295251 -1.47715765911312 0.636373414838573 -2.32121208188407 0.0202754004352166 0.190581865460916
"2108" "chr21:44631463" 1.44253047672777 1.52768024662155 0.658158602446426 2.32114302075981 0.0202791261845957 0.190581865460916
"2109" "chr16:3415098" 3.020787338715 -1.43170373738213 0.594573284739306 -2.40795167581381 0.0160423043127362 0.190612163347007
"2110" "chr3:139268285" 8.50687113823422 2.02614408846907 0.841319346749629 2.4082937071362 0.016027281294996 0.190612163347007
"2111" "chr4:138572583" 3.00745152898805 2.19187885761192 0.910468722270806 2.40741807378637 0.0160657663990568 0.190707739529687
"2112" "chr12:130941761" 9.9574822859021 1.64720913461038 0.709861042203505 2.32046701632931 0.0203156272114735 0.190760592516684
"2113" "chr6:7888066" 6.85657969925198 1.46883412359076 0.633134125061986 2.31994148703793 0.0203440428811398 0.190863157245156
"2114" "chr1:226782652" 3.57167103863426 -1.73272957519366 0.720346791056835 -2.40541027836264 0.016154318177994 0.191038907430229
"2115" "chr1:247171390" 3.18968055972142 -1.45262905755701 0.603664490495458 -2.40635167452828 0.0161127455801865 0.191038907430229
"2116" "chr11:6238856" 4.4561762868781 1.63830023252475 0.68154375800103 2.4038078454858 0.0162252993806067 0.191038907430229
"2117" "chr17:53828706" 6.3443708104504 -1.63372791944899 0.679688592780852 -2.40364181008956 0.0162326697153506 0.191038907430229
"2118" "chr19:36749559" 4.25057659421766 -1.6163436881849 0.67235355333128 -2.40400854606401 0.0162163941796313 0.191038907430229
"2119" "chr6:143771983" 2.17119393124066 1.79251789495996 0.745388766088387 2.4048093780198 0.0161809035510227 0.191038907430229
"2120" "chr9:219774" 8.66916938638515 1.98533837173109 0.825768937502243 2.40422990205502 0.0162065774674299 0.191038907430229
"2121" "chr17:42835362" 3.62606261702946 -1.29334311316259 0.538178462652619 -2.40318630884606 0.0162529045896177 0.191095225160629
"2122" "chr16:57321112" 3.57623968342826 1.99646229798898 0.831140013278439 2.40207698593876 0.0163022771390533 0.191182375720809
"2123" "chr17:4692640" 14.4878939856277 -0.717512532223905 0.298717355197873 -2.40197805630884 0.0163066865862603 0.191182375720809
"2124" "chr14:105283021" 4.96638621820608 -2.16035514524214 0.899968883544824 -2.40047759955085 0.0163736928698344 0.191284382097532
"2125" "chr21:36048244" 2.23369349496905 -1.51668279548802 0.63181979301314 -2.40049902244274 0.0163727344825828 0.191284382097532
"2126" "chr6:143084396" 2.72214122023277 -2.21307795054906 0.921962852552744 -2.40039817702141 0.0163772463935069 0.191284382097532
"2127" "chr9:126985504" 75.5462710348087 0.836771446587979 0.348509084425984 2.40100325638912 0.0163501909996086 0.191284382097532
"2128" "chr7:3991493" 11.7930704042204 1.14655522503548 0.477819982866898 2.39955478244381 0.0164150233820622 0.191544739823327
"2129" "chr16:28036661" 3.02934324449728 -1.71471413589696 0.714872468591125 -2.39862942165941 0.0164565598197517 0.1916305271018
"2130" "chr19:49623225" 9.06301828801467 1.02245303146695 0.42631040031352 2.39837693547942 0.0164679091238108 0.1916305271018
"2131" "chr2:24244544" 16.4715710180012 0.955646880463912 0.398630743827904 2.39732357641859 0.0165153320309256 0.1916305271018
"2132" "chr22:43366896" 85.7783713515123 0.704306757787413 0.293750890049507 2.39763276178912 0.016501399884224 0.1916305271018
"2133" "chr6:46097692" 14.642055742797 0.814088164526851 0.339484333105535 2.39801394391233 0.0164842377143612 0.1916305271018
"2134" "chr6:157706307" 6.1032461871196 2.1784464510901 0.908557932383651 2.3976968044017 0.0164985153624437 0.1916305271018
"2135" "chr16:57092462" 6.86267697208544 1.31192591737539 0.566283794884594 2.31672869544634 0.0205185153964909 0.191718808314777
"2136" "chr17:17120204" 4.69896087187428 1.75494229668076 0.757149383775468 2.31782833650326 0.0204586524274548 0.191718808314777
"2137" "chr7:50610536" 3.34565723285134 -1.82884550573991 0.789437249744797 -2.31664455449895 0.0205231022006837 0.191718808314777
"2138" "chr15:70170664" 1.63922816343488 1.91157825144835 0.824944601732701 2.31722014718721 0.0204917425762142 0.191718808314777
"2139" "chr20:32910257" 2.98270770189633 -2.29308187900522 0.956907539483308 -2.39634633900303 0.0165594351080505 0.19196218636502
"2140" "chr1:249192348" 2.93393826473328 -1.55795740187671 0.67274898385949 -2.31580788563793 0.0205687604906795 0.191980962971603
"2141" "chr12:110293678" 3.07978568120621 1.64453065862399 0.710799979491943 2.31363352007895 0.0206878333708048 0.192269974368698
"2142" "chr14:107175298" 8.85760320753097 1.82186175086812 0.787312575659251 2.3140259754426 0.0206662973389617 0.192269974368698
"2143" "chr16:85548525" 28.1297916169271 0.656630482174544 0.283806375383776 2.31365655999312 0.0206865685125395 0.192269974368698
"2144" "chr7:95070487" 2.21071330854465 1.97766977266598 0.854440292465523 2.31457925159326 0.020635969451891 0.192269974368698
"2145" "chr12:96390096" 2.50859266751664 1.69650513907309 0.733018589620017 2.31440943394427 0.0206452738930446 0.192269974368698
"2146" "chr1:94204024" 22.5054644474142 1.09939627707559 0.475860310874684 2.31033404541509 0.0208696674565578 0.19235330968867
"2147" "chr10:102781830" 3.12249097386462 1.98247841895167 0.85735692033017 2.31231401058525 0.0207603851493803 0.19235330968867
"2148" "chr10:114597109" 1.46816901084009 -1.55505963297731 0.673013401313361 -2.31059237444999 0.0208553808479338 0.19235330968867
"2149" "chr14:104036339" 7.35997476036205 1.489863152191 0.644381620505796 2.31208200975931 0.0207731643611444 0.19235330968867
"2150" "chr17:75201943" 2.98700970411793 -1.23386112891409 0.533777754763281 -2.31156341361825 0.0208017547898995 0.19235330968867
"2151" "chr6:35261437" 6.06630001333015 1.90067878665593 0.822602441399215 2.31056788917736 0.0208567346137391 0.19235330968867
"2152" "chr8:59447578" 6.60640630431987 1.23802903534554 0.535598145511947 2.31148865192985 0.0208058792615003 0.19235330968867
"2153" "chr11:111700565" 2.29549398536413 1.84680310977097 0.798929364721199 2.31159748448532 0.0207998753961667 0.19235330968867
"2154" "chr2:223846880" 9.66523095366846 1.85080385829421 0.801119416682583 2.31027212641824 0.0208730930869201 0.19235330968867
"2155" "chr3:6821004" 7.07625923664971 2.36460279727977 1.02321449799809 2.31095513394903 0.0208353332152288 0.19235330968867
"2156" "chr1:235667217" 7.94817277188917 -1.10294131748647 0.460769611749274 -2.3936937014992 0.0166796714468284 0.192454156833787
"2157" "chr10:90614818" 2.01855636347673 -1.71115529689437 0.714749876757049 -2.39406168862623 0.0166629459983376 0.192454156833787
"2158" "chr12:95397552" 71.7881997246139 0.773109238994321 0.322817343214967 2.39488136323426 0.0166257437470608 0.192454156833787
"2159" "chr13:67853622" 9.47076782137304 -0.933675095208859 0.389957254924422 -2.39430112767056 0.0166520711218075 0.192454156833787
"2160" "chr19:871604" 9.36244041855351 1.52026595730425 0.635097758326777 2.39375109953076 0.0166770616687455 0.192454156833787
"2161" "chr16:31410111" 3.85938272322923 -1.59159688198195 0.665026937657559 -2.39328182342218 0.0166984092720923 0.192490796166365
"2162" "chr6:6725006" 1.91260546450471 -1.68535692166782 0.729760113125114 -2.30946703081711 0.0209176791382144 0.192601516520723
"2163" "chr1:27668748" 6.62425013791672 -0.956883244674967 0.414831217629541 -2.30668089576976 0.0210726160423047 0.192727002210886
"2164" "chr1:205561372" 164.736546794856 0.492528235414577 0.213492055786742 2.30700966178604 0.0210542814897427 0.192727002210886
"2165" "chr1:231763110" 3.44531860460322 -1.43314967652042 0.621112747443743 -2.30739053806045 0.021033058243406 0.192727002210886
"2166" "chr10:105428712" 8.10820784221971 1.08072462285147 0.468211625399077 2.30819690119894 0.0209881874535316 0.192727002210886
"2167" "chr15:101728309" 6.31439839716222 1.9814585265858 0.858548855400779 2.30791586771243 0.0210038163315187 0.192727002210886
"2168" "chr19:45634391" 1.71372054624984 -1.47266791259803 0.638366266896393 -2.30693253852188 0.0210585812350711 0.192727002210886
"2169" "chr2:9833135" 5.3778097786829 1.69572207466691 0.734866360036859 2.3075244246884 0.0210256022214792 0.192727002210886
"2170" "chr5:176940274" 3.23913644060692 -1.31663209153894 0.570718750126978 -2.30697185127702 0.0210563893905042 0.192727002210886
"2171" "chr16:56711558" 5.69954573914184 1.60005066152854 0.669110215861011 2.39131106296083 0.0167883223177437 0.193310231136573
"2172" "chr1:1584224" 2.90702103247072 -2.16181112967688 0.904130299180948 -2.39103935752984 0.0168007517561497 0.193310231136573
"2173" "chr5:142486188" 2.92695347219725 1.99696822398973 0.866453841249165 2.3047600794414 0.021180014022241 0.193547012560026
"2174" "chr22:46690861" 11.3307939205063 1.3745363439796 0.596765466933965 2.3033107981962 0.0212613625220511 0.194064295367621
"2175" "chr1:23685489" 1.46543363970953 1.61282094057238 0.700277099502331 2.30311821094616 0.0212721929483708 0.194064295367621
"2176" "chr16:88625313" 14.5063036366657 -0.880949274210729 0.3687743462043 -2.3888572599426 0.016900867305469 0.194225198211766
"2177" "chr19:467877" 2.67093139182709 -1.20330867466967 0.503953921832569 -2.3877355102109 0.0169525371373287 0.194225198211766
"2178" "chr2:88422119" 14.4467940356266 1.84177264433973 0.771505744812419 2.38724423858637 0.0169752096189575 0.194225198211766
"2179" "chr22:49139031" 5.51937574246809 -1.19286175530308 0.499467591402605 -2.38826657792408 0.0169280579381798 0.194225198211766
"2180" "chr3:9908656" 5.43793531419781 -1.44996447063656 0.607445200301396 -2.38698811006677 0.0169870406543114 0.194225198211766
"2181" "chr16:57394758" 1.95282361523236 -2.13899029033445 0.896129881178198 -2.3869199490616 0.0169901903521005 0.194225198211766
"2182" "chr7:21301367" 4.82263165681469 2.55476515131733 1.07020650866576 2.38717026165576 0.016978626003078 0.194225198211766
"2183" "chr17:77360462" 37.5230772113163 1.97435597731622 0.85766023551534 2.30202578545558 0.0213337180766715 0.194300666055561
"2184" "chr7:108208802" 6.77038934925152 1.44285838413294 0.626767764666436 2.30206220784316 0.0213316642822997 0.194300666055561
"2185" "chr19:47562059" 23.9854645828987 1.11490096872146 0.46725057714032 2.38608794352895 0.017028678383898 0.19448543206873
"2186" "chr11:34922772" 3.51479544449268 2.0695274960699 0.867547928223251 2.38549067866293 0.0170563546181394 0.19462181759388
"2187" "chr16:57646952" 1.64595187779005 1.81941607339035 0.790879562905418 2.30049701462312 0.0214200782285282 0.194924498374872
"2188" "chr2:11297749" 3.35680948275096 -1.46094801225845 0.612801204959327 -2.38404885701134 0.017123328870973 0.195026201477961
"2189" "chr9:132969406" 15.8540927521875 1.4678824043862 0.615640615905352 2.38431702922581 0.0171108545292357 0.195026201477961
"2190" "chr16:89707783" 10.3440761426148 1.39908370423186 0.587210061327644 2.38259491172311 0.0171910998107548 0.195258690137031
"2191" "chr17:72270726" 7.63590577164466 1.85979095278315 0.780382071311406 2.38318001034779 0.0171637990979934 0.195258690137031
"2192" "chr7:90234585" 9.15424252369446 1.67038533641965 0.700994230713139 2.38288029092669 0.0171777792567049 0.195258690137031
"2193" "chr16:70285901" 8.58192293283639 -1.23367871562709 0.517891096459577 -2.38211995545164 0.0172132892831588 0.195331353342561
"2194" "chr5:172217296" 3.08981105267271 1.68893725530065 0.709158656463813 2.38160704929198 0.0172372799465765 0.195424303995605
"2195" "chr14:107170056" 11.2729261964816 1.34450765868393 0.584803639456686 2.29907539551746 0.0215006583857033 0.195494736372007
"2196" "chr1:64935777" 2.7990536167615 -1.38859830890258 0.583478172812032 -2.37986333269388 0.0173190599947576 0.195813028405079
"2197" "chr17:42854053" 10.2036337771477 0.775399425638416 0.325780092346252 2.38013139493586 0.0173064658231618 0.195813028405079
"2198" "chr17:33201618" 2.42668073644553 2.08081535861988 0.874233052557248 2.38016093367005 0.0173050785179188 0.195813028405079
"2199" "chr22:29707955" 9.24047271870059 0.826383972981732 0.347398145472684 2.37878061167345 0.0173700105147894 0.195852014637585
"2200" "chr8:41476374" 27.5459729259296 1.34062688153321 0.563460889756315 2.37927229006613 0.0173468569189415 0.195852014637585
"2201" "chr9:132500050" 3.20998981383953 -1.1926511425497 0.501319964461127 -2.37902183654643 0.017358647625464 0.195852014637585
"2202" "chr1:249157983" 3.86229119613816 1.19591167991784 0.520762833648377 2.29646127305107 0.0216495210180577 0.196210382142425
"2203" "chr15:75515554" 1.72963677962955 -1.6011964649677 0.697216576153471 -2.29655535988755 0.0216441476679335 0.196210382142425
"2204" "chr17:77104793" 2.97333796028358 -1.56586840420417 0.681603544179241 -2.29733019667573 0.0215999404489018 0.196210382142425
"2205" "chr7:45613046" 2.41144459704093 -2.08942952693759 0.909984514744502 -2.29611547568394 0.0216692796702064 0.196210382142425
"2206" "chr3:184016599" 4.3508585741116 1.84426001280181 0.803112210810839 2.29639144813874 0.0216535095071661 0.196210382142425
"2207" "chr1:28524365" 1.9806342870942 -2.02538163177897 0.882247640023137 -2.29570648862926 0.021692669201988 0.196259298227936
"2208" "chr7:64120070" 3.56681833301423 -1.52722150018552 0.642358180070502 -2.37752323791984 0.0174293447325459 0.196342044623734
"2209" "chr16:57511069" 2.37090848819861 -1.49901190184875 0.630803204738113 -2.37635429019592 0.0174846655459274 0.196443560199914
"2210" "chr12:131530428" 13.2099534429854 1.18147405634485 0.497353375431033 2.37552234429075 0.0175241313571531 0.196514941755781
"2211" "chr2:122057004" 7.36975760719746 1.71854644330647 0.723381574093102 2.37571221724994 0.0175151173011725 0.196514941755781
"2212" "chr16:57956613" 10.2029139805489 1.55309097703509 0.654351143495471 2.3734824833325 0.017621228846803 0.196691760081493
"2213" "chr16:58024293" 4.38318359855211 -1.66238184358954 0.700484842753527 -2.37318745835371 0.0176353110138553 0.196691760081493
"2214" "chr19:1374450" 11.9852159868432 1.37862357378203 0.58073396863162 2.37393307133467 0.0175997403495221 0.196691760081493
"2215" "chr6:488197" 6.97349787840048 0.958558281726218 0.403645994864553 2.37474988956071 0.0175608449249307 0.196691760081493
"2216" "chr8:33299951" 5.68883185683865 1.22500121569312 0.516028110478106 2.37390403898374 0.0176011242068316 0.196691760081493
"2217" "chr1:151922808" 5.84245810447398 2.2038750212874 0.928497052450761 2.37359398769257 0.0176159090746931 0.196691760081493
"2218" "chr1:110025881" 2.50218659718785 1.85296367532135 0.7812147194378 2.37190061735502 0.0176968500690326 0.197052301296663
"2219" "chr13:111291561" 16.1818903854049 1.37174323596746 0.578344309193123 2.37184530765289 0.0176994992918257 0.197052301296663
"2220" "chr2:20299688" 2.60188817828605 -1.96606059101667 0.829172217345846 -2.37111247806876 0.0177346331703498 0.197265897197893
"2221" "chr10:47643474" 2.59365411018409 -1.72838474039908 0.753665574394887 -2.29330461562714 0.0218304736914555 0.197342417934939
"2222" "chr1:205601202" 3.66080268997104 1.37290146664213 0.59873847746903 2.29299020909032 0.0218485686431825 0.19734249376305
"2223" "chr3:141859645" 2.92676241273452 1.56262944941842 0.681609698856273 2.29255753261798 0.0218734916897614 0.197404191751022
"2224" "chr1:152733320" 5.08920839123506 1.6572321159694 0.699252900167262 2.37000392214746 0.0177878965625319 0.197449061710849
"2225" "chr20:3087317" 10.963310323298 1.26498870057005 0.533801542161027 2.36977340951265 0.0177989897168402 0.197449061710849
"2226" "chr5:134786252" 4.92398810023657 1.90139580917431 0.802309961158277 2.36990178512716 0.0177928110409778 0.197449061710849
"2227" "chr8:29340142" 1.92945451716424 2.07696380841215 0.906546336686705 2.29107297041555 0.0219591936465971 0.198013852791753
"2228" "chr10:133666022" 12.0395644191581 0.926812804647848 0.404688395934954 2.29018873275728 0.0220103783029898 0.198311509218763
"2229" "chr16:57998345" 5.78669927865178 1.2655177476789 0.534654562308911 2.36698204203803 0.017933802969453 0.19858836967696
"2230" "chr21:43835827" 11.310140887005 0.987654272272875 0.417222032382848 2.36721504526537 0.0179225156129607 0.19858836967696
"2231" "chr1:6019710" 21.3732839442568 1.39912654337717 0.592299491525574 2.36219440231743 0.0181671127543923 0.198857537751397
"2232" "chr1:110737250" 29.5310803182342 0.971228378012212 0.411042067849392 2.36284422928719 0.0181352904927573 0.198857537751397
"2233" "chr16:57702359" 5.32761655693193 1.74796394248004 0.739948255495777 2.36227861812969 0.018162985919756 0.198857537751397
"2234" "chr19:6535065" 9.58254456985973 -1.11955147931019 0.473526839766266 -2.36428304647485 0.018065004736444 0.198857537751397
"2235" "chr2:242021742" 3.01372616775701 -1.59882953161019 0.67656794731051 -2.3631470245758 0.0181204791770947 0.198857537751397
"2236" "chr22:23506038" 11.0056835708803 1.29277876614952 0.547033662584937 2.36325267450755 0.0181153137748257 0.198857537751397
"2237" "chr5:81521423" 7.00243995674294 1.8477174694479 0.781637976894367 2.36390442131448 0.0180834772851497 0.198857537751397
"2238" "chr6:34044245" 3.72062180601532 -1.33970331017667 0.566705572288301 -2.36402000560375 0.0180778363491021 0.198857537751397
"2239" "chr7:570128" 4.02425468999619 1.47630653194652 0.624446350740522 2.36418473772133 0.0180697994826265 0.198857537751397
"2240" "chr2:207186625" 2.95654969065216 1.97563915199321 0.83587749347478 2.36355107945351 0.0181007312206985 0.198857537751397
"2241" "chr6:161068176" 4.20205596623357 1.77227396181263 0.74997851834891 2.36309963345927 0.0181227966272491 0.198857537751397
"2242" "chr9:104178333" 3.41418656635133 1.8811093837492 0.795637609775606 2.36427911480923 0.0180651964715127 0.198857537751397
"2243" "chr18:11884567" 2.78424455295374 1.46762888724552 0.641394854138142 2.28818313364489 0.0221268585079359 0.199036439489258
"2244" "chr22:31136252" 3.46887306279348 2.02217827764764 0.883751510827493 2.28817518597981 0.022127321153008 0.199036439489258
"2245" "chr14:103987078" 3.12379247994729 1.24330762481488 0.526507794867695 2.36142301583078 0.0182049512921023 0.19909552832185
"2246" "chr12:122110035" 3.24159224891144 -1.55199353940355 0.657736843553348 -2.3595964778544 0.018294823054171 0.199197769680494
"2247" "chr17:35294041" 4.39723781803019 1.4731717485475 0.624265504393648 2.35984807454386 0.01828242063664 0.199197769680494
"2248" "chr21:45223930" 2.04350435603002 2.15751735835548 0.914126070089909 2.36019672663233 0.0182652460572412 0.199197769680494
"2249" "chr9:279798" 13.240100348584 1.73532081121519 0.73510555855784 2.36064166705475 0.0182433488373389 0.199197769680494
"2250" "chr15:52541976" 4.67897799410124 1.4923860191813 0.63222779874866 2.36051945538477 0.0182493610503269 0.199197769680494
"2251" "chr11:67373915" 1.97564044501165 -1.62039907594793 0.708691521869913 -2.28646600945986 0.0222270104551078 0.199768460523625
"2252" "chr1:206939904" 2.10904250450171 -1.79548376929998 0.785689382405756 -2.28523359168004 0.0222991344978809 0.199820519849501
"2253" "chr13:113656742" 1.96325152866222 1.40126157474364 0.613159157512859 2.28531459992793 0.0222943874602006 0.199820519849501
"2254" "chr16:4013467" 5.80783226023394 1.63873967646215 0.717136482773367 2.28511547777445 0.0223060574811376 0.199820519849501
"2255" "chr7:23221540" 35.7447833601922 1.31313021421146 0.574422570324162 2.28600038029569 0.0222542363110294 0.199820519849501
"2256" "chr5:853481" 2.29368397032294 -1.31343238857051 0.574885285710761 -2.28468604296707 0.0223312435968804 0.199882033540248
"2257" "chr1:156351699" 6.55006327796325 1.56315657496181 0.684434686464321 2.28386521880828 0.0223794532895726 0.199942336039635
"2258" "chr10:104596924" 2.93844969690432 1.90962557422524 0.836088633389495 2.28399896609482 0.0223715917076619 0.199942336039635
"2259" "chr4:4410515" 39.1111549336887 0.748709276143167 0.327858469783095 2.28363560849442 0.0223929552415392 0.199942336039635
"2260" "chr17:1612250" 13.6291190443266 1.0669188193679 0.452776729228984 2.35639057949095 0.0184535033548066 0.200045033300265
"2261" "chr17:42201478" 22.0660353836198 -0.814704844734314 0.345643440586186 -2.35706728110516 0.0184199091512985 0.200045033300265
"2262" "chr22:39350856" 37.4665629119845 1.52380259513575 0.646389471925968 2.3574062717876 0.0184031004164854 0.200045033300265
"2263" "chr6:154851315" 8.58355689196134 1.90486954540982 0.808294372923589 2.35665323082719 0.0184404579186782 0.200045033300265
"2264" "chr19:3344477" 3.45271956240776 -1.37242122179957 0.601199116495223 -2.28280645154686 0.0224417717767049 0.200214367829621
"2265" "chr1:2139307" 15.1492971785377 0.857981314631791 0.36426941704218 2.35534819694304 0.0185053563577841 0.200431482302479
"2266" "chr5:180052946" 9.00824622208462 1.03978095007445 0.45566408612425 2.2819023524951 0.0224951059303571 0.200526226148796
"2267" "chr16:50338325" 55.4484218675625 0.601856923199488 0.255634618224866 2.35436392527272 0.0185544356521853 0.20059161849992
"2268" "chr2:9696594" 6.72350277316178 1.47846204606051 0.628119683369262 2.35379034474763 0.0185830889191676 0.20059161849992
"2269" "chr22:49179045" 3.60584708902344 -1.6592036647155 0.70492545732122 -2.35372924538805 0.0185861434238509 0.20059161849992
"2270" "chr3:15643175" 13.8171546406453 1.5634859125938 0.664344161333679 2.35342764126215 0.0186012277806944 0.20059161849992
"2271" "chr20:2140415" 5.98779649012508 1.84132201618014 0.782319153847965 2.35367114191605 0.0185890485643921 0.20059161849992
"2272" "chr6:170102041" 43.4176132282988 0.94178398058402 0.412832859448971 2.28127184895375 0.0225323654562214 0.200694399585985
"2273" "chr1:204554046" 9.23084915745974 1.75880677955544 0.747600014178333 2.35260399438127 0.0186424760415809 0.200861311984595
"2274" "chr19:15580402" 1.4258805222047 1.62081629435528 0.710887169531115 2.27999092376972 0.0226082267863575 0.200943236449122
"2275" "chr2:232765233" 3.2823385350811 2.10994436439526 0.925453770512291 2.27990249931911 0.0226134718043225 0.200943236449122
"2276" "chr2:110957660" 3.19656201920831 1.75612527921631 0.746645629576211 2.35201976634226 0.0186717826931112 0.201001984448296
"2277" "chr4:1243877" 10.3020861601788 0.969554191386399 0.425466472204276 2.27880280757092 0.0226787899441572 0.201064690635033
"2278" "chr4:1287597" 4.07843227285448 1.24900870166996 0.54812174408076 2.27870672010036 0.022684505010698 0.201064690635033
"2279" "chr7:131414545" 2.7933944450915 -1.88432617009805 0.826788657394732 -2.27909049458382 0.0226616864484319 0.201064690635033
"2280" "chr11:68658298" 4.14240616687362 -1.34298236306009 0.589592776577897 -2.27781346110616 0.022737693969441 0.201372547808905
"2281" "chr1:227828716" 2.52246590251283 1.61424379396344 0.709081537405351 2.27652774583616 0.0228144419005454 0.20145116773205
"2282" "chr10:43571422" 1.64895283581532 1.61837406168588 0.711504909734378 2.27457890949769 0.0229312024858589 0.20145116773205
"2283" "chr11:65577953" 16.5318551770816 1.15601068370262 0.507938203669764 2.27588843554324 0.0228526878252313 0.20145116773205
"2284" "chr16:46953164" 9.35469952709761 -1.52151514072256 0.668911772676391 -2.27461259148543 0.0229291800979641 0.20145116773205
"2285" "chr5:36724327" 2.56708843578905 2.12990682065964 0.935887060553521 2.27581607913238 0.0228570199622485 0.20145116773205
"2286" "chr8:144584341" 2.16096641779009 1.90205638925323 0.836123042368967 2.27485225603182 0.0229147942480339 0.20145116773205
"2287" "chr9:38396925" 11.2751846967296 1.81248365393239 0.796395356438222 2.2758591436777 0.0228544415075252 0.20145116773205
"2288" "chr9:122318471" 7.36295603864229 1.96941631148974 0.86562731722061 2.27513188679537 0.0228980193395093 0.20145116773205
"2289" "chr16:89598760" 2.40539812002895 1.78029520257205 0.781953585236205 2.27672746334972 0.0228025054598385 0.20145116773205
"2290" "chr19:16412961" 9.19376946376349 -0.955839516663373 0.420408041145067 -2.27359951075139 0.0229900769120157 0.201805896369271
"2291" "chr8:131399145" 2.86771964199125 -2.04054305765144 0.897723738827859 -2.27301893599889 0.0230250388456376 0.201950320614752
"2292" "chr12:58263852" 2.07395138220962 -1.97373687264158 0.840032012496717 -2.34959720972455 0.0187937359944536 0.202138887404693
"2293" "chr9:139369062" 5.27019220601124 1.3364584907991 0.588174295948002 2.27221505598955 0.0230735243449593 0.202213031427992
"2294" "chr18:70342991" 21.6883849712457 1.51694202646296 0.645834073778054 2.34881076742982 0.0188334756044796 0.202390321243968
"2295" "chr3:12704438" 5.08085975572854 2.03589750421318 0.896286274478048 2.27148129139742 0.0231178582589302 0.202438965861306
"2296" "chr22:32446805" 6.46386095322605 1.49999322069953 0.660474514990541 2.27108417759467 0.0231418826339574 0.202486833535773
"2297" "chr10:375558" 5.37593673934242 1.38768869585243 0.611699427807587 2.2685793590262 0.0232939180034388 0.202625033812927
"2298" "chr10:34768915" 2.70381492545585 1.97230651755947 0.869208702737439 2.26908280065304 0.0232632910875239 0.202625033812927
"2299" "chr16:19010940" 3.42250648374971 -1.78054928471895 0.784944188812494 -2.26837692424051 0.0233062430057028 0.202625033812927
"2300" "chr16:19724020" 3.90574886608292 -1.59890803770804 0.704465496798448 -2.26967544184141 0.0232272825145836 0.202625033812927
"2301" "chr16:57720241" 11.9820633597909 1.36559405685999 0.601864159893642 2.26894064783873 0.02327193542245 0.202625033812927
"2302" "chr22:38349549" 2.76950126629813 -1.27476943690982 0.561557982454468 -2.2700584387351 0.02320403757193 0.202625033812927
"2303" "chr5:131300586" 5.23986200114769 1.5884619355933 0.699910689808923 2.26952089562591 0.0232366679954715 0.202625033812927
"2304" "chr16:56929901" 3.53146395028635 1.53202276186319 0.674897207629139 2.27000903922105 0.023207034604473 0.202625033812927
"2305" "chr22:46440273" 5.88965496536437 -1.1221853661167 0.477921610017934 -2.34805320076359 0.0188718255805983 0.202626398095851
"2306" "chr2:10419609" 25.0681793962496 1.10365189910214 0.486673680525501 2.26774519203594 0.0233447416801959 0.202724741486245
"2307" "chr9:34340521" 5.81133844937056 1.97612501539218 0.871469045576105 2.26757912449525 0.0233548712352864 0.202724741486245
"2308" "chr11:115791810" 8.99588390906075 -1.05104986352539 0.463728047107388 -2.26652209216491 0.0234194360876713 0.202863910504854
"2309" "chr14:93119190" 5.45815655557665 1.99487844401949 0.880114178336907 2.26661323396594 0.0234138629360762 0.202863910504854
"2310" "chr7:158947104" 7.05681793376112 1.28350095391234 0.566316141148542 2.26640362273497 0.0234266819939617 0.202863910504854
"2311" "chr1:6412037" 12.4654519301866 -0.846125056357947 0.373531123890756 -2.2652063034121 0.0235000225150877 0.203137260634226
"2312" "chr2:7798788" 6.71187427208472 0.963725388875586 0.425525336925479 2.26478967348626 0.0235255894290731 0.203137260634226
"2313" "chr20:57276979" 5.05456235407582 1.51575894926263 0.669276718897732 2.26477166538681 0.0235266950582163 0.203137260634226
"2314" "chr8:123968422" 2.354492220068 -1.47749764077643 0.652410866494959 -2.26467356179121 0.0235327190396537 0.203137260634226
"2315" "chr17:259877" 71.0464927895213 0.609019033507197 0.259544439644768 2.3464923168485 0.0189510569227724 0.203300627127295
"2316" "chr1:234635026" 8.18183569265385 -1.17287895830804 0.499962793254149 -2.34593248564364 0.0189795450584529 0.203302929820782
"2317" "chr15:81239098" 2.54432056229281 -1.70749060441864 0.727879576717206 -2.34584216817781 0.0189841445503277 0.203302929820782
"2318" "chr16:53089261" 22.1022282851006 0.933780917217997 0.398120333798446 2.34547406385612 0.0190029006507432 0.203327749263878
"2319" "chr1:223443687" 19.9815776431012 1.10763104040358 0.472536487830714 2.34401166667236 0.0190775746356837 0.203346388314836
"2320" "chr18:46548284" 3.81268265337403 1.50137958797533 0.640637128605952 2.34357254822614 0.0191000472437399 0.203346388314836
"2321" "chr2:12070840" 8.83639143390917 1.85142267160536 0.789781011564805 2.34422282188971 0.0190667766531037 0.203346388314836
"2322" "chr21:33728588" 6.29981463525044 1.95100329579269 0.832297232639803 2.34411844624868 0.0190721135105862 0.203346388314836
"2323" "chr4:38079613" 13.590724463478 2.06808990560595 0.882475631040983 2.34350936486076 0.0191032826600242 0.203346388314836
"2324" "chr4:46841390" 3.77045646088736 -1.60795157256187 0.686059530882219 -2.34374933979004 0.0190909968634613 0.203346388314836
"2325" "chr1:153669826" 5.03393915879937 -1.44877053788229 0.618445808177148 -2.342599009851 0.0191499522131165 0.203667892454031
"2326" "chr6:6803359" 13.9606239308829 -0.957000876079186 0.408590786763026 -2.34219886273213 0.0191704973561767 0.203711238658548
"2327" "chr16:56368495" 3.13738901231161 -1.35575813761344 0.579069757445156 -2.34126911340529 0.0192183087885644 0.203869006351418
"2328" "chr22:23656148" 14.4365021842694 -0.793732695822279 0.338973714606795 -2.34157594414953 0.0192025188141224 0.203869006351418
"2329" "chr10:101418617" 8.22289951503204 1.36376636512159 0.582846010315496 2.33983992510025 0.0192920066103001 0.203961307110962
"2330" "chr17:4839149" 5.40150013529517 -1.02667323538936 0.438761817385626 -2.33993295384458 0.019287201966549 0.203961307110962
"2331" "chr2:241505502" 24.6067513603209 0.68017213823617 0.290694053514501 2.33982130013623 0.0192929686571125 0.203961307110962
"2332" "chr13:27089868" 7.51232224306988 1.95315200519521 0.834691702474126 2.3399681575914 0.0192853840758605 0.203961307110962
"2333" "chr14:103566835" 5.47540142108154 -1.47932887045 0.65417490798619 -2.26136596251293 0.0237366046729821 0.20418013022944
"2334" "chr15:41624749" 7.28562103852418 -0.849506746813453 0.375488731013889 -2.26240277443115 0.0236725296773375 0.20418013022944
"2335" "chr16:57735900" 35.7692324223364 1.14156711869604 0.505056402332793 2.26027650263077 0.0238040953762691 0.20418013022944
"2336" "chr16:89061693" 18.3722797544206 1.90972676752594 0.845016061211882 2.25998872114585 0.0238219508552907 0.20418013022944
"2337" "chr18:73971925" 2.40500557131623 -1.45012812525359 0.641582805065681 -2.26023533330999 0.0238066490259369 0.20418013022944
"2338" "chr19:17332649" 2.9554801642786 -1.47780624287691 0.65380657977136 -2.2603110592642 0.0238019520816514 0.20418013022944
"2339" "chr22:29913572" 11.017046246827 1.6065808969622 0.710414172332473 2.2614707863828 0.0237301197260861 0.20418013022944
"2340" "chr8:146019224" 7.88831858522105 -1.19270685342704 0.527417958867086 -2.26140735895497 0.0237340434912425 0.20418013022944
"2341" "chr2:234162225" 3.67687462139192 1.87910752927364 0.8313556111065 2.26029331391969 0.0238030526743597 0.20418013022944
"2342" "chr1:113247191" 7.34774509411445 -1.03254181661133 0.457020926582031 -2.25928782809466 0.0238654865632793 0.204392718910472
"2343" "chr1:182558398" 15.6238485670389 1.38193784629112 0.6123938245165 2.25661623446675 0.0240320650543396 0.204503006436666
"2344" "chr10:120918950" 16.3489948711528 0.949523382659462 0.420957478725409 2.25562777868792 0.0240939520125091 0.204503006436666
"2345" "chr12:116896672" 3.92460437875901 1.3259141643093 0.587267939291126 2.25776698436794 0.0239601905941045 0.204503006436666
"2346" "chr15:40714150" 3.54019867526902 -1.47937716538826 0.655517739097727 -2.25680721840497 0.0240201235024099 0.204503006436666
"2347" "chr19:13024250" 1.65989723768358 -1.61736512201691 0.716960228836276 -2.25586449145459 0.0240791189180705 0.204503006436666
"2348" "chr19:50399133" 5.39147694015303 1.48470074757638 0.657507612938229 2.25807385095002 0.023941055588261 0.204503006436666
"2349" "chr2:152899452" 2.42758679475144 1.69513614159673 0.751154172356768 2.25670868109298 0.0240262840502304 0.204503006436666
"2350" "chr2:231770099" 16.3782067119646 1.57469553620045 0.69799324797394 2.25603262033165 0.0240685882947472 0.204503006436666
"2351" "chr8:58166247" 1.52439946130603 1.48503742124555 0.658285310776108 2.25591760432071 0.0240757918028232 0.204503006436666
"2352" "chr17:2796054" 6.03599399956529 2.34541132081437 1.03981277400344 2.25560925914015 0.0240951128340815 0.204503006436666
"2353" "chr16:57147688" 4.68037889366109 1.95773246355749 0.868661294984534 2.25373511501091 0.0242128368785184 0.205272931764968
"2354" "chr12:30848557" 1.3649293725885 -1.56357951320023 0.693893801980965 -2.25334122993524 0.0242376420139835 0.205285238614957
"2355" "chr21:43771184" 1.42727441012859 -1.53112653078295 0.679559956641301 -2.25311470433085 0.0242519175671047 0.205285238614957
"2356" "chr10:6183592" 9.69470897330793 1.63503595102135 0.699795035025963 2.33644977341214 0.0194678124255616 0.20534499128881
"2357" "chr12:6562823" 25.6644594966023 1.20275371234805 0.514727705910282 2.33667956579297 0.0194558518288592 0.20534499128881
"2358" "chr19:6202064" 4.81649502769301 2.212125917806 0.946834909937382 2.33633751205086 0.0194736579175175 0.20534499128881
"2359" "chr10:25240640" 8.23183721003753 1.76264820860844 0.756307216814689 2.3305981609327 0.019774558558413 0.205548815286465
"2360" "chr15:65375030" 8.0051532699855 1.01717832547085 0.435860814798381 2.33372280997863 0.0196102409093894 0.205548815286465
"2361" "chr16:8952199" 12.3838323750363 1.47443136102917 0.632429245206008 2.33137757655228 0.0197334588523101 0.205548815286465
"2362" "chr16:57555076" 4.4973404809871 1.50717754206174 0.646441074108122 2.33150027501138 0.0197269955866438 0.205548815286465
"2363" "chr16:57982336" 22.9787402298939 0.92901636082081 0.398482144811384 2.3313876742471 0.0197329268761825 0.205548815286465
"2364" "chr17:7133609" 5.4040044977037 2.15842627234392 0.925026627478765 2.33336663856573 0.0196289106729369 0.205548815286465
"2365" "chr19:6586306" 6.58217046109771 -1.0120692865785 0.434478540286392 -2.32938843403262 0.0198384972349532 0.205548815286465
"2366" "chr19:50741437" 85.482873868405 0.573619792977633 0.245742820616069 2.33422808259296 0.0195837821805496 0.205548815286465
"2367" "chr2:33756578" 2.29591713596196 2.08063862171818 0.892546336611454 2.33112672852069 0.019746678281604 0.205548815286465
"2368" "chr2:111874586" 2.04525831676417 -1.88658940877017 0.809676051278999 -2.33005460120753 0.0198032654658537 0.205548815286465
"2369" "chr2:233169144" 2.29976507061253 1.97593018209492 0.846435876003023 2.33441213695421 0.0195741518782023 0.205548815286465
"2370" "chr20:47252514" 2.47092794422289 -1.23957928088176 0.531703297191441 -2.3313364566845 0.0197356252966792 0.205548815286465
"2371" "chr21:46409193" 17.2659870527845 -0.898783652583915 0.385713759821604 -2.33018301706325 0.0197964801849804 0.205548815286465
"2372" "chr5:142293767" 8.50597171767129 1.32375590827509 0.568220594570857 2.32965140813814 0.0198245827177537 0.205548815286465
"2373" "chr6:34458312" 20.7642619141759 1.2546333778345 0.538401636772943 2.33029265169863 0.0197906888790932 0.205548815286465
"2374" "chr7:1199547" 7.91046359465474 0.870119823312599 0.373219183809735 2.33139093877924 0.0197327548937505 0.205548815286465
"2375" "chr19:35811473" 2.37216492341067 2.03355765564223 0.873025231731746 2.32932288979602 0.0198419666466197 0.205548815286465
"2376" "chr5:133880278" 7.36591445250801 2.4123454850758 1.03449695877891 2.33190195930905 0.0197058493896489 0.205548815286465
"2377" "chr3:176939769" 4.34122739857373 2.31790369030678 0.995021264108816 2.32950166384915 0.0198325049604325 0.205548815286465
"2378" "chr14:105219580" 17.6673679095451 -0.932988292142775 0.400773078867322 -2.32797146649575 0.019913618839289 0.205820438995826
"2379" "chr7:108199042" 2.1407070223655 -1.93312251873191 0.830328793043092 -2.32814101465416 0.0199046170557391 0.205820438995826
"2380" "chr22:38448730" 1.62175081110386 -1.45007824739121 0.643970082744262 -2.2517789044046 0.0243362474457086 0.20583937665126
"2381" "chr16:11514935" 20.1123205419152 -0.599129407795581 0.257494285614273 -2.32676778191916 0.0199776280405104 0.205919401027561
"2382" "chr8:11666158" 28.284044870449 1.00037952505721 0.429832196379071 2.32737224778521 0.019945461509911 0.205919401027561
"2383" "chr16:57374304" 2.01391228124054 2.02694039069415 0.871040357173993 2.32703384406936 0.0199634640212723 0.205919401027561
"2384" "chr10:13098259" 2.13721002621278 -1.56853536575041 0.696932096031567 -2.25062868345694 0.0244090651372965 0.206135688632386
"2385" "chr3:69101529" 7.57760064970788 1.36844287227613 0.60797257983468 2.25082991842862 0.0243963118291577 0.206135688632386
"2386" "chr8:144606567" 4.9558136577309 1.37592809073816 0.591803319672045 2.32497528317456 0.0200732818877245 0.206733075494808
"2387" "chr6:344878" 3.30361936655102 -1.35725590308188 0.603721710703306 -2.24814824283981 0.0245667387179215 0.207146588988595
"2388" "chr11:119652637" 1.77980452206187 -2.04382511284127 0.909557142187529 -2.24705520746698 0.0246364990780729 0.207347758285935
"2389" "chr12:65005079" 11.4931905214648 1.71503699777016 0.763250924354729 2.24701594592905 0.0246390080411906 0.207347758285935
"2390" "chr5:2132340" 9.16432585506446 1.10874127404546 0.493457852405552 2.2468814076835 0.0246476072309466 0.207347758285935
"2391" "chr12:124155733" 3.34615991786408 -1.92411136885658 0.82868222944331 -2.32189288063913 0.0202387042604769 0.207572581258572
"2392" "chr14:105430738" 5.48957426800825 1.40638586122137 0.605659136235703 2.32207487195247 0.0202289044499686 0.207572581258572
"2393" "chr16:89266459" 1.96148453203626 -1.53513670619093 0.661011556889434 -2.32240524419107 0.0202111252499066 0.207572581258572
"2394" "chr18:73587655" 6.63582414458195 -1.58445040785413 0.682198710752544 -2.32256435387616 0.0202025675227242 0.207572581258572
"2395" "chr19:7691818" 3.62280498290065 1.42999245363716 0.615836328881346 2.32203328477667 0.0202311434579943 0.207572581258572
"2396" "chr19:55739515" 7.44859364609028 1.03879798742957 0.447586788496504 2.32088617029787 0.0202929881437722 0.207784743667482
"2397" "chr16:9998576" 4.29626845459651 2.36929920899632 1.02079326818571 2.32103725880497 0.0202848330493361 0.207784743667482
"2398" "chr12:97300951" 2.72401316660917 -1.27589977110835 0.568161940792343 -2.24566215985712 0.0247256556855363 0.207844090281114
"2399" "chr14:37615605" 1.64664710993337 -1.89502445245379 0.844143963000646 -2.24490671676146 0.0247741216650156 0.208091178973815
"2400" "chr1:1060175" 3.03973708381599 -1.11541706331674 0.497194917504816 -2.24342008344431 0.0248697379986656 0.20841298871232
"2401" "chr17:80740241" 2.69220991919512 -1.32861587378009 0.592206772604552 -2.24349996528539 0.024864592096179 0.20841298871232
"2402" "chr8:129013519" 14.8023157509256 1.13023255435365 0.503776980502481 2.24351766376131 0.0248634521041427 0.20841298871232
"2403" "chr2:29452251" 3.28335645712293 -1.58776619650387 0.68471217396811 -2.31888121296617 0.0204014780641049 0.208550315847035
"2404" "chr10:132104331" 21.3386070889577 1.48087655707392 0.638725336104155 2.3184872641915 0.0204228543305905 0.208596437006667
"2405" "chr9:139555361" 2.88268087771643 1.16468024546824 0.502463072628322 2.31794197208552 0.0204524749529189 0.208726619383378
"2406" "chr15:82339140" 11.54496693412 1.38917880909097 0.619641459239544 2.24190745854197 0.0249673538999555 0.208750037089973
"2407" "chr15:91402965" 3.06323978949668 -1.36997499123492 0.610986207850416 -2.24223554252525 0.0249461531622005 0.208750037089973
"2408" "chr16:68397775" 2.92076303103484 1.19839513074604 0.534477919874032 2.24217893047571 0.0249498103110979 0.208750037089973
"2409" "chr2:159968247" 15.1602892048505 1.29978768932687 0.579851672415522 2.24158651455167 0.0249881083464301 0.208763591246477
"2410" "chr22:20276384" 10.8212147500957 1.71094717455929 0.738439287562363 2.31697744605009 0.0205049603978043 0.209089740445541
"2411" "chr11:44642868" 4.39202689622431 1.44168803770533 0.643426138150351 2.24064263514337 0.025049232673608 0.209114137491765
"2412" "chr1:165567555" 3.17968398869709 1.46853013940276 0.655635216772991 2.23985853998325 0.0251001079864744 0.209373903362889
"2413" "chr17:9244182" 2.28830053049821 -1.45325114996599 0.648896845691717 -2.23957191287753 0.025118727843646 0.209373903362889
"2414" "chr5:167863725" 3.00313780947248 1.23658732794031 0.533970386631063 2.31583503299164 0.0205672776291244 0.209552435745173
"2415" "chr16:5071670" 14.8778631744162 1.35619568127875 0.585848231098353 2.31492664701939 0.0206169467757463 0.209758316836274
"2416" "chr20:61848500" 9.20511410791078 1.36641016369929 0.590299310602529 2.31477513044115 0.0206252416385121 0.209758316836274
"2417" "chr1:114469597" 2.79905101331713 -1.67139319102969 0.722128956203067 -2.31453561953509 0.0206383597372257 0.209758316836274
"2418" "chr4:68518645" 6.37091629413229 1.33912477295884 0.578833363561493 2.31348926523407 0.0206957542878197 0.210168953026307
"2419" "chr16:4513149" 2.0656364379751 1.89615257945111 0.847567997499619 2.23716868150388 0.0252753174381758 0.210486100944793
"2420" "chr17:80900645" 14.3029469393387 1.0456496521614 0.467447978604569 2.23693266421407 0.0252907413013128 0.210486100944793
"2421" "chr15:76409861" 1.71940333233857 -1.74956075667687 0.782238227328191 -2.23660861302146 0.0253119314995013 0.210501893743185
"2422" "chr2:27545387" 1.77809782298891 -1.65224339272274 0.738920294319765 -2.23602383832719 0.0253502096866883 0.210659663283668
"2423" "chr1:201811564" 3.9801674950275 2.22036959955348 0.993154819463486 2.23567318613321 0.0253731866981607 0.210690137034727
"2424" "chr9:130890413" 6.02371370971273 1.98451412218349 0.858607020184439 2.31131830456871 0.0208152796901207 0.211209347405335
"2425" "chr19:43978512" 1.70055790071805 -1.51187576671109 0.676725095666659 -2.23410625140435 0.0254760827853161 0.211383680053676
"2426" "chr17:32498522" 3.9968052570388 1.92318747788828 0.861212755088771 2.23311541372845 0.0255413344042724 0.21176405751141
"2427" "chr22:47534792" 2.80668520367284 -1.58814806089568 0.711286550590038 -2.2327823569534 0.025563300304794 0.211785246488692
"2428" "chr4:75720016" 4.94795155868702 1.72825124042993 0.774169912891919 2.23239267200921 0.0255890217154597 0.211837493123962
"2429" "chr7:36429687" 7.33887354273215 1.02627018035452 0.44433560642307 2.30967351146145 0.0209062363702415 0.211958391527473
"2430" "chr1:235667236" 7.9237643780197 -1.07416732080828 0.465276612061882 -2.30866390650518 0.020962238693072 0.212294551194681
"2431" "chr13:113800622" 4.83289370823449 1.78447053129147 0.77320948400825 2.30787460345278 0.0210061119795724 0.212294551194681
"2432" "chr14:51495536" 4.20323292167869 -1.70975492700991 0.741006178386749 -2.30734233651363 0.0210357431067271 0.212294551194681
"2433" "chr17:2427771" 4.65816366101217 1.41614314641034 0.613461383769988 2.30844709035722 0.0209742824226938 0.212294551194681
"2434" "chr7:4763710" 8.56865181574842 1.5837719903351 0.686373815567228 2.3074481491201 0.021029849654679 0.212294551194681
"2435" "chr16:57636305" 6.26145498925254 2.10960030613383 0.91434595307137 2.30722332072176 0.0210423736571007 0.212294551194681
"2436" "chr3:50374293" 2.16434659580077 -1.54374716666232 0.669302408490133 -2.30650173535881 0.0210826132763543 0.212385325277898
"2437" "chr5:75949" 2.39593749040795 -2.09520830152411 0.908414120030404 -2.30644620699421 0.021085712623596 0.212385325277898
"2438" "chr16:69364030" 3.31668254077308 -1.06883937642951 0.479211850153793 -2.2304109885565 0.025720170734348 0.212600593092781
"2439" "chr14:104021268" 5.98012279657079 1.74899209722251 0.758565683034209 2.30565676294064 0.0211298188518128 0.212656411210799
"2440" "chr1:38060500" 3.1085247509402 1.54264514249284 0.669319006225141 2.30479805316322 0.0211778861984461 0.212724365810769
"2441" "chr6:150850686" 3.83076836086356 1.81373298612764 0.786960036771942 2.30473327917317 0.0211815158635813 0.212724365810769
"2442" "chr7:25447750" 2.89177268891136 -1.69670168030765 0.736219258905444 -2.30461463726198 0.0211881654684184 0.212724365810769
"2443" "chr16:56137733" 5.32433952076361 2.00353933036777 0.869978079315545 2.30297679677637 0.0212801486408504 0.213098452899024
"2444" "chr17:27506558" 2.09130835346258 -1.57691351986494 0.684816715809197 -2.30267965641232 0.0212968736370027 0.213098452899024
"2445" "chr20:39574309" 3.98529794141596 1.51688025547047 0.658541887275323 2.3033922135864 0.0212567854527961 0.213098452899024
"2446" "chr8:28515427" 8.47026650639234 1.71336098545584 0.74415697814995 2.30241875808977 0.0213115681329205 0.213098452899024
"2447" "chr10:112562615" 4.62480681869252 2.0680569685381 0.898054357257017 2.30281936925811 0.0212890082620721 0.213098452899024
"2448" "chr14:39644932" 1.68552292273092 -1.55107872689736 0.69600262670691 -2.22855297865208 0.0258436626274398 0.213167084590233
"2449" "chr18:43303053" 3.48285569350085 1.79512975889559 0.805533431994923 2.22849814494963 0.0258473149035724 0.213167084590233
"2450" "chr2:65297686" 2.17328519507592 -1.40525902797269 0.630436358632398 -2.22902598927054 0.0258121756124016 0.213167084590233
"2451" "chr2:242754084" 15.2209758439108 0.752351768015019 0.337784699182864 2.22731156809363 0.0259264579321785 0.213336035066365
"2452" "chr21:45485449" 15.647736504189 1.57925345830002 0.708934877564635 2.22764249337703 0.025904364633746 0.213336035066365
"2453" "chr16:57291667" 2.69076707150281 1.90020852206969 0.825834364840557 2.30095598217998 0.0213941192640953 0.213578580450036
"2454" "chr16:57136108" 3.47666853765655 1.63935898348351 0.713069702343623 2.29901646093711 0.0215040046031217 0.213740954889421
"2455" "chr20:61994665" 10.0380557469353 1.46832870754988 0.638510455339838 2.29961576238933 0.0214699982912223 0.213740954889421
"2456" "chr3:160412990" 6.7644152885575 1.18121123132963 0.513787190422795 2.29902818394055 0.0215033389523776 0.213740954889421
"2457" "chr5:757468" 8.08462542299529 -1.0411781369614 0.452827572047865 -2.29928167194585 0.0214889498883858 0.213740954889421
"2458" "chr8:129169758" 2.74531872525064 1.9392865790591 0.843496016636287 2.29910579399371 0.0214989325828751 0.213740954889421
"2459" "chr8:145215219" 3.50785742757854 1.56472514012295 0.680658775586129 2.29883929546861 0.0215140665241595 0.213740954889421
"2460" "chr3:185928354" 15.7015372539597 0.918551074521372 0.412638227916156 2.22604454066241 0.0260111981371309 0.213872029294826
"2461" "chr11:56950264" 5.46233614847882 1.69683334246152 0.738317708546099 2.29824277925411 0.0215479751585773 0.213906023062956
"2462" "chr14:36994902" 2.6535324468905 1.78672132237853 0.777538199994332 2.29792095409788 0.0215662884469672 0.213916136167231
"2463" "chr20:62868948" 5.68565328574706 1.54353165891592 0.693683099522472 2.22512507509333 0.0260728428531231 0.214056274168869
"2464" "chr9:26892761" 10.6039783202713 1.62141155535531 0.728617772130713 2.22532529039716 0.0260594088585395 0.214056274168869
"2465" "chr22:50899425" 2.50512501253851 2.04775153495803 0.920719266293153 2.22407807670012 0.0261431916314798 0.214472454053441
"2466" "chr11:67417085" 67.7657904948738 0.568727705351903 0.255815414388409 2.22319560653367 0.0262026129676207 0.214637169737019
"2467" "chr16:28947512" 5.22574891326576 1.19460375816985 0.520293389580818 2.29601948072471 0.0216747675467734 0.214647878131338
"2468" "chr19:59005228" 6.45549593844322 2.2851554666569 0.995171660587641 2.29624250484337 0.0216620194777728 0.214647878131338
"2469" "chr21:47851753" 5.78486527098485 -1.40509656945473 0.632285689349632 -2.22224951967521 0.0262664475686641 0.214998656730453
"2470" "chr17:78970909" 4.39362819399408 -1.1694572170388 0.526337722871444 -2.22187611911761 0.0262916787051831 0.215043857835272
"2471" "chr12:121163542" 1.58177669646051 -1.54378849709503 0.695348331274343 -2.22016567475726 0.0264075234270827 0.215668030024625
"2472" "chr6:161412564" 13.3415905577401 1.4102490315277 0.635118628778299 2.22044979886739 0.0263882498212267 0.215668030024625
"2473" "chr1:192930737" 4.4726925673928 1.68290084279964 0.733649167122221 2.29387685315709 0.0217975733299948 0.215691347614964
"2474" "chr12:32814984" 3.17448430098439 -1.23144323337229 0.554747338168613 -2.21982720536822 0.0264304994278488 0.215694225323305
"2475" "chr1:111737398" 3.45939744845936 -1.08576342562908 0.473694398965035 -2.29211793088823 0.0218988389767138 0.215888735350581
"2476" "chr16:75298917" 4.54797576908127 1.25279939067395 0.546538367087221 2.29224417921608 0.0218915569262554 0.215888735350581
"2477" "chr17:80593858" 2.24107513927405 -1.92356267368348 0.839079615049499 -2.2924674121299 0.0218786859253089 0.215888735350581
"2478" "chr19:15939340" 9.13251393640305 1.4516822830015 0.633116008422754 2.29291672251029 0.0218527998770929 0.215888735350581
"2479" "chr7:8008034" 2.97310243557649 1.61479460515838 0.704530629761258 2.29201476407858 0.0219047912414083 0.215888735350581
"2480" "chr1:114354933" 8.79429663643842 1.03576135747188 0.466803905994058 2.21883609835319 0.0264978771770564 0.216082464782409
"2481" "chr12:124162527" 2.65747442666989 -1.40487341851412 0.633663554316506 -2.21706520588749 0.0266186360205952 0.216201834292075
"2482" "chr16:56417314" 6.39447864321979 1.54580246483445 0.697049515116164 2.21763652554416 0.0265796253528044 0.216201834292075
"2483" "chr18:47809174" 4.56975448193139 1.63054909313195 0.735515817600374 2.21687835137472 0.0266314054888231 0.216201834292075
"2484" "chr21:47501745" 4.37736919575574 -1.10672941809331 0.499181014769103 -2.21709036471514 0.0266169170931302 0.216201834292075
"2485" "chr15:73345646" 11.6818489357853 1.30774542067202 0.58999358307739 2.2165417695746 0.0266544205337713 0.216227793638646
"2486" "chr11:73785326" 5.76245908192332 1.38193605283657 0.623618495148646 2.21599593916336 0.0266917802569535 0.216306871711806
"2487" "chr20:50366881" 17.2028309615045 1.85357194716573 0.836626519684917 2.21553094905934 0.0267236424770886 0.216306871711806
"2488" "chr1:47852791" 4.21366736402876 2.18143780420503 0.984493638663839 2.21579674924634 0.0267054252013102 0.216306871711806
"2489" "chr16:57601792" 10.12510837184 -0.766253262872383 0.334468772774551 -2.29095606300107 0.0219659549601535 0.216319185431639
"2490" "chr2:45368451" 4.8023831157878 1.7777411745722 0.776187503370814 2.29035016262418 0.0220010260958976 0.216320104753702
"2491" "chr20:52564499" 5.95735891897165 1.70666479415037 0.745117042773851 2.29046538487023 0.0219943529753257 0.216320104753702
"2492" "chr16:89600718" 6.63499860958424 1.31151519891762 0.572708887517717 2.29002068503267 0.0220201175799186 0.216335849361408
"2493" "chr2:241551402" 2.76454963807726 -1.63642328012189 0.738811818206129 -2.2149392305272 0.0267642359189145 0.216474854048388
"2494" "chr8:143881683" 5.30923307470517 1.43748279721434 0.649093098688938 2.21460188086705 0.0267874028138771 0.216501742297935
"2495" "chr10:126107506" 147.914621670849 0.889835340024915 0.38910485688888 2.28687800799935 0.0222029445997941 0.216533558889165
"2496" "chr12:27166954" 24.6471211102099 1.30024018208601 0.568133773592921 2.28861624237402 0.0221016593414639 0.216533558889165
"2497" "chr13:30951077" 20.6101797261916 1.18806206258616 0.519038338966785 2.28896783415105 0.0220812213611449 0.216533558889165
"2498" "chr13:42615204" 8.70708437635019 -1.36435706916583 0.596546293045301 -2.28709336571507 0.0221903740428479 0.216533558889165
"2499" "chr16:28076402" 4.63749498553918 1.78808214981956 0.782019948103196 2.28649173739952 0.0222255069586371 0.216533558889165
"2500" "chr16:85132093" 10.6164094913428 -1.01899045180464 0.445681093564731 -2.28636679122814 0.0222328094259228 0.216533558889165
"2501" "chr17:3838577" 12.478355315038 1.23053842127042 0.53800333743641 2.28723194754505 0.0221822882130408 0.216533558889165
"2502" "chr18:10490851" 11.8705899079342 1.49570684258246 0.653779443201026 2.28778505983486 0.0221500413051045 0.216533558889165
"2503" "chr22:21363960" 9.72281420257214 1.40433735587748 0.613797022217828 2.28795074763185 0.0221403895077122 0.216533558889165
"2504" "chr6:160426583" 6.95944475770113 -1.14985079498645 0.50264430006538 -2.2876033704886 0.0221606294459023 0.216533558889165
"2505" "chr12:12159881" 2.54840074110738 1.76714651388543 0.798266124817877 2.21373105903573 0.0268472850314089 0.216825112492748
"2506" "chr4:38613941" 3.0701622887832 1.48750876912281 0.672054844735823 2.21337407322395 0.0268718666075417 0.216828198623444
"2507" "chr5:671479" 10.6224421430673 -0.891469510876142 0.402858484098279 -2.21286021286488 0.0269072844776962 0.216828198623444
"2508" "chr20:60731614" 5.38931499946631 1.70674520331029 0.771234329488483 2.21300470953138 0.0268973209614115 0.216828198623444
"2509" "chr18:51796479" 6.86912588356751 -1.38090789849452 0.624202656094455 -2.2122749479066 0.026947673003057 0.216833377681677
"2510" "chr19:50370924" 6.47325874157737 -0.854895675476009 0.386418762350936 -2.21235550332728 0.0269421108530643 0.216833377681677
"2511" "chr11:134250214" 25.2301960791632 -0.673611321055675 0.304676922337995 -2.2109036545551 0.0270425095602425 0.217290203036235
"2512" "chr9:85198625" 8.81867568576734 -1.29900292255708 0.58755066242639 -2.21087815166887 0.0270442760263227 0.217290203036235
"2513" "chr16:53800437" 11.2899561899801 1.88907922028896 0.854846121108227 2.20984709837596 0.0271157757457511 0.217704362885865
"2514" "chr3:30769819" 10.5070158917663 2.1387748313298 0.967994299954944 2.20949114207527 0.0271404978519174 0.217742626516376
"2515" "chr1:12113953" 5.40482486689562 -0.837581670731254 0.379171596641102 -2.20897788270795 0.0271761793192372 0.21786869401337
"2516" "chr14:102698599" 8.09810567567263 1.64196142624777 0.743454725357602 2.20855604281483 0.0272055356660917 0.217875228608217
"2517" "chr14:106986968" 10.6439150314579 -0.975047822181145 0.441576589058958 -2.20810578807872 0.0272368996262128 0.217875228608217
"2518" "chr8:141586996" 5.78775132149597 1.36791455678187 0.619429512368355 2.20834579151988 0.0272201775236906 0.217875228608217
"2519" "chr17:17475567" 11.7235490347934 1.34467381832149 0.588933277268639 2.28323626838991 0.0224164548152009 0.218150377347931
"2520" "chr16:87742092" 3.64272702072021 -1.06419497782188 0.48231473232383 -2.20643266004856 0.0273537203647488 0.218507559010376
"2521" "chr16:88959142" 69.0533664687955 0.922565058441023 0.418185601182659 2.20611387822044 0.027376027235559 0.218507559010376
"2522" "chr20:47377237" 2.0977810099797 -1.37743341187602 0.62433166217292 -2.20625269441248 0.0273663115951273 0.218507559010376
"2523" "chr19:16024774" 10.0556058803179 -0.839409405691426 0.367798124126809 -2.28225580998889 0.022474241841659 0.218534207000367
"2524" "chr10:102482798" 2.89702602848193 1.674969163658 0.734002050262889 2.28196796324765 0.0224912317496538 0.218534207000367
"2525" "chr17:64713983" 3.72151897066505 1.46016536863195 0.640132714927066 2.28103537685668 0.0225463535702702 0.218558563151417
"2526" "chr19:54930940" 3.18972623610354 1.92244579503915 0.84312852391 2.28013374061148 0.0225997576417384 0.218558563151417
"2527" "chr2:241834373" 5.62370568624792 1.07605908408994 0.471904505052125 2.2802475343419 0.0225930115630219 0.218558563151417
"2528" "chr3:12809647" 7.32842134206146 -1.52865666515107 0.670334355494372 -2.28043908628804 0.0225816596658876 0.218558563151417
"2529" "chr16:56090964" 4.02764128494269 1.81387812594594 0.795240114152597 2.28091879881939 0.022553252327673 0.218558563151417
"2530" "chr11:66362801" 7.11101449968158 2.30778615271644 1.01264845393918 2.27896082173356 0.0226693943379513 0.218728023413494
"2531" "chr12:81215547" 5.14213088033031 -1.42842659373718 0.626792903579634 -2.27894506395875 0.0226703311517584 0.218728023413494
"2532" "chr16:57689028" 32.239034175363 0.960672203373697 0.421496656992638 2.27919293649458 0.0226555988047976 0.218728023413494
"2533" "chr19:1405262" 5.925570536476 2.08589647893494 0.915417891451953 2.27862760648744 0.0226892114497659 0.218739560734337
"2534" "chr16:89248299" 3.38269311017215 1.88169621844148 0.853224337927533 2.20539444879419 0.0274264272494206 0.218749815583646
"2535" "chr1:11695977" 10.370068308544 1.30967215992039 0.575287669759505 2.27655176490728 0.022813006074732 0.218765743053707
"2536" "chr19:54611734" 10.6146850489765 1.0966999550083 0.481545648650643 2.27745792757427 0.0227588942848495 0.218765743053707
"2537" "chr3:13231141" 7.97781647322075 -1.28918147820422 0.566216238312674 -2.27683593470577 0.0227960247675752 0.218765743053707
"2538" "chr6:36355372" 7.95217317538417 -0.861757813398683 0.378317205942597 -2.27787105598745 0.0227342612263804 0.218765743053707
"2539" "chr7:26386762" 2.35832305019659 -1.52279813159595 0.668711308669249 -2.27721306915888 0.0227735050751715 0.218765743053707
"2540" "chr9:139969190" 4.04319172510027 -1.42378121004236 0.625036862689344 -2.27791558391655 0.0227316076023306 0.218765743053707
"2541" "chr14:24610733" 10.9917309415672 -0.707283733885893 0.320889194279051 -2.20413696221515 0.0275147133975825 0.218928655401411
"2542" "chr16:57296834" 16.0326169239732 0.737544168242964 0.334572946181553 2.20443456848643 0.0274937968170885 0.218928655401411
"2543" "chr11:65463447" 3.63116556930934 1.8652110846128 0.846094520768819 2.20449493387328 0.0274895558467199 0.218928655401411
"2544" "chr1:19109545" 4.18086735124938 1.60729537525526 0.706598193613712 2.27469499608422 0.0229242328821643 0.21909991086378
"2545" "chr10:13330402" 6.8249770283587 -1.3875045610773 0.610237851172395 -2.27371107579055 0.0229833638029958 0.21909991086378
"2546" "chr12:49729460" 2.51578248543973 -2.03798858819394 0.896154422044566 -2.2741488945 0.0229570357556138 0.21909991086378
"2547" "chr22:21385349" 35.2387997092126 0.966910126999236 0.42533551577096 2.27328800710804 0.0230088297750515 0.21909991086378
"2548" "chr6:42924932" 2.46184552045299 1.6866420851916 0.741932443127472 2.27330951869672 0.023007534326751 0.21909991086378
"2549" "chr6:166672560" 4.92356531345651 -1.89130352328162 0.83124188841442 -2.27527456164324 0.0228894644580984 0.21909991086378
"2550" "chr7:55604991" 14.6674643536134 0.800729342945791 0.352005613593812 2.27476299247254 0.0229201513712571 0.21909991086378
"2551" "chr16:66131828" 2.92089808339759 2.01346633585854 0.885606184386205 2.27354592973403 0.0229933016027272 0.21909991086378
"2552" "chr11:74660143" 13.8983605872718 1.31258596370513 0.577619498383541 2.27240591319784 0.0230620048970177 0.21942610659324
"2553" "chr16:56287113" 5.07797414749965 -1.15895592150544 0.510232742380212 -2.27142600864649 0.0231212014265527 0.219627016347737
"2554" "chr17:1846690" 13.6563972645494 0.614672181609882 0.270655345834336 2.27105132438845 0.0231438711400003 0.219627016347737
"2555" "chr7:295624" 5.0203095325409 1.98490316738537 0.874067216212613 2.27088161021081 0.0231541457933098 0.219627016347737
"2556" "chr1:220057581" 3.55280323648272 1.49648269860998 0.658851979275177 2.27134886997882 0.0231258670099259 0.219627016347737
"2557" "chr6:167719379" 17.6980542895226 0.648797936289292 0.294649973322045 2.20192769398344 0.0276704163957159 0.219892143695306
"2558" "chr11:132226689" 2.54772108316356 -1.37051159222964 0.622768247130798 -2.20067673415243 0.0277589170176711 0.219954643122592
"2559" "chr12:133449649" 2.00990434192134 -1.37894326808743 0.626534149982806 -2.20090679514481 0.0277426227899398 0.219954643122592
"2560" "chr16:77889106" 16.4636246341296 1.73890485467837 0.789873136607911 2.20149891683372 0.0277007232910877 0.219954643122592
"2561" "chr20:42579006" 3.17631490941465 -1.46569477021619 0.665968195344719 -2.20084799914133 0.0277467862724827 0.219954643122592
"2562" "chr3:49220448" 2.73954826895299 -1.1984019923602 0.544778435944868 -2.199797042777 0.0278212978918433 0.220288955949131
"2563" "chr16:57785138" 8.01948932104191 1.21667915172668 0.553184438979867 2.19940957480723 0.0278488124293078 0.220346912557054
"2564" "chr11:77734251" 1.81125492857027 -1.53204906674252 0.696908669366789 -2.19834984709623 0.0279241847503645 0.220783173776251
"2565" "chr10:134820347" 21.626357494834 1.05387331320388 0.464737578241764 2.26767397891728 0.0233490849710343 0.220798801228382
"2566" "chr11:57685334" 5.62827456975666 1.2841306202748 0.566226209019897 2.26787562959607 0.023336788107158 0.220798801228382
"2567" "chr16:12356557" 3.77389710496931 1.83700893309866 0.809895271257364 2.26820553013812 0.0233166825580601 0.220798801228382
"2568" "chr20:24961346" 27.6882173054585 1.07719197239176 0.474914559594362 2.26818056138734 0.023318203734296 0.220798801228382
"2569" "chr6:43636111" 78.2382396671183 0.606070616288185 0.275735660141113 2.19801318399665 0.0279481664351152 0.220812776229936
"2570" "chr14:91527151" 8.70737973451937 -1.37970389529786 0.608938449123851 -2.26575263441321 0.0234665329095601 0.221344842167967
"2571" "chr16:57054016" 2.89307247985768 1.71384318735762 0.75638848207808 2.26582401499433 0.0234621604042547 0.221344842167967
"2572" "chr16:57146897" 3.80082118090606 2.11018955889502 0.931421216354454 2.265558827567 0.0234784083534945 0.221344842167967
"2573" "chr20:60880829" 14.2074758613113 0.928112820944768 0.409571358723837 2.26605889590675 0.0234477774762626 0.221344842167967
"2574" "chr19:10519827" 17.9742116620701 1.22044798458219 0.538770944121802 2.26524462370837 0.0234976721630228 0.221357735707867
"2575" "chr17:29256388" 12.9046068019797 -0.93523078318997 0.41297052920681 -2.26464291528565 0.0235346011408746 0.221481946235314
"2576" "chr17:55056538" 3.25837023278707 -1.87752268329614 0.829237656855226 -2.26415511617791 0.0235645760567284 0.221481946235314
"2577" "chr6:35040998" 6.00059350404439 0.840681707108105 0.371395783143609 2.26357364640039 0.0236003502485406 0.221649758712376
"2578" "chr9:136628306" 2.56609758678242 -1.43774597325481 0.654751995286648 -2.19586344693057 0.0281017187345611 0.221865306159766
"2579" "chr9:136260014" 11.1089357672412 1.45676242167861 0.6438899148766 2.26244019050646 0.0236702201714531 0.222137293854858
"2580" "chr1:16470416" 3.52502532315147 -1.44784900658865 0.6607568184666 -2.19119798104941 0.0284374686499014 0.222264484555211
"2581" "chr11:2588398" 4.76766056008294 1.36165944821254 0.621041621639833 2.19254137044332 0.028340439282099 0.222264484555211
"2582" "chr13:40780901" 5.67262529187636 1.93777613306532 0.883635009668451 2.19295988939188 0.0283102691274557 0.222264484555211
"2583" "chr15:67224535" 2.97921862698017 -1.38595194690355 0.631680328213373 -2.1940717242589 0.0282302536559991 0.222264484555211
"2584" "chr16:56323232" 3.74830880401192 -1.43680315568193 0.655231531754279 -2.19281747909035 0.0283205320802847 0.222264484555211
"2585" "chr16:57718783" 16.3185700454819 0.833783042192166 0.379908655467784 2.19469346168363 0.0281855940652126 0.222264484555211
"2586" "chr17:46969801" 5.20129648383473 1.07732317933905 0.491465686204458 2.19206184598381 0.0283750412451693 0.222264484555211
"2587" "chr17:55628917" 3.00363744363938 -1.3788301770662 0.628690755112847 -2.19317711585994 0.028294620638387 0.222264484555211
"2588" "chr21:43732351" 4.52681383154995 1.61005070633986 0.734636303337135 2.19162965269494 0.0284062590218713 0.222264484555211
"2589" "chr22:37678531" 3.10558067460968 -1.11977592289911 0.510820398609138 -2.19211277769651 0.0283713643414217 0.222264484555211
"2590" "chr3:128222123" 1.80767842311237 -1.31396440367605 0.599542294797098 -2.19161252688725 0.0284074966462199 0.222264484555211
"2591" "chr3:194881300" 2.79808943567877 2.21445967315284 1.01051091990455 2.19142577238255 0.0284209957798324 0.222264484555211
"2592" "chr8:115175014" 1.58903747924194 1.70460197158455 0.777856220041519 2.19141009310636 0.0284221293728182 0.222264484555211
"2593" "chr14:106034986" 54.9170589125253 0.659554768396716 0.301201436657586 2.18974642257937 0.0285426323108615 0.222323988460268
"2594" "chr16:11764082" 5.29919420591601 1.45198186675541 0.66308920456276 2.18972327820183 0.0285443118025311 0.222323988460268
"2595" "chr17:74703582" 17.457874690757 1.47260831308799 0.672546239776058 2.18960158572641 0.0285531439221733 0.222323988460268
"2596" "chr19:1017057" 3.87932915925506 -1.23461799986867 0.563977699043746 -2.18912556642228 0.0285877147658103 0.222323988460268
"2597" "chr20:5093490" 15.485457852433 -0.79072735222664 0.361200661283084 -2.18916363391407 0.0285849487933092 0.222323988460268
"2598" "chr22:50744376" 33.2568384053909 0.78077362287809 0.356605102780554 2.18946284500746 0.028563216229903 0.222323988460268
"2599" "chr3:129062628" 31.0367866656602 0.862299357170845 0.393867740746115 2.18931196430905 0.0285741733501403 0.222323988460268
"2600" "chr2:135209727" 2.02977149597816 -1.52321689505241 0.67345811541221 -2.26178415582694 0.0237107422361005 0.222348878482432
"2601" "chr7:152795632" 2.09586780104597 2.02568917728355 0.895746023882719 2.26145483571667 0.0237311064176536 0.222371253999968
"2602" "chr1:6408274" 4.4694671148572 -1.71193139843933 0.78222917406476 -2.18852921266474 0.0286310757509475 0.222502612192726
"2603" "chr17:66300955" 2.54661843328711 1.74284212648061 0.796602417399196 2.18784438562309 0.0286809395016449 0.222573066075709
"2604" "chr1:166845122" 8.46132562926808 -0.85463117777288 0.390982966943058 -2.18585270978658 0.0288263829993733 0.222751179112013
"2605" "chr17:900765" 8.14144521080928 1.81720999981784 0.830950864828945 2.18690427645433 0.0287495126860328 0.222751179112013
"2606" "chr19:10216604" 6.2592739256883 -1.20113764723921 0.549397588419499 -2.1862812516062 0.0287950349331135 0.222751179112013
"2607" "chr19:58513971" 2.51303182598686 -1.23986143123113 0.567071846194037 -2.18642741577209 0.028784349660219 0.222751179112013
"2608" "chr5:142508122" 6.47918867679987 1.83036867673122 0.837265755877075 2.18612628533198 0.0288063674104055 0.222751179112013
"2609" "chr7:64177858" 71.4919015698797 0.700452962976591 0.309924797959748 2.26007395209325 0.0238166614679336 0.223004001284535
"2610" "chr19:20847874" 2.73566028690346 -1.45454973445868 0.643701964027733 -2.25966334692745 0.0238421527778197 0.22307381823665
"2611" "chr16:56414131" 20.5006100088821 1.86927017776623 0.827815271098788 2.2580764610504 0.0239408928894185 0.223659293164061
"2612" "chr4:128141315" 2.27826324575544 1.67413842649746 0.741369713016563 2.25816943571319 0.023935098002072 0.223659293164061
"2613" "chr1:2038043" 11.8345071900006 1.07106650722064 0.490686079200299 2.18279375067298 0.029051002106116 0.224174154069105
"2614" "chr1:54518434" 6.05394350765917 1.6346793533453 0.748940975178134 2.18265445144926 0.0290612665996257 0.224174154069105
"2615" "chr10:76868929" 5.27381592960738 1.56733117130202 0.718302743541941 2.18199246124765 0.0291100891174188 0.224174154069105
"2616" "chr17:63552747" 6.23547399562419 1.58843705624804 0.728175509442774 2.18139313345428 0.0291543510791 0.224174154069105
"2617" "chr4:120988142" 23.8240845011001 0.887373942679186 0.406770742379455 2.18150877196424 0.0291458063590705 0.224174154069105
"2618" "chr9:35657569" 2.06974477870003 1.68241059797561 0.770932211698911 2.18230678708841 0.0290868984407778 0.224174154069105
"2619" "chr10:12192317" 4.26201581988955 2.09549033065798 0.928604531556108 2.25660144813903 0.0240329898059259 0.2241810338684
"2620" "chr17:3838626" 18.3336943850191 1.05352796586218 0.466849470357942 2.25667593679483 0.0240283315253878 0.2241810338684
"2621" "chr14:105660820" 31.3887685806648 0.708850752820818 0.314172502639813 2.25624695625731 0.0240551693188982 0.224218831428373
"2622" "chr22:20119002" 3.61629867980231 -1.3860622193749 0.614424999844337 -2.25586885254677 0.0240788457139442 0.224270514032964
"2623" "chr8:21992947" 29.7650621587893 1.19880119114638 0.549726101137416 2.18072452566103 0.0292037978887023 0.22439622448143
"2624" "chr2:191879062" 3.14855151439386 -1.27210991788632 0.564329617168295 -2.25419662407503 0.0241838010856047 0.224403177515262
"2625" "chr20:60938451" 14.4083577568656 0.923847264842444 0.409768138059674 2.25456100422309 0.0241608974779748 0.224403177515262
"2626" "chr16:56500132" 3.54905778473996 1.46931779930094 0.651633959252428 2.25482079078043 0.0241445797275607 0.224403177515262
"2627" "chr19:44007496" 6.59893322052467 1.78552197195809 0.792062771378069 2.25426826822267 0.0241792963096432 0.224403177515262
"2628" "chr2:241828435" 15.110391432951 1.04777263504056 0.46493434767057 2.25359266376027 0.0242218052851572 0.224587338509827
"2629" "chr3:195576563" 2.39440717196824 -1.56588696045206 0.718288036758662 -2.18002650791493 0.0292554966878072 0.22463527400469
"2630" "chr21:40555910" 10.2769947212696 -0.769234889674687 0.35291479529098 -2.17966177654992 0.0292825418873183 0.224684820346364
"2631" "chr1:3018226" 4.98064628856512 1.50584038158229 0.668678519010848 2.25196464185784 0.0243245065330954 0.224865337300341
"2632" "chr17:72061591" 7.3264236046061 -1.49594361347786 0.664142067506259 -2.25244520211598 0.0242941519410529 0.224865337300341
"2633" "chr19:57350322" 55.1188436061509 0.810957892440882 0.359986916896691 2.25274268140587 0.0242753781174532 0.224865337300341
"2634" "chr14:24810370" 4.48487762392704 2.26469999207206 1.00556196827723 2.25217347465122 0.0243113115718447 0.224865337300341
"2635" "chr16:57034115" 31.1999385753257 1.12679659156004 0.500467108528377 2.25148980294306 0.0243545320193636 0.224974762171403
"2636" "chr19:58929136" 12.2293425169819 1.41891892795279 0.630301290057329 2.25117566842316 0.0243744133358803 0.224990386978734
"2637" "chr10:77281251" 24.2933542727943 1.36572976634774 0.606786585930447 2.25075800621651 0.0244008686172823 0.225066624852472
"2638" "chr12:111864343" 1.87346811348824 1.3266374583513 0.608908791283708 2.17871293261256 0.0293530004208777 0.22506717329037
"2639" "chr10:125313032" 6.43499317798867 -1.36591944105089 0.627173745032412 -2.17789639931483 0.0294137506488683 0.225094411709939
"2640" "chr2:46027027" 1.46813939313335 1.63322646595341 0.749901689291137 2.17792077185112 0.0294119357628237 0.225094411709939
"2641" "chr21:47745160" 1.88435839938077 1.34481558850103 0.617501593068526 2.17783339119547 0.0294184429565001 0.225094411709939
"2642" "chr8:82578885" 3.53149507910622 2.15547323321571 0.958020714030169 2.24992341151805 0.0244538075125134 0.225386844353411
"2643" "chr19:52004469" 1.74421208929428 -1.7671220484132 0.811814017035641 -2.17675725145261 0.0294986841465412 0.225550205131682
"2644" "chr20:1858019" 1.44292611456783 1.57166973182953 0.722217406566962 2.17617260057524 0.0295423568726932 0.225567988689962
"2645" "chr16:56938522" 9.68608901921274 -0.727061843755205 0.323324070413837 -2.24870929907756 0.0245309971679217 0.225761833311029
"2646" "chr6:36562110" 2.52955234260613 -1.86602216166088 0.829765411854493 -2.24885508000435 0.0245217177114399 0.225761833311029
"2647" "chr10:106034621" 4.85278336024849 -1.61686664210279 0.71912812133339 -2.24837076195106 0.024552557955999 0.225768554702242
"2648" "chr22:39715788" 15.7099780547359 -1.0622736817524 0.472515441037481 -2.24812480078961 0.02456823305273 0.225768554702242
"2649" "chr16:29271479" 2.38340253609884 1.27898924059596 0.587998308349879 2.17515802755494 0.0296182762658739 0.225831594924494
"2650" "chr17:1640034" 1.96305869534165 1.51107816650304 0.694647695234598 2.17531588583579 0.0296064528919143 0.225831594924494
"2651" "chr11:73681090" 4.43930259791767 2.10422339789378 0.936207285036644 2.2476041700652 0.0246014414352245 0.225905886497619
"2652" "chr16:1464118" 4.89790325027174 -0.966205952138178 0.444312721850346 -2.17460789354489 0.0296595123067095 0.225988085739181
"2653" "chr6:46429551" 4.27833411643531 2.07578412512275 0.923761636195303 2.24709929898397 0.0246336817245924 0.226034131492199
"2654" "chr8:143519886" 3.52041520314916 1.68899250966514 0.751737028365299 2.246786370678 0.0246536832136221 0.226049968620676
"2655" "chr9:136028706" 4.55077393048224 -1.0213473096285 0.469816311685886 -2.17392901060311 0.0297104669445505 0.226218356477313
"2656" "chr21:45608423" 5.29806589911229 1.09636389542367 0.504430170455928 2.17347010475747 0.02974495347604 0.226323003749702
"2657" "chr3:124018042" 4.25995517376097 1.90558513684736 0.848493540022538 2.24584519146338 0.0247139255324099 0.226434477711391
"2658" "chr20:58883730" 6.91696545312305 1.45317023247242 0.66874671525427 2.17297550675804 0.029782160788513 0.226448192587781
"2659" "chr10:71627178" 7.16915797370049 -1.19932364077872 0.534134653452816 -2.24535823134842 0.0247451445480379 0.226552696457943
"2660" "chr2:65085909" 1.99027018742853 -1.44217619406535 0.663934158671246 -2.17216748864318 0.0298430319649825 0.226595213479418
"2661" "chr5:93447249" 18.2219742547288 -1.05827733632162 0.487137259025301 -2.172441784558 0.0298223561957399 0.226595213479418
"2662" "chr1:17759039" 2.88994948347948 -1.44859583071675 0.667134753423944 -2.17136916235004 0.0299032780335807 0.226722002941898
"2663" "chr1:226860795" 2.12234056600691 -1.63612692640584 0.753499907293191 -2.17136977797823 0.0299032315346575 0.226722002941898
"2664" "chr20:62673580" 2.10529811039344 1.60930192209754 0.741285209435469 2.17096186678689 0.0299340550425274 0.226722002941898
"2665" "chr12:21595414" 6.92088110159975 1.18229812906018 0.526928490369584 2.24375441956255 0.0248482065710457 0.226756108736497
"2666" "chr19:1478621" 5.40285193509468 1.38077663985741 0.615501754012783 2.24333502033975 0.0248752186865317 0.226756108736497
"2667" "chr4:9708798" 4.16505174978301 -1.2803846522452 0.570546690708891 -2.24413649767096 0.0248236203019258 0.226756108736497
"2668" "chr6:109330859" 3.27313649059813 -1.19308198151808 0.531645969743239 -2.24412870484898 0.0248241215501372 0.226756108736497
"2669" "chr8:599773" 24.0022700252696 1.38164332935649 0.616043923881036 2.24276756217677 0.0249118072668602 0.226756108736497
"2670" "chr16:56291212" 2.05488431780617 1.77173615132674 0.789566048041097 2.24393659747958 0.0248364810107978 0.226756108736497
"2671" "chr16:57002242" 2.67736110760167 -1.70392072343398 0.759751854813879 -2.24273321958707 0.0249140231039615 0.226756108736497
"2672" "chr22:44988229" 2.5265203075681 2.07950605693267 0.927090769813533 2.24304472080002 0.0248939308085347 0.226756108736497
"2673" "chr18:55021382" 5.16833796370552 -0.919784932383877 0.410221727459773 -2.24216532381034 0.0249506893734024 0.226922850632069
"2674" "chr16:746914" 29.1786020567037 0.909880560841309 0.40590365025538 2.24161709378283 0.0249861302393217 0.227078210823049
"2675" "chr22:43143899" 2.00325902968 2.11412947043318 0.943378620101934 2.24101906210758 0.0250248402819282 0.227263031899537
"2676" "chr16:57861582" 5.13027929706674 2.10428027127082 0.939177999377506 2.24055532887861 0.0250548930419666 0.227369018368368
"2677" "chr8:10696997" 4.53308495443986 1.23682879444819 0.570137497356761 2.16935177949583 0.030055986907403 0.227420855164129
"2678" "chr20:61588307" 22.3548362277956 1.45557592322761 0.671177402728477 2.16869030052322 0.0301062042669441 0.227642962409305
"2679" "chr19:15366535" 6.89010684703179 -0.889298558181714 0.397110767479656 -2.23942192206428 0.0251284763051356 0.227658466884866
"2680" "chr20:61433141" 7.13104708753571 -1.45877931998768 0.651469409103575 -2.239213844277 0.0251420054785938 0.227658466884866
"2681" "chr3:142354408" 2.92678094287719 1.72804772956577 0.771590273371376 2.2395924225629 0.0251173950972986 0.227658466884866
"2682" "chr12:120618108" 2.89032096738462 -1.55770411343962 0.695925119493709 -2.23832143689951 0.0252001011544828 0.22801759413299
"2683" "chr22:48442370" 4.23106652034756 1.63418046306863 0.753884480404667 2.16768020239844 0.0301830267941952 0.228065793179684
"2684" "chr1:44059242" 14.5087356767917 1.31158281670314 0.586135013048145 2.2376803765439 0.0252419058345985 0.228228898587828
"2685" "chr20:48977518" 6.92792795945157 1.34309867984074 0.619948619932515 2.16646773080476 0.0302754631423921 0.228447841180249
"2686" "chr7:966926" 7.6563083861066 1.18315746255144 0.546116191834563 2.16649401765011 0.0302734565105909 0.228447841180249
"2687" "chr10:38146740" 15.8290804501951 0.742130069202575 0.342900962879231 2.16426942336686 0.030443677961819 0.228601597577475
"2688" "chr10:85899259" 1.52733094747545 1.37251925549729 0.634448431734916 2.1633267368068 0.030516058073379 0.228601597577475
"2689" "chr11:68828949" 5.07931082627041 1.60061215425915 0.739767990437283 2.16366776469067 0.0304898566762985 0.228601597577475
"2690" "chr12:31225344" 15.4519596189824 1.40704563943342 0.650784307502704 2.16207677906796 0.030612258564287 0.228601597577475
"2691" "chr16:58004360" 4.02310945668659 1.69816832843973 0.785242826546989 2.16260279117381 0.0305717434035206 0.228601597577475
"2692" "chr17:48241732" 5.71747307181144 1.46933289003621 0.678735382973306 2.16480962521737 0.0304022674033829 0.228601597577475
"2693" "chr19:18112433" 4.530308208084 -1.11435342021273 0.515466969870452 -2.16183283381433 0.0306310636658664 0.228601597577475
"2694" "chr19:58331065" 8.84638016888116 1.54353653645145 0.713032929548249 2.16474789941241 0.030406996703285 0.228601597577475
"2695" "chr2:114002962" 8.16157934280507 1.63263326616205 0.754216412629377 2.16467480529933 0.030412597836067 0.228601597577475
"2696" "chr2:201729279" 9.85271809554632 1.1954215313512 0.552557479300795 2.16343380758122 0.0305078296731984 0.228601597577475
"2697" "chr20:58800207" 6.27620420203625 1.70751675127078 0.789418915298687 2.16300460779397 0.0305408252171443 0.228601597577475
"2698" "chr3:13322060" 26.5760037725167 0.901748798022772 0.416440399053397 2.16537300433032 0.0303591316897309 0.228601597577475
"2699" "chr5:180076824" 6.95302948041894 1.2146036799071 0.561180427390742 2.16437284805977 0.0304357459285663 0.228601597577475
"2700" "chr6:6791336" 21.9468034093127 2.11780091302473 0.979470512658577 2.16218955614741 0.03060356822611 0.228601597577475
"2701" "chr7:5223402" 2.59721089362445 -1.49396131069929 0.691000793057931 -2.16202546467128 0.0306162134332584 0.228601597577475
"2702" "chr17:49237952" 2.3739102574135 2.04165164412591 0.942851510709773 2.16540104240695 0.0303569862991321 0.228601597577475
"2703" "chr1:101360684" 10.7761911907632 1.15561563571426 0.516819070562881 2.23601585455361 0.0253507326350525 0.228666540854377
"2704" "chr1:247987601" 1.93211116842009 -1.88486005503727 0.843008137206867 -2.23587409402994 0.0253600197027996 0.228666540854377
"2705" "chr19:3361020" 2.69646826507902 1.52132051152245 0.680433891511821 2.23580943057129 0.0253642569368749 0.228666540854377
"2706" "chr10:27466473" 3.18545763816729 1.89700352472524 0.84840480859633 2.23596507882103 0.0253540587352288 0.228666540854377
"2707" "chr1:47879793" 9.63463181716034 1.91609341930099 0.857310409891946 2.23500542766358 0.0254169924158129 0.22897507588579
"2708" "chr7:1064525" 4.16320039975784 1.41451379177831 0.633051594016443 2.23443682181387 0.025454345180711 0.229144683799283
"2709" "chr3:48955881" 3.77607962232328 -1.42467580546205 0.637693073124609 -2.23410895539658 0.0254759049114262 0.229171976617768
"2710" "chr14:89604105" 5.77379325790002 -1.43208670296311 0.663069132385082 -2.15978490479845 0.0307893247545182 0.229523219259679
"2711" "chr15:100013109" 3.93922776327864 1.20085539252039 0.556101109646358 2.15941916261245 0.0308176625621326 0.229523219259679
"2712" "chr11:96958630" 3.47975708415966 2.13943815687078 0.990643525239803 2.15964481911179 0.0308001759883512 0.229523219259679
"2713" "chr15:78413275" 12.9354780872571 1.61745231144014 0.724299486260964 2.23312640989141 0.0255406094592559 0.229587062791814
"2714" "chr7:2424266" 28.616395593902 0.857619061955838 0.397277094911261 2.15874278417034 0.0308701275546153 0.22975713625403
"2715" "chr22:50912755" 1.33951415797114 -1.43569187082815 0.665162029934349 -2.15840923897875 0.0308960280430923 0.229793157449339
"2716" "chr12:88562221" 3.21929654323838 1.56360303892724 0.724918266411265 2.15693701121358 0.0310105726513849 0.229803821954378
"2717" "chr16:836421" 8.3882392094083 -0.731453900528936 0.338978539182993 -2.15781772584155 0.0309420061659051 0.229803821954378
"2718" "chr19:53934844" 5.00141967266999 1.36374432084009 0.632260071169271 2.15693570261055 0.0310106746273225 0.229803821954378
"2719" "chr19:58011183" 9.28919085171532 1.51527472145556 0.702567684094987 2.15676689343812 0.0310238318888094 0.229803821954378
"2720" "chr7:155059260" 3.25244513034107 1.50767771249363 0.699003428353247 2.15689601987433 0.0310137671336417 0.229803821954378
"2721" "chr12:88708701" 3.82805404473319 2.03858161187329 0.945125085380627 2.15694371401886 0.0310100503241907 0.229803821954378
"2722" "chr2:110389772" 12.7764632704407 2.15400211989509 0.965014280025588 2.23209351869692 0.0256087827142267 0.230032703988576
"2723" "chr5:149482808" 2.34064185978947 1.25576053887509 0.582486393864979 2.15586244091082 0.0310944080281899 0.230170343280583
"2724" "chr13:60972099" 1.77221777912288 -1.19344104349931 0.553941656463566 -2.15445260267731 0.031204695156915 0.230690207945937
"2725" "chr3:52157593" 8.86545958417111 1.65197529812885 0.76678275898469 2.15442415569732 0.0312069239233986 0.230690207945937
"2726" "chr16:56701977" 13.8281389376611 1.41975423733906 0.659094087056547 2.15409949083226 0.0312323704722208 0.230722000150576
"2727" "chr10:126606194" 9.70265030550517 1.31733943328278 0.611968771939605 2.15262525423893 0.0313481421311839 0.230883193333754
"2728" "chr12:129283549" 9.12009113698243 1.23370079628876 0.572962096432569 2.15319792351037 0.031303126809907 0.230883193333754
"2729" "chr20:33319036" 1.39910472485915 1.74750338883402 0.811857844919396 2.15247459856413 0.0313599938154728 0.230883193333754
"2730" "chr6:53023574" 3.06443333078869 1.44340307448485 0.670315289586184 2.15331963466912 0.0312935667150325 0.230883193333754
"2731" "chr9:130106778" 3.3131913732821 1.58954792490576 0.738375987906681 2.15276221185385 0.0313373713718429 0.230883193333754
"2732" "chr11:118952371" 11.490369396779 -0.907178728861181 0.406920770232164 -2.22937435300636 0.02578900721619 0.231315612949278
"2733" "chr4:47492736" 2.25252860610927 -1.61573191714287 0.725048968170362 -2.22844523345798 0.0258508395712703 0.231370842004118
"2734" "chr9:35696802" 7.80453837091682 1.5646655076162 0.702135347209248 2.22843859639772 0.0258512817244475 0.231370842004118
"2735" "chr2:11863512" 1.95058368487218 -1.8450051716803 0.827734561234731 -2.22898167853243 0.0258151238472793 0.231370842004118
"2736" "chr10:104405862" 7.19680690222011 -1.11037820903641 0.516195123100155 -2.15108233175029 0.0314697018009202 0.231378649831429
"2737" "chr22:19959456" 1.8908517699762 -1.45436093086581 0.676058490122155 -2.15123536219925 0.0314576272093699 0.231378649831429
"2738" "chr12:3601495" 20.4192404211401 0.941095502178262 0.422525934723549 2.22730825456668 0.0259266792328699 0.231769347187958
"2739" "chr19:39515307" 2.56674036962297 1.58482151802061 0.711572753719338 2.22720938897234 0.0259332829257122 0.231769347187958
"2740" "chr12:48358057" 10.247662870109 1.55718130522655 0.724278250520763 2.14997662032088 0.0315570641632241 0.231864732043729
"2741" "chr15:101604266" 20.1091688906754 1.25658777290626 0.584613893258476 2.14943193686758 0.0316001760716144 0.23202524974252
"2742" "chr13:111111497" 3.52413693008334 -1.74209751122016 0.810959265962639 -2.1481936076681 0.0316983783133726 0.232433471624468
"2743" "chr3:142442943" 4.5289888939968 0.983246397691615 0.457706858812013 2.14820114394538 0.0316977798793539 0.232433471624468
"2744" "chr17:46081041" 5.0178833899308 2.01401723706628 0.905083351739456 2.22522846453379 0.0260659049078938 0.232618454405294
"2745" "chr4:89436988" 9.81670537779816 2.00861612054727 0.902793635487815 2.22488954462105 0.0260886540790762 0.232653613773679
"2746" "chr16:2216639" 3.08775044149474 -1.75852778852897 0.790601494424211 -2.22429099986674 0.0261288718542454 0.232844391905736
"2747" "chr11:118887581" 4.81339992845891 1.55627147594842 0.725565109928953 2.14490947077211 0.0319600858659574 0.233667968976151
"2748" "chr15:51915189" 46.2635442231207 1.12034603674491 0.522434877811974 2.14447021882817 0.0319952291861763 0.233667968976151
"2749" "chr15:96758020" 5.89600833439317 1.99483340570588 0.929782556897321 2.14548379178313 0.0319141859679008 0.233667968976151
"2750" "chr17:17415726" 5.77213656822781 1.22112014036507 0.569369347397153 2.14468893688669 0.0319777260273675 0.233667968976151
"2751" "chr8:41630405" 4.18912298391858 -1.40482695215682 0.654990448646393 -2.14480524877888 0.0319684213807464 0.233667968976151
"2752" "chr5:45638732" 2.45442288388628 1.78323962096033 0.831274720214791 2.14518687696837 0.0319379084234432 0.233667968976151
"2753" "chr6:18156129" 2.36569089067316 -1.60672375806583 0.749335023595289 -2.14419946682434 0.0320169077945725 0.233669886920789
"2754" "chr11:134264529" 13.8575528391797 1.2504349746362 0.583270454806177 2.14383390129323 0.0320461979202446 0.233713081881913
"2755" "chr16:1508669" 16.9118690845138 1.34006215195701 0.625148221963099 2.1435910794866 0.0320656661696658 0.233713081881913
"2756" "chr11:94135690" 3.83640014058141 1.62340413976843 0.730454969561167 2.22245615050537 0.026252494264129 0.233777610909296
"2757" "chr11:46316800" 33.9988327229997 1.17676133313907 0.529665448494542 2.22170680848404 0.0263031261333895 0.234059976362514
"2758" "chr16:57147626" 11.7531886394501 1.46678486464895 0.684637784883915 2.14242464706743 0.0321593263055948 0.234239258558307
"2759" "chr1:3282877" 31.3430212514051 1.4818521160995 0.667443149320719 2.22019226297796 0.0264057192950505 0.234635303132528
"2760" "chr6:159338634" 2.68053971284926 1.37546669756929 0.619655686904286 2.21972738512404 0.0264372787291179 0.234747093036942
"2761" "chr16:57147852" 2.76603577171183 -1.30336824020169 0.587297900637515 -2.21926255616933 0.0264688674214491 0.234858982163489
"2762" "chr1:153318227" 4.41811308461565 -1.40757164920834 0.65759847348824 -2.14047280514789 0.0323165762706151 0.234914166348222
"2763" "chr16:57846962" 6.94737765127515 1.38898114915277 0.648905139146563 2.14049953584826 0.032314418272797 0.234914166348222
"2764" "chr3:48282695" 10.8269982425565 -0.622558282563255 0.290817725079686 -2.14071643120333 0.0322969126455302 0.234914166348222
"2765" "chr1:2473225" 24.9009227595148 1.04799511161296 0.489809656612303 2.13959667284077 0.0323873757420352 0.234982407413734
"2766" "chr7:95379129" 1.44808031467342 1.44770505657226 0.67658164486266 2.1397344541709 0.0323762329576005 0.234982407413734
"2767" "chr9:116046780" 2.17571605387402 1.73327453581499 0.810229206607747 2.13923976287134 0.0324162553885573 0.235012466807009
"2768" "chr17:46031320" 4.20170263267629 1.45987804350902 0.658129501850985 2.21822306917274 0.0265396265523952 0.235149456179496
"2769" "chr16:57489538" 5.14079626761369 1.69156923221557 0.790939495697992 2.13868347884535 0.0324613115294516 0.235182848670549
"2770" "chr11:663340" 4.09008179870303 1.74437099765063 0.815846984994227 2.13811049098008 0.0325077766717102 0.235207129486094
"2771" "chr2:220108423" 4.36732858267041 1.44058051660561 0.673729203077518 2.13821890163763 0.0324989809897395 0.235207129486094
"2772" "chr12:6500449" 11.125772826509 -0.734069272008656 0.331133218440785 -2.21683972228817 0.0266340460255006 0.235311796635297
"2773" "chr15:100262209" 3.36367764875231 1.7744427099814 0.80040669603295 2.21692636852747 0.0266281235350522 0.235311796635297
"2774" "chr17:2026453" 12.8219881335607 -0.737515922679442 0.332606850160711 -2.21738043676216 0.0265971054147689 0.235311796635297
"2775" "chr7:64676980" 6.78834556473748 1.25893674741622 0.567724838601788 2.21751218515782 0.0265881113167245 0.235311796635297
"2776" "chr21:48065922" 1.41402499188104 1.53307384004603 0.717404360641468 2.13697312722664 0.0326001773863996 0.235563268518547
"2777" "chr8:144675048" 2.79506547733553 -1.30152116643193 0.608988536948644 -2.13718500015328 0.0325829475615664 0.235563268518547
"2778" "chr3:100211192" 2.38151825397462 -1.54582167486378 0.723463463559394 -2.13669625727668 0.0326227046278715 0.235570039837661
"2779" "chr16:88368247" 9.35667256132882 1.83442064173002 0.858841880681495 2.13592360013277 0.032685641619364 0.235868409860371
"2780" "chr2:233506299" 2.00915014965784 -1.63366344363248 0.737389655801033 -2.21546834944113 0.0267279344584379 0.235898034057741
"2781" "chr3:5143905" 6.53077588835032 2.10603950841826 0.95067328565877 2.21531365211223 0.0267385434351163 0.235898034057741
"2782" "chr11:66056564" 8.04754002492176 -0.783752435628164 0.367194994034161 -2.13443115609373 0.0328075034795246 0.235967482178704
"2783" "chr11:126224564" 1.99269555197662 1.74778691881414 0.818704408907904 2.13482045509632 0.0327756787801748 0.235967482178704
"2784" "chr19:39971432" 5.02809001870253 1.20792965459833 0.565785683827836 2.13495973674352 0.0327642991046983 0.235967482178704
"2785" "chr7:72381750" 2.26567085579823 -2.11632703688627 0.991420867950139 -2.13464039874608 0.0327903948710599 0.235967482178704
"2786" "chr9:100866269" 2.50486114706331 -1.41799476836094 0.664255409648014 -2.13471316569681 0.0327844469126008 0.235967482178704
"2787" "chr12:54891487" 11.3778471585037 1.05481856772808 0.494522915852471 2.13300240274964 0.0329245290963222 0.236047715405024
"2788" "chr20:61508590" 52.9302069624439 0.5734881689253 0.268852585168628 2.13309523717468 0.0329169144195067 0.236047715405024
"2789" "chr22:23560055" 2.46796253700427 1.07372469566265 0.503435771874949 2.13279380538211 0.0329416446464661 0.236047715405024
"2790" "chr3:125154388" 7.54181722153337 1.49075260400834 0.6987095131311 2.13357994415718 0.0328771811606001 0.236047715405024
"2791" "chr16:12669501" 1.62001544220683 -1.71180778293672 0.802644141587694 -2.1327107422109 0.0329484621539594 0.236047715405024
"2792" "chr16:57488534" 1.60931566717061 -1.60463408154927 0.752590181254261 -2.13214857370979 0.032994634553175 0.236068496793241
"2793" "chr11:70116125" 9.54680030464801 1.4433448525014 0.677234797399341 2.13123256224283 0.0330699876720142 0.236374177776112
"2794" "chr6:83075222" 15.7321752484034 -0.695061761089451 0.326191482240256 -2.1308397028513 0.0331023502558793 0.236374177776112
"2795" "chr8:141637112" 5.78889601085088 1.85780391882449 0.871809415190038 2.13097482827657 0.0330912159697729 0.236374177776112
"2796" "chr17:78045361" 3.26938809439974 1.71815832018121 0.776009079223076 2.21409564164042 0.0268222003926291 0.236467424559109
"2797" "chr16:57165060" 10.0191373671014 1.72236522990879 0.778274827248989 2.2130552982125 0.026893833459809 0.236782705031876
"2798" "chr16:58000163" 10.4031757526698 1.45877903919127 0.659368087518185 2.21238950869159 0.0269397631653768 0.236782705031876
"2799" "chr3:111805120" 5.54201470361212 -0.808462819103446 0.365426398017294 -2.21238209250878 0.0269402751542745 0.236782705031876
"2800" "chr9:139493687" 9.10355071058393 -0.711855214868556 0.321787849210399 -2.21218798850019 0.026953678444893 0.236782705031876
"2801" "chr6:44582308" 5.44493960406375 2.10478711463331 0.951244059345805 2.21266781532473 0.0269205558613925 0.236782705031876
"2802" "chr17:72272669" 3.64753628755034 1.67249972861393 0.785605928315704 2.12892961767699 0.0332600839239902 0.237190049473632
"2803" "chr20:30813145" 4.00020713625705 0.910921301705595 0.427941991809131 2.12860929551377 0.0332865988073671 0.23722408856119
"2804" "chr19:10648933" 2.066711627417 -1.729398424252 0.81278253741322 -2.12775046786318 0.0333577781193152 0.237576186070397
"2805" "chr1:31273401" 12.7495788105205 0.712326705962464 0.322321173437419 2.20999042155935 0.0271058270616446 0.237799286112797
"2806" "chr17:73615887" 8.19757931354576 -1.0328494761665 0.467466635392359 -2.20946137749403 0.0271425659618492 0.237799286112797
"2807" "chr7:50700836" 2.74275578121454 -1.5362317544062 0.69518864468307 -2.20980559184271 0.0271186574827944 0.237799286112797
"2808" "chr20:37546994" 15.9635571271216 -0.565918540141721 0.266068639666166 -2.12696445868921 0.0334230363588035 0.237872168937466
"2809" "chr5:94891059" 2.25097170808039 1.05507060204615 0.496101095135699 2.12672500099513 0.0334429389744362 0.237872168937466
"2810" "chr15:58693860" 7.60639629589017 1.53575273130926 0.722377074715396 2.12597102685508 0.0335056720521018 0.238092782898895
"2811" "chr2:47306873" 1.57363215678876 1.75339665189187 0.824806520564605 2.12582782528394 0.0335175982524703 0.238092782898895
"2812" "chr12:118523197" 2.14232321458285 -1.30069400759443 0.612086484628652 -2.12501670966244 0.0335852186344907 0.238226945130617
"2813" "chr9:139246249" 9.2698443496207 -0.842451916364016 0.396482045187801 -2.12481731919278 0.0336018591024137 0.238226945130617
"2814" "chr9:139716989" 4.02449191773094 -1.27229707445581 0.598779938761175 -2.12481579975456 0.0336019859367629 0.238226945130617
"2815" "chr16:56602352" 7.39394251614705 -1.17983791990943 0.555608708308098 -2.12350508958399 0.0337115494582153 0.238848516973108
"2816" "chr22:33219204" 29.3886307755884 1.70382494578848 0.771898539362646 2.20731723005374 0.0272919043840085 0.238905566401841
"2817" "chr5:149047353" 2.93758372688759 -1.31632413236136 0.620150658471689 -2.12258765572439 0.0337884202750766 0.239237802479793
"2818" "chr19:17168018" 9.56726604099345 1.80919774321672 0.852493805084037 2.12224151357719 0.033817462080291 0.239288150945561
"2819" "chr2:46207567" 2.69429983127562 1.8370284722018 0.832703737695266 2.20610090845307 0.0273769351317755 0.239480417712115
"2820" "chr10:126293285" 3.38049796691935 -1.23464295300961 0.559730844596262 -2.20577973311471 0.0273994260032353 0.239507774016973
"2821" "chr9:119334622" 4.6307337204837 1.36451246078244 0.618711108697029 2.20541128420342 0.0274252469217272 0.239564180208223
"2822" "chr1:6803519" 8.79714018842586 1.28009076485903 0.603713862976209 2.12036006353805 0.0339756919269685 0.239785753308638
"2823" "chr16:57660521" 11.859697545508 1.06830211214648 0.503772135244879 2.12060580053161 0.0339549895907281 0.239785753308638
"2824" "chr19:13050318" 15.7624544598403 1.22879372897796 0.579507159881668 2.12041164293616 0.0339713456791784 0.239785753308638
"2825" "chr2:85541083" 7.47807984161937 1.14690327485921 0.540814570932362 2.12069595847233 0.0339473968577604 0.239785753308638
"2826" "chr6:41681226" 5.77241110761218 -1.49983729023111 0.680317719846034 -2.20461300136434 0.0274812626461495 0.239884077396064
"2827" "chr2:241327213" 2.04008378137476 -1.31522976370499 0.596748624280435 -2.20399295480723 0.0275248395580666 0.240095021504743
"2828" "chr11:1052100" 4.12625768596697 0.972168563321559 0.44127240654755 2.20310300144906 0.0275874897022928 0.240262187547204
"2829" "chr11:37216930" 34.0202592250227 1.2877309307033 0.584733291745778 2.20225348698491 0.0276474077649808 0.240262187547204
"2830" "chr13:96125951" 2.42889814186189 1.50374299429981 0.68267112154852 2.20273415241123 0.0276134916381077 0.240262187547204
"2831" "chr3:14180780" 8.32012282009236 1.911898986155 0.868112023799089 2.20236436512884 0.0276395809305394 0.240262187547204
"2832" "chr6:37143801" 5.33432470678779 1.2081974300847 0.548595230315184 2.20234767515305 0.027640758945653 0.240262187547204
"2833" "chr9:135561770" 2.01112736768261 1.89723504109363 0.861569940710284 2.20206735570364 0.0276605509796441 0.240262187547204
"2834" "chr16:338418" 3.17868493535975 -1.07958331437985 0.510076684494715 -2.11651178577059 0.0343013039014532 0.240548881030441
"2835" "chr16:88729709" 298.700281073855 0.879754046835684 0.415588269985484 2.11688854179261 0.0342693083557045 0.240548881030441
"2836" "chr17:71285059" 12.8106076757415 1.61093831154597 0.760680902764019 2.11775832112052 0.0341955407982662 0.240548881030441
"2837" "chr19:1222779" 2.01783690017227 -1.27198311122906 0.600597256964111 -2.1178636706712 0.0341866151334241 0.240548881030441
"2838" "chr2:46525021" 1.51891669709395 1.44893898220417 0.684112093436589 2.11798475148353 0.0341763591081885 0.240548881030441
"2839" "chr20:3193687" 11.7983220236195 1.38553989260355 0.654552757645869 2.11677344021392 0.0342790805101528 0.240548881030441
"2840" "chr3:48448914" 2.89818354388068 1.71054158923726 0.807952447981277 2.11713151375574 0.0342486877885001 0.240548881030441
"2841" "chr4:186139277" 3.98230246349506 -1.46294466252432 0.691251887594995 -2.11636986282121 0.0343133631522842 0.240548881030441
"2842" "chr5:107197420" 20.1935406076239 1.2017943562299 0.567510404980323 2.11766047932032 0.0342038321580892 0.240548881030441
"2843" "chr7:90893609" 2.30346053084784 -1.10742150912629 0.523302364961976 -2.1162172833038 0.0343263319369807 0.240548881030441
"2844" "chr17:2760251" 6.85965420596601 1.94718536695296 0.884690060190544 2.20098026933136 0.0277374206681789 0.240760811399793
"2845" "chr15:31489750" 4.20183026412454 -1.00265437981102 0.474028204876176 -2.1151787372503 0.0344147164495171 0.24089428652384
"2846" "chr19:49020573" 14.8949894794037 1.55856546076655 0.736868806207884 2.11511933689707 0.0344197775355757 0.24089428652384
"2847" "chr17:7484101" 8.93878125009758 1.51039862894749 0.714394032096935 2.11423746712171 0.034494990287197 0.240957003216137
"2848" "chr2:220113728" 15.2062630070008 1.24632245150362 0.589466378055743 2.11432322164737 0.0344876703128525 0.240957003216137
"2849" "chr6:26319316" 3.31611205842607 1.78220644203561 0.842873997146321 2.11443993772443 0.0344777096042796 0.240957003216137
"2850" "chr5:10656186" 3.92943036201979 -1.28011644714914 0.605655924309943 -2.11360344341986 0.0345491515095801 0.241180929060159
"2851" "chr19:35156434" 7.40601828066009 1.01272937172242 0.460359220801743 2.19986768150031 0.0278162842833183 0.241276031066174
"2852" "chr11:64622603" 53.112861150769 1.03505670110791 0.489908493186745 2.1127551685726 0.0346217286540084 0.241533044337523
"2853" "chr2:242714321" 29.0497465194351 1.16033398964045 0.549395281644326 2.1120203037922 0.0346847078381484 0.2418177937521
"2854" "chr10:5708761" 9.10217271133198 1.35191733199845 0.64030146134826 2.11137630258061 0.0347399802804121 0.242048483294749
"2855" "chr14:98263234" 4.05339800911285 2.04242284596215 0.967490496454525 2.11105210174863 0.034767833794412 0.242080460056506
"2856" "chr3:141050866" 1.61879597124597 1.30815821337302 0.619743299946047 2.11080654439815 0.0347889433936945 0.242080460056506
"2857" "chr3:52740341" 17.4612735810984 0.969009809189846 0.44081929754614 2.198201881324 0.0279347226815497 0.242133556305598
"2858" "chr1:26757487" 3.92310719697704 -1.46522336566631 0.666693940221461 -2.19774513801579 0.027967272977159 0.242245937993333
"2859" "chr21:46892743" 3.13452372743308 0.971763341612047 0.460502134267266 2.11022548930915 0.0348389380105716 0.24227383851711
"2860" "chr1:3635541" 16.327246144517 0.964824428857489 0.439288046595603 2.19633663227281 0.0280678575910845 0.24277715422666
"2861" "chr5:74532374" 8.25656647301807 1.2424357037599 0.589204153135075 2.10866759364996 0.0349732839208403 0.24305318526133
"2862" "chr11:118887568" 4.93832978234346 1.7165030984989 0.81419459830659 2.10822216466307 0.0350117769284744 0.243061000245348
"2863" "chr16:56729256" 4.47560050778916 1.25602824676591 0.595987912631602 2.10747268551115 0.0350766269242351 0.243061000245348
"2864" "chr16:56909796" 3.37696855688569 -1.47912816311016 0.701970162140004 -2.10710973611889 0.035108068590108 0.243061000245348
"2865" "chr2:217575740" 2.54045494549821 -1.22052603229311 0.579216070937997 -2.10720332796803 0.0350999585921109 0.243061000245348
"2866" "chr20:23618362" 9.02714357956251 -0.892819722326466 0.423591923005441 -2.10773547331071 0.0350538770858779 0.243061000245348
"2867" "chr20:60966686" 13.1062837899727 0.864547102045671 0.410102207469103 2.10812594104557 0.0350200971140706 0.243061000245348
"2868" "chr17:75860051" 3.59440416077862 -1.45551260681602 0.662923723996898 -2.19559589456302 0.0281208803595215 0.243065806545717
"2869" "chr1:11741796" 2.30782265577835 -1.68208547748224 0.798407070621998 -2.10680183001362 0.0351347608120127 0.243091550551598
"2870" "chr12:111181671" 9.4754064928578 1.09358749326098 0.498334630918757 2.19448423892352 0.0282006157989095 0.243228433111717
"2871" "chr14:105622056" 8.82414020608641 -0.864319284697429 0.393904193647749 -2.19423732632396 0.028218352454953 0.243228433111717
"2872" "chr16:89430197" 6.03764655877394 -1.42713893007211 0.650385860375425 -2.19429575121501 0.0282141547084181 0.243228433111717
"2873" "chr21:44932398" 8.56790381420658 1.24203801329164 0.565861344637069 2.1949511573162 0.0281671015633989 0.243228433111717
"2874" "chr1:227069373" 17.1731043813587 1.25058392663996 0.57012474968487 2.19352681554556 0.0282694447433871 0.243329688260929
"2875" "chr17:80388013" 17.4034655381594 1.24491305541682 0.567705622289034 2.19288484478493 0.0283156768989809 0.243388886423555
"2876" "chr19:18404718" 4.77962492143339 2.29267998922152 1.04548323533077 2.19293807087797 0.0283118412944269 0.243388886423555
"2877" "chr19:40361112" 2.03711058974124 -1.55489473197562 0.738346764525862 -2.10591392375657 0.0352118299703153 0.243470390878397
"2878" "chr12:132841964" 8.25785559138948 1.28715916447275 0.611566082426627 2.10469350976013 0.0353179958116054 0.24380551401049
"2879" "chr19:13292745" 10.6890419032948 1.66474897619972 0.790903437917358 2.1048700718553 0.0353026195004746 0.24380551401049
"2880" "chr1:180886664" 6.55637257940443 0.793472713028294 0.362041997314113 2.19165930724845 0.0284041160971817 0.243979522226417
"2881" "chr10:102589112" 7.29542503959077 -0.978092532920229 0.464925189377929 -2.10376326184632 0.0353991029799162 0.243995947405889
"2882" "chr2:237603917" 2.20040473936389 1.64766510821951 0.783201251777464 2.10375699027569 0.0353996503293486 0.243995947405889
"2883" "chr11:67778300" 20.2399871916339 -1.09036836821632 0.518525942096071 -2.10282317565184 0.0354812293499305 0.244403846866851
"2884" "chr6:167736870" 9.36224478315163 1.62547696203886 0.773186495491813 2.10230904382896 0.0355262128725827 0.244559311452839
"2885" "chr2:12859020" 13.1189495134681 1.87529841780461 0.856351782443246 2.1898692292719 0.028533722161487 0.244922699108559
"2886" "chr6:34111903" 3.69444484953097 -1.18248169124555 0.540053099590536 -2.18956560408986 0.0285557558255027 0.244941847299337
"2887" "chr1:82266837" 4.21516651219129 1.83486681015171 0.873299839951343 2.10107310938468 0.0356345490094502 0.244979230795065
"2888" "chr16:2301843" 8.79828540611451 0.663291574977069 0.315717337165313 2.10090323493943 0.0356494614023949 0.244979230795065
"2889" "chr22:47492964" 6.04906187261308 0.943243195098152 0.448982753683931 2.10084504885496 0.0356545704795677 0.244979230795065
"2890" "chr20:62201784" 9.30601980258718 0.961610997480627 0.457870129446323 2.10018285893306 0.0357127586269245 0.245070383256839
"2891" "chr4:3956678" 6.9682671020666 -1.56760255306788 0.746353621681655 -2.1003482900449 0.0356982142307749 0.245070383256839
"2892" "chr10:134980113" 24.5491925598136 0.978131385322399 0.46619920478216 2.09809749842763 0.0358965335093116 0.245405436792042
"2893" "chr15:90349960" 1.92345072589641 1.29879515768826 0.619012626535955 2.09817231831993 0.0358899259959423 0.245405436792042
"2894" "chr19:35457167" 9.07369742394074 1.75130526352594 0.834482001185002 2.09867350169208 0.0358456920998658 0.245405436792042
"2895" "chr2:240920291" 1.85684317071821 1.60640658848686 0.765645989140554 2.09810618911498 0.0358957659618733 0.245405436792042
"2896" "chr6:42142578" 2.23229908709541 -1.133067648412 0.540002501073173 -2.09826370463137 0.0358818568718434 0.245405436792042
"2897" "chr7:143002688" 2.34490210515155 1.86983562055253 0.89085351513409 2.09892601733865 0.0358234229645201 0.245405436792042
"2898" "chr10:5702248" 15.3231349077315 1.22158710647239 0.582563337573053 2.09691724089865 0.036000902040052 0.245672660075012
"2899" "chr16:57117516" 29.3571926196484 1.54732519190773 0.737778691793417 2.09727552329607 0.0359691923110398 0.245672660075012
"2900" "chr14:96830327" 4.81670565430178 1.62683121811645 0.775829897188514 2.09689163051312 0.0360031695958156 0.245672660075012
"2901" "chr4:140656408" 5.92710949799206 1.60806001661573 0.767016227905051 2.09651368264765 0.036036647442148 0.245747412650798
"2902" "chr4:130038913" 13.8267040345952 0.974695327895169 0.445626253301007 2.18724844121065 0.0287243923516773 0.245876822835914
"2903" "chr16:57451971" 2.45212634010673 -1.58724430857552 0.726101734412541 -2.18598060485242 0.0288170243314626 0.245972331643698
"2904" "chr16:57564819" 34.1981711944658 0.799804552494047 0.365798123200905 2.1864643413022 0.0287816507743617 0.245972331643698
"2905" "chr6:36355453" 17.6095675530336 -0.803303251518319 0.36752083996363 -2.18573524047729 0.0288349810723067 0.245972331643698
"2906" "chr6:158558062" 1.96253765848129 1.75379573597554 0.80213641199873 2.18640584038007 0.0287859267058115 0.245972331643698
"2907" "chr8:29504991" 4.36504406505112 -1.4591497480994 0.667439151563841 -2.18619142236494 0.0288016035581849 0.245972331643698
"2908" "chr1:936580" 1.30956549000817 -1.66239854620098 0.793511883444453 -2.09498884753293 0.0361719838860452 0.246305923186619
"2909" "chr11:61345514" 2.37798955741844 -1.51021914247187 0.721214992551924 -2.09399299524842 0.0362606042449125 0.24665801304005
"2910" "chr12:105725660" 3.35792835338542 -1.74771215762187 0.800558097624743 -2.18311720636808 0.0290271797730965 0.247270789678671
"2911" "chr20:61025242" 6.16170861875941 -1.08459189536539 0.49689318880993 -2.18274655356618 0.0290544795533571 0.247333005915674
"2912" "chr1:10393614" 4.47826115425787 1.3802619526333 0.659857981624464 2.09175609156886 0.0364603400118151 0.24755368380144
"2913" "chr16:57729431" 4.30581015855216 -1.62365021730253 0.776082750621767 -2.09210965712319 0.0364287074824512 0.24755368380144
"2914" "chr19:1423857" 9.17113180219385 -1.05749838256908 0.505507148934214 -2.09195534583173 0.0364425104083648 0.24755368380144
"2915" "chr11:20409254" 1.6145887431646 -1.33219991881576 0.637088507291116 -2.09107510741363 0.0365213317336055 0.247639660838527
"2916" "chr11:120531036" 5.39430455288315 1.25648174321408 0.600805288977604 2.09132936454711 0.0364985492642554 0.247639660838527
"2917" "chr5:10262347" 1.86941768801932 1.70933563165944 0.817529616310984 2.09085468899908 0.0365410919209997 0.247639660838527
"2918" "chr2:101613739" 4.05833193154136 1.27257287917751 0.608970078793392 2.08971331021547 0.0366435606327364 0.248040021848282
"2919" "chr8:145662377" 9.43860288372423 0.88193272084867 0.422039929000948 2.0896902407703 0.0366456342424554 0.248040021848282
"2920" "chr18:60867001" 13.1372584524013 1.77595322554769 0.814361989462064 2.18079091181652 0.0291988850836756 0.248220625154628
"2921" "chr4:77150723" 3.17344369720926 1.78493220984818 0.818380040938258 2.18105540281969 0.0291793188954605 0.248220625154628
"2922" "chr16:24478123" 4.58099648190392 -1.31084938856699 0.60137170299937 -2.17976566244981 0.0292748364526572 0.248445701625721
"2923" "chr2:86434875" 2.72649749503622 1.72686813738527 0.79222311083201 2.17977500753756 0.0292741433934715 0.248445701625721
"2924" "chr20:31577777" 6.25451368635515 1.76676809034747 0.810607189989531 2.17956133644742 0.0292899933990965 0.248445701625721
"2925" "chr3:148728507" 7.56283851332062 2.02331455821602 0.928402925654332 2.17934961459756 0.0293057060936152 0.248445701625721
"2926" "chr21:41758422" 2.73105854478323 -1.35462541192291 0.621720332600472 -2.17883402052641 0.0293440006550209 0.248456559553474
"2927" "chr7:53075971" 2.52749994579716 -1.63728401309941 0.751464293622496 -2.17879149680785 0.0293471609271263 0.248456559553474
"2928" "chr10:3441864" 5.66527510704098 0.927748576678747 0.426075093555074 2.17742973178231 0.0294485193486373 0.248751494072315
"2929" "chr17:62595664" 14.2752365295051 1.2606008197929 0.578921771839828 2.17749768813614 0.0294434541153891 0.248751494072315
"2930" "chr7:4210822" 4.04497083414866 -1.41937415973444 0.651849515203767 -2.1774568004254 0.0294465016551211 0.248751494072315
"2931" "chr7:43809764" 8.34279568650962 -1.75414917601365 0.805674504564578 -2.17724300083403 0.0294624414921127 0.248751494072315
"2932" "chr14:73404825" 3.31066518367194 -1.48603534293791 0.682649888723614 -2.17686308528729 0.0294907844238113 0.248820949889578
"2933" "chr16:11352735" 6.87700247307468 1.4490169692532 0.66585367105615 2.17617929019574 0.0295418568516425 0.24908195459984
"2934" "chr3:142720348" 2.85882680313158 -1.61180994720848 0.740855023883621 -2.17560777108489 0.0295846017688389 0.249124191545138
"2935" "chr7:946800" 3.69759422391002 -1.07850984855929 0.495797136060562 -2.17530471662011 0.0296072893177583 0.249124191545138
"2936" "chr7:37377288" 10.2243027097075 2.13559262773698 0.981704368036532 2.17539281403861 0.0296006925436793 0.249124191545138
"2937" "chr16:81175103" 6.22520272159805 1.36451758507986 0.627436459787371 2.17475022975597 0.0296488385713713 0.249134839870442
"2938" "chr19:47926730" 7.81417999196176 1.50766616289519 0.693174726774799 2.17501605967381 0.0296289129380502 0.249134839870442
"2939" "chr12:7053293" 7.2163828508168 0.890828395970094 0.427008459839707 2.08620783837514 0.0369598005309788 0.249252807833107
"2940" "chr16:57729407" 4.12944066685084 -1.53356477873574 0.735000866363294 -2.08648023276987 0.0369351439476487 0.249252807833107
"2941" "chr17:8307889" 1.87926833730252 1.52021310295026 0.72869943687738 2.0862004634787 0.0369604682863577 0.249252807833107
"2942" "chr21:45595339" 1.87603594255929 -1.43997354189911 0.689973629660554 -2.0869979373089 0.0368883210021197 0.249252807833107
"2943" "chr21:46703410" 1.81701696457473 -1.77267667664202 0.849721745463529 -2.08618490241769 0.0369618772865885 0.249252807833107
"2944" "chr6:13724713" 8.32699338243787 2.21369201066788 1.01829770380951 2.17391436942882 0.029711566689849 0.249492442896634
"2945" "chr14:91707912" 2.5725996507716 1.93525662098659 0.890721178453077 2.1726850868726 0.029804026957946 0.249591069358723
"2946" "chr19:49928628" 6.2574095794554 1.62044447204305 0.74572869967956 2.1729678269582 0.0297827388351075 0.249591069358723
"2947" "chr2:224773476" 2.7015321369403 1.71143314435751 0.787495284211619 2.1732614514268 0.0297606450428354 0.249591069358723
"2948" "chr16:56462946" 10.7358073865948 1.32656249138049 0.610980256017781 2.17120353450813 0.029915790304089 0.249790602586394
"2949" "chr16:87804760" 15.3504477866708 1.51949617351539 0.700326417341422 2.16969706681022 0.0300298024129653 0.249790602586394
"2950" "chr17:1617608" 3.41389069559551 -1.23249937268904 0.567819051782767 -2.17058474670652 0.0299625761363321 0.249790602586394
"2951" "chr20:32433618" 2.70568099518315 -1.66436210142936 0.766871642555967 -2.17032683055286 0.0299820954425599 0.249790602586394
"2952" "chr4:1616724" 6.11702754632382 1.02053451668245 0.470269382649435 2.17010622918485 0.0299987994067804 0.249790602586394
"2953" "chr5:151043501" 6.44312440490139 1.67703735703098 0.772512905925372 2.17088587668591 0.0299398001952896 0.249790602586394
"2954" "chr5:176728878" 4.32613284555633 1.30064421546172 0.599394605856166 2.16992979708902 0.0300121646244991 0.249790602586394
"2955" "chr6:144607052" 2.53301990753597 1.48309139348179 0.683276946164014 2.17055675858524 0.0299646937718227 0.249790602586394
"2956" "chr12:51484646" 2.06005326531987 1.54316591214195 0.711081711811763 2.17016678464437 0.0299942133431927 0.249790602586394
"2957" "chr5:60597946" 8.99235385445889 1.40402557349704 0.646526443305237 2.17164446719184 0.0298824902240393 0.249790602586394
"2958" "chr16:127696" 6.24242851931582 1.03779435766498 0.478453262356389 2.16906109606992 0.0300780457857522 0.24985584172194
"2959" "chr16:57567391" 55.0203202574749 1.22210900602619 0.563378445282113 2.16925055663821 0.0300636667531907 0.24985584172194
"2960" "chr22:32600356" 16.9513281645828 0.815719896256075 0.376318895909399 2.16762938327834 0.0301868962646377 0.25025584443519
"2961" "chr16:12707701" 25.2337314139406 1.93497611970182 0.928827209820178 2.08324659230906 0.0372287521519513 0.250474243603512
"2962" "chr2:106899466" 9.83448410396053 1.31740460164882 0.632421119389661 2.0831129152047 0.0372409324158625 0.250474243603512
"2963" "chr8:143879795" 10.8385067040999 1.36714868598994 0.656359065460423 2.08292801597996 0.0372577854796535 0.250474243603512
"2964" "chr4:162460464" 1.949850312637 1.51467003736606 0.727058233078564 2.08328572383058 0.0372251872447456 0.250474243603512
"2965" "chr2:12568662" 2.3071135515367 -1.42781547446728 0.658926514694738 -2.1668811963482 0.0302439140841115 0.250560598329789
"2966" "chr18:13003614" 3.47687694662471 1.55691138575354 0.718686113368458 2.1663301360539 0.0302859684357326 0.250641607384237
"2967" "chr21:44817154" 3.37322986465692 -1.29811093263604 0.599324462202729 -2.16595686394148 0.0303144833573303 0.250641607384237
"2968" "chr2:203421482" 3.50607932900213 1.95421979708385 0.902150909894649 2.16617838063485 0.0302975585212364 0.250641607384237
"2969" "chr19:56620822" 1.93416936933658 1.67505507182977 0.804640939742033 2.08174228913433 0.0373660156575914 0.251047165541859
"2970" "chr9:135450615" 4.93914690848765 1.37413416297363 0.660201961480888 2.0813845507083 0.0373987216264564 0.251112277948471
"2971" "chr10:88963375" 27.6106431039912 1.33063579031628 0.639544335081061 2.080599760371 0.0374705558600182 0.25128533189223
"2972" "chr14:94266738" 2.6915718549938 -1.18964146646086 0.571991833068887 -2.07982246892952 0.0375418194085537 0.251454138469447
"2973" "chr19:44124212" 1.63388904430046 -1.47042923625162 0.706957993368394 -2.07993862442316 0.0375311627292426 0.251454138469447
"2974" "chr3:65617477" 3.82749871407807 -1.66968143353242 0.771484782784822 -2.16424415722808 0.0304456159880173 0.251557664766724
"2975" "chr3:10050813" 2.61594032844314 -1.33590746941139 0.64257531276699 -2.07898971975572 0.0376182953634044 0.25181179184669
"2976" "chr22:44915530" 4.43652541275843 -1.1335996562582 0.524029346173953 -2.16323697238494 0.0305229579474517 0.252028349033398
"2977" "chr1:15914461" 1.5463599577648 -1.32079591873342 0.636159958993904 -2.07620096181827 0.0378753683692466 0.252269417710624
"2978" "chr10:131909291" 5.47265269858007 -1.42565600055245 0.686864126492293 -2.07560119325645 0.0379308509940765 0.252269417710624
"2979" "chr15:90727627" 6.53452686332438 1.35147880520317 0.651160785855882 2.07549169814763 0.0379409874863105 0.252269417710624
"2980" "chr16:72116467" 2.9878424354516 1.93455463219387 0.931607342958856 2.07657726918466 0.0378405926625131 0.252269417710624
"2981" "chr21:44574196" 17.4233795624093 1.11848593797237 0.538668235888409 2.07639111321959 0.0378577925045211 0.252269417710624
"2982" "chr7:56395050" 10.3924430424095 1.40565668909268 0.676810192518915 2.07688463417074 0.0378122082863481 0.252269417710624
"2983" "chr8:579720" 12.8072820517966 1.91016524126674 0.919441963625612 2.07752671384982 0.037752972289917 0.252269417710624
"2984" "chr8:8749965" 3.6831539932425 1.28176198214199 0.616826393056684 2.07799471061901 0.0377098463236439 0.252269417710624
"2985" "chr8:144036704" 8.65863718415801 1.10430169438614 0.5320020463394 2.075747080269 0.0379173491061138 0.252269417710624
"2986" "chr5:13479085" 1.51042372318299 1.55613562482202 0.749574926441958 2.07602411704004 0.0378917205194922 0.252269417710624
"2987" "chr5:74627139" 3.56530529035357 1.35190990466267 0.650894879902141 2.07700190369592 0.0378013835177446 0.252269417710624
"2988" "chr12:132986407" 2.05604835717778 -1.51069600742451 0.728073289904322 -2.07492298972132 0.0379936726452986 0.252465872248997
"2989" "chr22:47169032" 4.15238085827114 0.900154845648519 0.433905481974976 2.07454130690248 0.0380290666295861 0.252547258670368
"2990" "chr7:101705472" 10.7435707503294 1.09059686931479 0.504466838630901 2.1618801986561 0.0306274116581786 0.252722117945304
"2991" "chr14:62229285" 11.5501468388429 1.52452069200166 0.705533904223842 2.16080429710714 0.0307104600031263 0.252973452018386
"2992" "chr7:2272683" 6.52874554504568 0.654691110352133 0.30293927390956 2.16112985913997 0.0306853096401795 0.252973452018386
"2993" "chr7:140962477" 2.33701802268761 -1.60284237718903 0.741819391020856 -2.16069085897482 0.0307192274987158 0.252973452018386
"2994" "chr12:53028256" 3.74654417482841 1.54739993724645 0.746381895325189 2.07320132888844 0.0381535467786719 0.253065865593975
"2995" "chr7:155744303" 4.00842284665661 2.18276157379763 1.05278622096582 2.07331890399855 0.038142610536339 0.253065865593975
"2996" "chr12:105592823" 5.05789331355316 1.12878522144557 0.522561656294886 2.16009959369959 0.0307649604790858 0.253181501108325
"2997" "chr16:27459941" 6.6548794860945 -0.837882156707823 0.404455032557309 -2.07163241710709 0.0382997343690621 0.253376983360948
"2998" "chr17:42110035" 2.54021019645818 1.59494173868517 0.769880318686612 2.07167490838846 0.0382957688644673 0.253376983360948
"2999" "chr19:50168902" 6.00381936013642 -1.10746779508459 0.534525477779733 -2.07187092313109 0.0382774802808471 0.253376983360948
"3000" "chr20:42346231" 20.1668042807195 1.46539701522122 0.707204866384062 2.07209690554562 0.0382564048664189 0.253376983360948
"3001" "chr5:71806842" 7.00095434604157 1.90315048687261 0.918862156560688 2.07120346973057 0.0383397854943567 0.253376983360948
"3002" "chr1:12119096" 4.87665667202354 1.23846165255237 0.57351498589691 2.15942335075267 0.0308173379371493 0.25344391818125
"3003" "chr16:57158907" 14.1637636033568 1.38380254905808 0.640913433040215 2.15910991675416 0.0308416404868638 0.253475249954829
"3004" "chr16:67555339" 3.76977090857324 -1.89222520450665 0.91424156891191 -2.06972125185545 0.0384784554325154 0.253656481499208
"3005" "chr16:84691044" 6.44405808684244 -0.886787117767937 0.428513239739732 -2.06945091896472 0.0385037925268985 0.253656481499208
"3006" "chr2:121239392" 9.68297719681398 1.18199918301945 0.571150222299533 2.06950664968763 0.0384985679751648 0.253656481499208
"3007" "chr20:60948543" 38.233302531167 0.509369320208799 0.246133872490179 2.06948078724566 0.0385009924097133 0.253656481499208
"3008" "chr6:130212028" 5.52828164242361 1.54988334924083 0.748571268712493 2.07045529800596 0.038409728036991 0.253656481499208
"3009" "chr7:157902649" 26.1385570337846 1.46363498414988 0.707322424099166 2.06926139237553 0.0385215644619364 0.253656481499208
"3010" "chr11:126583464" 1.70638608974042 -1.47418627858597 0.712705049225095 -2.06843810099117 0.0385988455517783 0.253852113887082
"3011" "chr12:123485188" 2.03787513485842 -1.65769143328062 0.801541838804642 -2.06812839084329 0.0386279516502301 0.253852113887082
"3012" "chr17:56873025" 2.12794651233082 1.74122908365236 0.842508978700689 2.06671872665105 0.0387606655426522 0.253852113887082
"3013" "chr19:2867555" 1.96900952854906 -1.17284420207023 0.567467183169101 -2.0668053358087 0.0387525005032018 0.253852113887082
"3014" "chr3:160283126" 1.63239539746214 -1.21991663559556 0.590039491322813 -2.06751692646982 0.0386854709256956 0.253852113887082
"3015" "chr6:7293816" 8.72768885524766 1.12358475419618 0.543368611806429 2.06781313786386 0.0386575978084371 0.253852113887082
"3016" "chr9:95823374" 9.45171469924893 -0.912420576600589 0.441399170123545 -2.06710985964294 0.0387238032571424 0.253852113887082
"3017" "chr5:6636973" 1.51767420090124 1.72875940024613 0.836188905231462 2.06742685705402 0.0386939497288001 0.253852113887082
"3018" "chr5:32313718" 3.3757753596467 1.39808483890247 0.676574871632423 2.06641555505779 0.0387892584229338 0.253886981795219
"3019" "chr11:617537" 10.9062813961468 0.764070799964079 0.369918377264695 2.06551187214294 0.0388745933870669 0.254140616205085
"3020" "chr19:44174419" 5.77247810848713 1.23438642678154 0.597553543913034 2.06573358882327 0.038853641884323 0.254140616205085
"3021" "chr12:124221327" 2.73355781161118 -1.76631444325501 0.855319280036025 -2.06509368429134 0.0389141368986855 0.254246795030873
"3022" "chr1:234775092" 2.55943456601605 1.55599706543247 0.753713960590629 2.06443975671242 0.0389760402618347 0.254249393495524
"3023" "chr4:8870215" 2.3910433021928 -1.37095702222098 0.664132633220939 -2.06428197267171 0.0389909892412055 0.254249393495524
"3024" "chr11:74853961" 4.65668237733281 2.07969540145294 1.0075530073447 2.06410519971923 0.0390077430768497 0.254249393495524
"3025" "chr6:72927964" 7.50614120656878 1.66596837590901 0.80698863026634 2.06442608164029 0.0389773356904675 0.254249393495524
"3026" "chr5:137795224" 2.24741107995297 1.49979175517723 0.695146171743823 2.15751998089107 0.0309651719987195 0.25432152221259
"3027" "chr16:57408778" 2.20720565629983 1.36860225398509 0.663346216943547 2.06317940620978 0.0390955859955138 0.254669814207195
"3028" "chr11:34897182" 3.36657919659049 2.06104618536043 0.999196988990026 2.06270255822499 0.0391408967169184 0.254812842528817
"3029" "chr9:138009847" 1.89682238833558 -1.24715693415096 0.604698049858612 -2.06244576849978 0.0391653156829507 0.254819773057052
"3030" "chr10:104179960" 17.5038384901468 1.22391551444187 0.593580549226499 2.06191984564987 0.0392153677722304 0.25499337172992
"3031" "chr6:155575607" 4.4341033971852 1.71597516584397 0.796113128017328 2.15544136311067 0.0311273125052064 0.255483562293894
"3032" "chr20:60367198" 2.01321544291207 1.81082174305409 0.878687091899354 2.06082661250873 0.0393195846179775 0.255518753881329
"3033" "chr19:49379988" 3.66931755015747 -1.75399360202598 0.813922141267727 -2.15498941863659 0.0311626622550294 0.255565576986042
"3034" "chr6:13401169" 2.19929083602414 -1.71907737815182 0.797868987463313 -2.15458603500473 0.0311942428120623 0.255565576986042
"3035" "chr19:49661582" 2.16230374194639 -1.16079934176763 0.563596024022677 -2.05963011144473 0.039433915324791 0.255963985295443
"3036" "chr7:4941462" 6.62616254884697 1.74521629701757 0.84734925724831 2.05961860719038 0.0394350159730217 0.255963985295443
"3037" "chr1:32651875" 4.2977218087203 -1.63587657947233 0.794483494347082 -2.05904413510405 0.0394900107024556 0.256087126796997
"3038" "chr1:55461964" 6.74492829319311 -1.02445585868022 0.497738133321311 -2.05822256744571 0.0395687732339025 0.256087126796997
"3039" "chr19:804124" 14.1329310109678 1.79614120433772 0.87267751381678 2.05819581219876 0.039571340461895 0.256087126796997
"3040" "chr21:44229685" 3.56402916372558 1.27845484756906 0.621020734904798 2.05863472137536 0.0395292439673307 0.256087126796997
"3041" "chr19:52056544" 4.14117768552722 -1.0265037168365 0.498895581481669 -2.05755223124624 0.0396331361616018 0.25613625308505
"3042" "chr20:62230619" 8.47095450729852 -1.13621209666256 0.552260737722836 -2.05738344056027 0.0396493567464623 0.25613625308505
"3043" "chr5:179010119" 2.93438523594084 1.58864747397327 0.737802954305046 2.15321376080644 0.0313018826897023 0.256236258761699
"3044" "chr1:16508237" 2.01019258559064 -1.72197562848173 0.837196804142232 -2.05683492813379 0.0397021070498914 0.256325260367672
"3045" "chr4:7767695" 3.26749620041432 1.73294706126621 0.843008335099514 2.05567013885057 0.0398143220938772 0.256745903289772
"3046" "chr15:101570439" 2.09170107633348 -1.22379781847542 0.59553144127225 -2.05496760315625 0.0398821339530192 0.25687955346009
"3047" "chr17:18139089" 12.2107600900248 -0.758522178089597 0.352517346451315 -2.15173008002417 0.031418619578743 0.257021762942773
"3048" "chr1:52042847" 2.02977031742215 -1.80312965201004 0.838502322695287 -2.15041700327561 0.0315222445713957 0.257212926162389
"3049" "chr10:73669621" 3.18242629713551 -1.9019690014313 0.884282836462851 -2.15086047473138 0.0314872140884901 0.257212926162389
"3050" "chr14:102756653" 9.52657048682348 1.93796358561463 0.901061188239045 2.15075691962941 0.0314953910733226 0.257212926162389
"3051" "chr2:102445727" 3.01231596828884 -1.27030042136883 0.590732991149371 -2.15038002007852 0.031525167439743 0.257212926162389
"3052" "chr12:133452069" 4.01542507158492 1.41239945187273 0.68757597333367 2.05417220300005 0.0399590277583277 0.257222980454934
"3053" "chr11:63529623" 4.51884759869539 1.81781054475275 0.845555168315214 2.14984262750682 0.0315676650655933 0.257269334408216
"3054" "chr19:3984292" 8.4106104621537 1.31336364812951 0.611007808185859 2.14950386972797 0.0315944796641669 0.257269334408216
"3055" "chr5:457249" 18.8566589201989 1.56262336403265 0.72693934667579 2.14959249513504 0.031587462574657 0.257269334408216
"3056" "chr14:23299242" 2.89001620387109 -1.2443295708896 0.579160413249148 -2.14850591032075 0.0316735873780118 0.25757436047247
"3057" "chr12:132643165" 36.2408824422974 0.645589428583442 0.300711061111989 2.14687622795164 0.0318031366117425 0.257596792273511
"3058" "chr14:77342543" 4.21047384294144 -1.16486116010866 0.542486355158325 -2.14726351922473 0.0317723083702176 0.257596792273511
"3059" "chr16:31404571" 6.05994361682731 2.04173922886891 0.951133546913618 2.14663780443267 0.0318221277867188 0.257596792273511
"3060" "chr16:57950057" 5.70112534877502 1.69508919804749 0.789323002245014 2.14752286861813 0.0317516785821362 0.257596792273511
"3061" "chr20:42360341" 6.20069902415745 1.41240638752418 0.657932583090935 2.14673421536407 0.0318144471855006 0.257596792273511
"3062" "chr4:10585833" 5.5512265826407 1.51545069139428 0.705852099636668 2.14698049658611 0.0317948343452804 0.257596792273511
"3063" "chr9:94909447" 3.2448343528848 1.870594587618 0.871039439532234 2.14754292712916 0.0317500835188269 0.257596792273511
"3064" "chr4:76988082" 53.2598582514033 0.351901501262888 0.171402873296548 2.05306652388525 0.0400661261087358 0.257760319559208
"3065" "chr20:32665006" 6.06083069700387 -0.925515182026581 0.450903743429064 -2.05257817331069 0.0401135062139925 0.257913062051192
"3066" "chr14:73719407" 10.6414991130496 1.46203971965972 0.712390426383472 2.05230118978708 0.04014040045991 0.25793398670087
"3067" "chr1:2164471" 15.2642454165705 1.1071238994577 0.516207369058269 2.14472703378384 0.0319746781197878 0.258018999742431
"3068" "chr16:14458617" 2.436617205173 -1.57164523840663 0.732732198704156 -2.14491084353342 0.0319599760870511 0.258018999742431
"3069" "chr19:41903699" 28.7432737106192 1.25496666816939 0.585021853817958 2.14516203109209 0.0319398942072932 0.258018999742431
"3070" "chr2:282137" 3.42978657050027 -1.18277475244604 0.551492879842519 -2.14467819200817 0.031978585706617 0.258018999742431
[truncated: 1,836,295 more chars]
