# Supplementary material for: Characterization of caffeine response regulatory variants in vascular endothelial cells
Source: eLife. 2024 Feb 9;13:e85235. doi: 10.7554/eLife.85235 (PMC10901511; doi:10.7554/eLife.85235)
Supplement: Supplementary file 2. — Includes all variants in the designed library that are within a motif from the JASPAR 2022 CORE Vertebrates database determined by PWMScan. Columns 1–3 are the genomic position of the test SNP, column 4 is the rsID for the test SNP, and column 5 is the ID of the motif in JASPAR. [file elife-85235-supp2.txt]

chr4	2404040	2404041	rs10005641	MA0162.4.transfac
chr4	2404040	2404041	rs10005641	MA0493.2.transfac
chr4	2404040	2404041	rs10005641	MA0516.3.transfac
chr4	2404040	2404041	rs10005641	MA0528.2.transfac
chr4	2404040	2404041	rs10005641	MA0592.3.transfac
chr4	2404040	2404041	rs10005641	MA0599.1.transfac
chr4	2404040	2404041	rs10005641	MA0659.3.transfac
chr4	2404040	2404041	rs10005641	MA0685.2.transfac
chr4	2404040	2404041	rs10005641	MA0732.1.transfac
chr4	2404040	2404041	rs10005641	MA0732.1.transfac
chr4	2404040	2404041	rs10005641	MA0733.1.transfac
chr4	2404040	2404041	rs10005641	MA0733.1.transfac
chr4	2404040	2404041	rs10005641	MA0740.2.transfac
chr4	2404040	2404041	rs10005641	MA0741.1.transfac
chr4	2404040	2404041	rs10005641	MA0742.2.transfac
chr4	2404040	2404041	rs10005641	MA0746.2.transfac
chr4	2404040	2404041	rs10005641	MA0747.1.transfac
chr4	2404040	2404041	rs10005641	MA1107.2.transfac
chr4	2404040	2404041	rs10005641	MA1512.1.transfac
chr4	2404040	2404041	rs10005641	MA1513.1.transfac
chr4	2404040	2404041	rs10005641	MA1513.1.transfac
chr4	2404040	2404041	rs10005641	MA1513.1.transfac
chr4	2404040	2404041	rs10005641	MA1522.1.transfac
chr4	2404040	2404041	rs10005641	MA1564.1.transfac
chr4	2404040	2404041	rs10005641	MA1653.1.transfac
chr4	2404040	2404041	rs10005641	MA1866.1.transfac
chr4	2404040	2404041	rs10005641	MA1866.1.transfac
chr4	2404040	2404041	rs10005641	MA1870.1.transfac
chr16	56674857	56674858	rs1001362	MA0017.2.transfac
chr16	56674857	56674858	rs1001362	MA0159.1.transfac
chr16	56674857	56674858	rs1001362	MA0885.2.transfac
chr16	56674857	56674858	rs1001362	MA1476.2.transfac
chr4	25386558	25386559	rs10027814	MA0258.2.transfac
chr4	25386558	25386559	rs10027814	MA1125.1.transfac
chr4	25386558	25386559	rs10027814	MA1125.1.transfac
chr4	25386558	25386559	rs10027814	MA1125.1.transfac
chr4	25386558	25386559	rs10027814	MA1125.1.transfac
chr4	25386558	25386559	rs10027814	MA1125.1.transfac
chr7	56174114	56174115	rs10043	MA0694.1.transfac
chr7	56174114	56174115	rs10043	MA0694.1.transfac
chr7	56174114	56174115	rs10043	MA0695.1.transfac
chr7	56174114	56174115	rs10043	MA0695.1.transfac
chr7	56174114	56174115	rs10043	MA1866.1.transfac
chr7	56174114	56174115	rs10043	MA1866.1.transfac
chr5	96320494	96320495	rs10044354	MA0867.2.transfac
chr5	96320494	96320495	rs10044354	MA0869.2.transfac
chr10	134717855	134717856	rs10047361	MA0139.1.transfac
chr10	134717855	134717856	rs10047361	MA0494.1.transfac
chr10	134717855	134717856	rs10047361	MA0864.2.transfac
chr10	134717855	134717856	rs10047361	MA2025.1.transfac
chr10	134717855	134717856	rs10047361	MA2033.1.transfac
chr5	79497414	79497415	rs10075871	MA0462.2.transfac
chr5	79497414	79497415	rs10075871	MA0476.1.transfac
chr5	79497414	79497415	rs10075871	MA0835.2.transfac
chr5	79497414	79497415	rs10075871	MA0907.1.transfac
chr16	56639799	56639800	rs1008766	MA0497.1.transfac
chr16	56639799	56639800	rs1008766	MA0607.2.transfac
chr16	56639799	56639800	rs1008766	MA0607.2.transfac
chr8	1789187	1789188	rs10105982	MA0492.1.transfac
chr8	1789187	1789188	rs10105982	MA1632.1.transfac
chr8	1789187	1789188	rs10105982	MA2026.1.transfac
chr8	1789187	1789188	rs10105982	MA2033.1.transfac
chr16	56583515	56583516	rs1012075	MA0679.2.transfac
chr16	56583515	56583516	rs1012075	MA0757.1.transfac
chr16	56583515	56583516	rs1012075	MA1487.2.transfac
chr9	137121819	137121820	rs10124208	MA0597.2.transfac
chr9	137121819	137121820	rs10124208	MA1713.1.transfac
chr9	137121819	137121820	rs10124208	MA1874.1.transfac
chr20	24420291	24420292	rs1012631	MA1124.1.transfac
chr20	24420291	24420292	rs1012631	MA1785.1.transfac
chr20	24420535	24420536	rs1012632	MA0062.3.transfac
chr20	24420535	24420536	rs1012632	MA0473.3.transfac
chr20	24420535	24420536	rs1012632	MA0474.3.transfac
chr20	24420535	24420536	rs1012632	MA0598.3.transfac
chr20	24420535	24420536	rs1012632	MA0603.1.transfac
chr20	24420535	24420536	rs1012632	MA0640.2.transfac
chr20	24420535	24420536	rs1012632	MA0641.1.transfac
chr20	24420535	24420536	rs1012632	MA0761.2.transfac
chr20	24420535	24420536	rs1012632	MA0871.2.transfac
chr20	24420535	24420536	rs1012632	MA1464.1.transfac
chr20	24420535	24420536	rs1012632	MA1652.1.transfac
chr20	24420535	24420536	rs1012632	MA2046.1.transfac
chr14	96006015	96006016	rs10131473	MA1509.1.transfac
chr14	35184245	35184246	rs10141801	MA0657.1.transfac
chr14	35184245	35184246	rs10141801	MA2034.1.transfac
chr14	74649156	74649157	rs10150201	MA0681.2.transfac
chr14	74649156	74649157	rs10150201	MA0715.1.transfac
chr14	74649156	74649157	rs10150201	MA0896.1.transfac
chr14	74649156	74649157	rs10150201	MA0897.1.transfac
chr14	74649156	74649157	rs10150201	MA0898.1.transfac
chr14	74649156	74649157	rs10150201	MA2034.1.transfac
chr14	94558886	94558887	rs10151745	MA0052.4.transfac
chr14	94558886	94558887	rs10151745	MA1125.1.transfac
chr14	94558886	94558887	rs10151745	MA1125.1.transfac
chr14	94558886	94558887	rs10151745	MA1587.1.transfac
chr14	94558886	94558887	rs10151745	MA1587.1.transfac
chr14	94558886	94558887	rs10151745	MA1587.1.transfac
chr14	94558886	94558887	rs10151745	MA1587.1.transfac
chr14	94558886	94558887	rs10151745	MA1596.1.transfac
chr14	94558886	94558887	rs10151745	MA1596.1.transfac
chr14	94558886	94558887	rs10151745	MA1596.1.transfac
chr14	94558886	94558887	rs10151745	MA1596.1.transfac
chr16	56262067	56262068	rs10163335	MA1726.1.transfac
chr16	56387378	56387379	rs10163446	MA0668.2.transfac
chr16	56387378	56387379	rs10163446	MA1109.1.transfac
chr16	56387378	56387379	rs10163446	MA1642.1.transfac
chr16	57594680	57594681	rs1016996	MA0052.4.transfac
chr16	57594680	57594681	rs1016996	MA0497.1.transfac
chr2	85788269	85788270	rs10172544	MA0038.2.transfac
chr2	85788269	85788270	rs10172544	MA0483.1.transfac
chr2	241834705	241834706	rs10173475	MA0816.1.transfac
chr2	241834705	241834706	rs10173475	MA0816.1.transfac
chr2	73548744	73548745	rs10176117	MA0040.1.transfac
chr2	73548744	73548745	rs10176117	MA1125.1.transfac
chr2	73548744	73548745	rs10176117	MA1125.1.transfac
chr2	73548744	73548745	rs10176117	MA1125.1.transfac
chr2	73548744	73548745	rs10176117	MA1125.1.transfac
chr2	73548744	73548745	rs10176117	MA1596.1.transfac
chr9	139980384	139980385	rs1018330	MA0059.1.transfac
chr9	139980384	139980385	rs1018330	MA1709.1.transfac
chr2	133409989	133409990	rs10189715	MA1124.1.transfac
chr2	133409989	133409990	rs10189715	MA1124.1.transfac
chr2	133409989	133409990	rs10189715	MA1124.1.transfac
chr2	133409989	133409990	rs10189715	MA1124.1.transfac
chr2	183982832	183982833	rs10191080	MA1623.1.transfac
chr2	183982832	183982833	rs10191080	MA1725.1.transfac
chr2	236044867	236044868	rs10199636	MA0139.1.transfac
chr2	236044867	236044868	rs10199636	MA1102.2.transfac
chr2	236044867	236044868	rs10199636	MA2025.1.transfac
chr7	32500629	32500630	rs10233136	MA0483.1.transfac
chr7	32500629	32500630	rs10233136	MA1587.1.transfac
chr7	32500629	32500630	rs10233136	MA1587.1.transfac
chr7	32500629	32500630	rs10233136	MA1596.1.transfac
chr7	32500629	32500630	rs10233136	MA1596.1.transfac
chr7	33090465	33090466	rs10233749	MA0681.2.transfac
chr7	33090465	33090466	rs10233749	MA2026.1.transfac
chr7	70294322	70294323	rs10245302	MA0139.1.transfac
chr7	70294322	70294323	rs10245302	MA0596.1.transfac
chr7	70294322	70294323	rs10245302	MA2026.1.transfac
chr7	112118622	112118623	rs10260414	MA0782.2.transfac
chr7	112118622	112118623	rs10260414	MA1114.1.transfac
chr7	112118622	112118623	rs10260414	MA1710.1.transfac
chr7	112118622	112118623	rs10260414	MA1874.1.transfac
chr7	95378750	95378751	rs10263866	MA0052.4.transfac
chr7	95378750	95378751	rs10263866	MA1867.1.transfac
chr16	56108702	56108703	rs1031334	MA1596.1.transfac
chr16	56108702	56108703	rs1031334	MA1623.1.transfac
chr16	56108702	56108703	rs1031334	MA1709.1.transfac
chr16	56108809	56108810	rs1031335	MA1596.1.transfac
chr16	56108809	56108810	rs1031335	MA1623.1.transfac
chr16	56108809	56108810	rs1031335	MA1709.1.transfac
chr19	58155059	58155060	rs10408931	MA0813.1.transfac
chr19	58155059	58155060	rs10408931	MA1723.1.transfac
chr19	49891313	49891314	rs10411630	MA0506.2.transfac
chr19	49891313	49891314	rs10411630	MA1125.1.transfac
chr19	49891313	49891314	rs10411630	MA1125.1.transfac
chr19	35158847	35158848	rs10411637	MA0079.5.transfac
chr19	35158847	35158848	rs10411637	MA0147.3.transfac
chr19	35158847	35158848	rs10411637	MA0599.1.transfac
chr19	35158847	35158848	rs10411637	MA0685.2.transfac
chr19	35158847	35158848	rs10411637	MA0741.1.transfac
chr19	35158847	35158848	rs10411637	MA1107.2.transfac
chr19	35158847	35158848	rs10411637	MA1522.1.transfac
chr19	35158847	35158848	rs10411637	MA1529.1.transfac
chr19	35158847	35158848	rs10411637	MA1630.2.transfac
chr19	35158847	35158848	rs10411637	MA1653.1.transfac
chr19	35158847	35158848	rs10411637	MA1866.1.transfac
chr19	35158847	35158848	rs10411637	MA2032.1.transfac
chr19	5312176	5312177	rs10415030	MA1125.1.transfac
chr19	5312176	5312177	rs10415030	MA1125.1.transfac
chr19	5312176	5312177	rs10415030	MA1125.1.transfac
chr19	5312176	5312177	rs10415030	MA1125.1.transfac
chr19	5312176	5312177	rs10415030	MA1125.1.transfac
chr19	5312176	5312177	rs10415030	MA1125.1.transfac
chr19	5312176	5312177	rs10415030	MA1524.2.transfac
chr19	44350717	44350718	rs10415344	MA0032.2.transfac
chr19	44350717	44350718	rs10415344	MA0047.3.transfac
chr19	44350717	44350718	rs10415344	MA0148.4.transfac
chr19	44350717	44350718	rs10415344	MA0481.3.transfac
chr19	44350717	44350718	rs10415344	MA0793.1.transfac
chr19	44350717	44350718	rs10415344	MA0845.1.transfac
chr19	44350717	44350718	rs10415344	MA0846.1.transfac
chr19	44350717	44350718	rs10415344	MA1606.1.transfac
chr19	44350717	44350718	rs10415344	MA1607.1.transfac
chr19	44350717	44350718	rs10415344	MA1683.1.transfac
chr19	2058330	2058331	rs10416239	MA0139.1.transfac
chr19	5780873	5780874	rs10416402	MA0052.4.transfac
chr19	5780873	5780874	rs10416402	MA0596.1.transfac
chr19	5780873	5780874	rs10416402	MA1587.1.transfac
chr19	5780873	5780874	rs10416402	MA1596.1.transfac
chr19	5780873	5780874	rs10416402	MA1596.1.transfac
chr19	1021783	1021784	rs10417845	MA0605.2.transfac
chr19	1021783	1021784	rs10417845	MA0605.2.transfac
chr19	1021783	1021784	rs10417845	MA0609.2.transfac
chr19	1021783	1021784	rs10417845	MA0609.2.transfac
chr19	1021783	1021784	rs10417845	MA0656.1.transfac
chr19	1021783	1021784	rs10417845	MA0834.1.transfac
chr19	1021783	1021784	rs10417845	MA0834.1.transfac
chr19	1021783	1021784	rs10417845	MA0840.1.transfac
chr19	1021783	1021784	rs10417845	MA1127.1.transfac
chr19	1021783	1021784	rs10417845	MA1129.1.transfac
chr19	1021783	1021784	rs10417845	MA1129.1.transfac
chr19	1021783	1021784	rs10417845	MA1131.1.transfac
chr19	1021783	1021784	rs10417845	MA1133.1.transfac
chr19	1021783	1021784	rs10417845	MA1136.1.transfac
chr19	1021783	1021784	rs10417845	MA1136.1.transfac
chr19	1021783	1021784	rs10417845	MA1139.1.transfac
chr19	1021783	1021784	rs10417845	MA1139.1.transfac
chr19	1021783	1021784	rs10417845	MA1140.2.transfac
chr19	1021783	1021784	rs10417845	MA1145.1.transfac
chr19	1021783	1021784	rs10417845	MA1145.1.transfac
chr19	1021783	1021784	rs10417845	MA1475.1.transfac
chr19	1021783	1021784	rs10417845	MA1800.1.transfac
chr19	1021783	1021784	rs10417845	MA1800.1.transfac
chr19	9540621	9540622	rs10418233	MA0074.1.transfac
chr19	9540621	9540622	rs10418233	MA0830.2.transfac
chr19	9540621	9540622	rs10418233	MA1522.1.transfac
chr19	9540621	9540622	rs10418233	MA1631.1.transfac
chr19	57843588	57843589	rs10419958	MA0728.1.transfac
chr19	57843588	57843589	rs10419958	MA0859.1.transfac
chr19	57843588	57843589	rs10419958	MA1587.1.transfac
chr19	57843588	57843589	rs10419958	MA1596.1.transfac
chr19	57843588	57843589	rs10419958	MA1596.1.transfac
chr19	57843588	57843589	rs10419958	MA2033.1.transfac
chr3	186796129	186796130	rs1042757	MA0627.2.transfac
chr3	186796129	186796130	rs1042757	MA0786.1.transfac
chr3	186796129	186796130	rs1042757	MA0787.1.transfac
chr3	186796129	186796130	rs1042757	MA0788.1.transfac
chr3	186796129	186796130	rs1042757	MA1115.1.transfac
chr3	186796129	186796130	rs1042757	MA1872.1.transfac
chr1	234512592	234512593	rs10429824	MA1787.1.transfac
chr19	10353001	10353002	rs10445618	MA0052.4.transfac
chr19	10353001	10353002	rs10445618	MA0478.1.transfac
chr19	10353001	10353002	rs10445618	MA0728.1.transfac
chr19	10353001	10353002	rs10445618	MA0829.2.transfac
chr19	10353001	10353002	rs10445618	MA0859.1.transfac
chr19	10353001	10353002	rs10445618	MA1101.2.transfac
chr19	10353001	10353002	rs10445618	MA1596.1.transfac
chr16	57141221	57141222	rs10454067	MA0869.2.transfac
chr16	57141221	57141222	rs10454067	MA1522.1.transfac
chr16	57141221	57141222	rs10454067	MA1653.1.transfac
chr16	57141221	57141222	rs10454067	MA1866.1.transfac
chr16	57949223	57949224	rs10459809	MA1866.1.transfac
chr19	1095513	1095514	rs1046040	MA1573.2.transfac
chr19	1095513	1095514	rs1046040	MA1710.1.transfac
chr2	85555261	85555262	rs10460585	MA0500.2.transfac
chr2	85555261	85555262	rs10460585	MA0500.2.transfac
chr2	85555261	85555262	rs10460585	MA0516.3.transfac
chr2	85555261	85555262	rs10460585	MA0697.2.transfac
chr2	85555261	85555262	rs10460585	MA0816.1.transfac
chr2	85555261	85555262	rs10460585	MA0816.1.transfac
chr2	85555261	85555262	rs10460585	MA1513.1.transfac
chr2	85555261	85555262	rs10460585	MA1628.1.transfac
chr2	85555261	85555262	rs10460585	MA1629.1.transfac
chr8	33299892	33299893	rs10481042	MA0793.1.transfac
chr8	33299892	33299893	rs10481042	MA1596.1.transfac
chr8	33299930	33299931	rs10481043	MA0793.1.transfac
chr8	33299930	33299931	rs10481043	MA0793.1.transfac
chr8	33299930	33299931	rs10481043	MA1596.1.transfac
chr8	33299930	33299931	rs10481043	MA1596.1.transfac
chr17	3564217	3564218	rs1048646	MA0784.2.transfac
chr17	3564217	3564218	rs1048646	MA0789.1.transfac
chr17	3564217	3564218	rs1048646	MA2030.1.transfac
chr17	3564778	3564779	rs1048682	MA0597.2.transfac
chr11	47306584	47306585	rs1051006	MA0599.1.transfac
chr11	47306584	47306585	rs1051006	MA1522.1.transfac
chr18	668375	668376	rs1051527	MA1421.1.transfac
chr16	56246313	56246314	rs10521335	MA0090.3.transfac
chr16	58028945	58028946	rs1055273	MA0599.1.transfac
chr16	58028945	58028946	rs1055273	MA0741.1.transfac
chr16	58028945	58028946	rs1055273	MA0746.2.transfac
chr16	58028945	58028946	rs1055273	MA0747.1.transfac
chr16	58028945	58028946	rs1055273	MA1107.2.transfac
chr16	58028945	58028946	rs1055273	MA1512.1.transfac
chr16	58028945	58028946	rs1055273	MA1516.1.transfac
chr16	58028945	58028946	rs1055273	MA1517.1.transfac
chr16	58028945	58028946	rs1055273	MA1522.1.transfac
chr16	58028945	58028946	rs1055273	MA1564.1.transfac
chr11	612181	612182	rs1055382	MA0500.2.transfac
chr11	612181	612182	rs1055382	MA0500.2.transfac
chr11	612181	612182	rs1055382	MA0508.3.transfac
chr11	612181	612182	rs1055382	MA0517.1.transfac
chr11	612181	612182	rs1055382	MA0665.1.transfac
chr11	612181	612182	rs1055382	MA0687.1.transfac
chr11	612181	612182	rs1055382	MA0816.1.transfac
chr11	612181	612182	rs1055382	MA0816.1.transfac
chr11	612181	612182	rs1055382	MA0832.1.transfac
chr11	612181	612182	rs1055382	MA1623.1.transfac
chr21	46678891	46678892	rs1056099	MA1124.1.transfac
chr18	673994	673995	rs1059384	MA0025.2.transfac
chr18	673994	673995	rs1059384	MA0043.3.transfac
chr18	673994	673995	rs1059384	MA0114.4.transfac
chr18	673994	673995	rs1059384	MA0484.2.transfac
chr18	673994	673995	rs1059384	MA0497.1.transfac
chr15	89445526	89445527	rs1064085	MA0488.1.transfac
chr15	89445526	89445527	rs1064085	MA0492.1.transfac
chr15	89445526	89445527	rs1064085	MA0605.2.transfac
chr15	89445526	89445527	rs1064085	MA0605.2.transfac
chr15	89445526	89445527	rs1064085	MA0609.2.transfac
chr15	89445526	89445527	rs1064085	MA0609.2.transfac
chr15	89445526	89445527	rs1064085	MA0656.1.transfac
chr15	89445526	89445527	rs1064085	MA0656.1.transfac
chr15	89445526	89445527	rs1064085	MA0834.1.transfac
chr15	89445526	89445527	rs1064085	MA0834.1.transfac
chr15	89445526	89445527	rs1064085	MA0840.1.transfac
chr15	89445526	89445527	rs1064085	MA1126.1.transfac
chr15	89445526	89445527	rs1064085	MA1126.1.transfac
chr15	89445526	89445527	rs1064085	MA1127.1.transfac
chr15	89445526	89445527	rs1064085	MA1127.1.transfac
chr15	89445526	89445527	rs1064085	MA1129.1.transfac
chr15	89445526	89445527	rs1064085	MA1129.1.transfac
chr15	89445526	89445527	rs1064085	MA1131.1.transfac
chr15	89445526	89445527	rs1064085	MA1131.1.transfac
chr15	89445526	89445527	rs1064085	MA1133.1.transfac
chr15	89445526	89445527	rs1064085	MA1133.1.transfac
chr15	89445526	89445527	rs1064085	MA1136.1.transfac
chr15	89445526	89445527	rs1064085	MA1136.1.transfac
chr15	89445526	89445527	rs1064085	MA1139.1.transfac
chr15	89445526	89445527	rs1064085	MA1139.1.transfac
chr15	89445526	89445527	rs1064085	MA1140.2.transfac
chr15	89445526	89445527	rs1064085	MA1140.2.transfac
chr15	89445526	89445527	rs1064085	MA1145.1.transfac
chr15	89445526	89445527	rs1064085	MA1145.1.transfac
chr15	89445526	89445527	rs1064085	MA1475.1.transfac
chr15	89445526	89445527	rs1064085	MA1475.1.transfac
chr15	89445526	89445527	rs1064085	MA1623.1.transfac
chr15	89445526	89445527	rs1064085	MA1632.1.transfac
chr15	89445526	89445527	rs1064085	MA1632.1.transfac
chr15	89445526	89445527	rs1064085	MA1800.1.transfac
chr15	89445526	89445527	rs1064085	MA1800.1.transfac
chr10	99480958	99480959	rs10748706	MA1587.1.transfac
chr10	99480958	99480959	rs10748706	MA1596.1.transfac
chr12	125508900	125508901	rs10773138	MA0611.2.transfac
chr12	125508900	125508901	rs10773138	MA0611.2.transfac
chr12	125508900	125508901	rs10773138	MA0736.1.transfac
chr12	125508900	125508901	rs10773138	MA0736.1.transfac
chr12	125508900	125508901	rs10773138	MA0737.1.transfac
chr12	125508900	125508901	rs10773138	MA0737.1.transfac
chr12	125508900	125508901	rs10773138	MA0753.2.transfac
chr12	125508900	125508901	rs10773138	MA0753.2.transfac
chr12	125508934	125508935	rs10773139	MA0611.2.transfac
chr12	125508934	125508935	rs10773139	MA0611.2.transfac
chr12	125508934	125508935	rs10773139	MA0736.1.transfac
chr12	125508934	125508935	rs10773139	MA0736.1.transfac
chr12	125508934	125508935	rs10773139	MA0737.1.transfac
chr12	125508934	125508935	rs10773139	MA0737.1.transfac
chr12	125508934	125508935	rs10773139	MA0753.2.transfac
chr12	125508934	125508935	rs10773139	MA0753.2.transfac
chr16	57545735	57545736	rs10775336	MA0596.1.transfac
chr16	57545735	57545736	rs10775336	MA1124.1.transfac
chr16	57545735	57545736	rs10775336	MA1125.1.transfac
chr16	57545735	57545736	rs10775336	MA1573.2.transfac
chr16	57545735	57545736	rs10775336	MA1587.1.transfac
chr16	57545735	57545736	rs10775336	MA1596.1.transfac
chr9	79317134	79317135	rs10781369	MA0745.2.transfac
chr9	79317134	79317135	rs10781369	MA1596.1.transfac
chr17	58156329	58156330	rs1078378	MA0146.2.transfac
chr17	58156329	58156330	rs1078378	MA0163.1.transfac
chr17	58156329	58156330	rs1078378	MA0509.3.transfac
chr17	58156329	58156330	rs1078378	MA0600.2.transfac
chr17	58156329	58156330	rs1078378	MA0600.2.transfac
chr17	58156329	58156330	rs1078378	MA0798.3.transfac
chr17	58156329	58156330	rs1078378	MA1587.1.transfac
chr17	58156329	58156330	rs1078378	MA1596.1.transfac
chr10	104163833	104163834	rs10786666	MA0830.2.transfac
chr10	104163833	104163834	rs10786666	MA1529.1.transfac
chr10	104163833	104163834	rs10786666	MA1631.1.transfac
chr9	92444822	92444823	rs10797129	MA0734.3.transfac
chr9	92444822	92444823	rs10797129	MA1726.1.transfac
chr1	2036262	2036263	rs10797413	MA0146.2.transfac
chr1	2036262	2036263	rs10797413	MA0597.2.transfac
chr1	2036262	2036263	rs10797413	MA1710.1.transfac
chr1	2036262	2036263	rs10797413	MA1876.1.transfac
chr1	179048422	179048423	rs10798651	MA0144.2.transfac
chr1	179048422	179048423	rs10798651	MA2025.1.transfac
chr16	57610795	57610796	rs10802	MA0154.4.transfac
chr16	57610795	57610796	rs10802	MA0154.4.transfac
chr16	57610795	57610796	rs10802	MA0627.2.transfac
chr16	57610795	57610796	rs10802	MA1604.1.transfac
chr16	57610795	57610796	rs10802	MA1637.1.transfac
chr7	123916324	123916325	rs10808204	MA1723.1.transfac
chr11	111955501	111955502	rs10812	MA0465.2.transfac
chr11	111955501	111955502	rs10812	MA1125.1.transfac
chr11	111955501	111955502	rs10812	MA1125.1.transfac
chr11	111955501	111955502	rs10812	MA1125.1.transfac
chr11	111955501	111955502	rs10812	MA1125.1.transfac
chr11	111955501	111955502	rs10812	MA1125.1.transfac
chr11	111955501	111955502	rs10812	MA1125.1.transfac
chr11	111955501	111955502	rs10812	MA1125.1.transfac
chr11	111955501	111955502	rs10812	MA1125.1.transfac
chr11	111955501	111955502	rs10812	MA1616.1.transfac
chr9	35734955	35734956	rs10814274	MA1125.1.transfac
chr9	35734955	35734956	rs10814274	MA1125.1.transfac
chr9	35734955	35734956	rs10814274	MA1125.1.transfac
chr9	4740544	4740545	rs10815063	MA0065.2.transfac
chr9	4740544	4740545	rs10815063	MA0485.2.transfac
chr9	4740544	4740545	rs10815063	MA0504.1.transfac
chr9	4740544	4740545	rs10815063	MA0905.1.transfac
chr9	4740544	4740545	rs10815063	MA0911.1.transfac
chr9	4740544	4740545	rs10815063	MA1112.2.transfac
chr9	4740544	4740545	rs10815063	MA1148.1.transfac
chr9	4740544	4740545	rs10815063	MA1487.2.transfac
chr9	4740544	4740545	rs10815063	MA1503.1.transfac
chr9	4740544	4740545	rs10815063	MA1506.1.transfac
chr9	4740544	4740545	rs10815063	MA1623.1.transfac
chr9	130122697	130122698	rs10819277	MA1125.1.transfac
chr9	130122697	130122698	rs10819277	MA1628.1.transfac
chr9	130122787	130122788	rs10819278	MA1125.1.transfac
chr9	130122787	130122788	rs10819278	MA1628.1.transfac
chr12	11051748	11051749	rs10845233	MA0046.2.transfac
chr12	11051748	11051749	rs10845233	MA0046.2.transfac
chr12	11051748	11051749	rs10845233	MA0153.2.transfac
chr12	11051748	11051749	rs10845233	MA0153.2.transfac
chr12	11051748	11051749	rs10845233	MA0597.2.transfac
chr12	11051748	11051749	rs10845233	MA1628.1.transfac
chr12	11051748	11051749	rs10845233	MA1629.1.transfac
chr12	125165948	125165949	rs10846710	MA1124.1.transfac
chr12	125165948	125165949	rs10846710	MA1125.1.transfac
chr16	56802212	56802213	rs10852552	MA0052.4.transfac
chr16	56802212	56802213	rs10852552	MA0829.2.transfac
chr16	56802212	56802213	rs10852552	MA1515.1.transfac
chr16	56802212	56802213	rs10852552	MA1516.1.transfac
chr16	56802212	56802213	rs10852552	MA1517.1.transfac
chr16	56802212	56802213	rs10852552	MA1596.1.transfac
chr16	57861648	57861649	rs10852558	MA0081.2.transfac
chr16	57861648	57861649	rs10852558	MA0081.2.transfac
chr16	57861648	57861649	rs10852558	MA0486.2.transfac
chr16	57861648	57861649	rs10852558	MA0508.3.transfac
chr16	57861648	57861649	rs10852558	MA0508.3.transfac
chr16	57861648	57861649	rs10852558	MA0770.1.transfac
chr16	57861648	57861649	rs10852558	MA0771.1.transfac
chr16	57861648	57861649	rs10852558	MA1592.1.transfac
chr16	57861648	57861649	rs10852558	MA1592.1.transfac
chr17	48907596	48907597	rs10853117	MA0690.2.transfac
chr17	48907596	48907597	rs10853117	MA0803.1.transfac
chr17	48907596	48907597	rs10853117	MA0803.1.transfac
chr17	48907596	48907597	rs10853117	MA0805.1.transfac
chr17	48907596	48907597	rs10853117	MA0805.1.transfac
chr17	48907596	48907597	rs10853117	MA0885.2.transfac
chr17	48907596	48907597	rs10853117	MA1476.2.transfac
chr17	48907596	48907597	rs10853117	MA1565.1.transfac
chr17	48907596	48907597	rs10853117	MA1587.1.transfac
chr17	48907596	48907597	rs10853117	MA1596.1.transfac
chr4	186347091	186347092	rs10866275	MA0079.5.transfac
chr4	186347091	186347092	rs10866275	MA0493.2.transfac
chr4	186347091	186347092	rs10866275	MA0516.3.transfac
chr4	186347091	186347092	rs10866275	MA0599.1.transfac
chr4	186347091	186347092	rs10866275	MA0685.2.transfac
chr4	186347091	186347092	rs10866275	MA0740.2.transfac
chr4	186347091	186347092	rs10866275	MA0741.1.transfac
chr4	186347091	186347092	rs10866275	MA0742.2.transfac
chr4	186347091	186347092	rs10866275	MA1511.2.transfac
chr4	186347091	186347092	rs10866275	MA1513.1.transfac
chr4	186347091	186347092	rs10866275	MA1573.2.transfac
chr4	186347091	186347092	rs10866275	MA1866.1.transfac
chr4	186347091	186347092	rs10866275	MA1870.1.transfac
chr9	88983639	88983640	rs10868416	MA0017.2.transfac
chr9	88983639	88983640	rs10868416	MA0829.2.transfac
chr9	88983639	88983640	rs10868416	MA1537.1.transfac
chr9	88983639	88983640	rs10868416	MA1574.1.transfac
chr9	88983639	88983640	rs10868416	MA1596.1.transfac
chr9	88983639	88983640	rs10868416	MA1596.1.transfac
chr9	88983639	88983640	rs10868416	MA1655.1.transfac
chr9	88983639	88983640	rs10868416	MA2041.1.transfac
chr9	79317243	79317244	rs10869799	MA0745.2.transfac
chr9	79317243	79317244	rs10869799	MA1596.1.transfac
chr5	143529413	143529414	rs10875605	MA1793.1.transfac
chr10	95243346	95243347	rs10882245	MA0160.2.transfac
chr10	95243346	95243347	rs10882245	MA0520.1.transfac
chr10	95243346	95243347	rs10882245	MA1111.1.transfac
chr10	95243346	95243347	rs10882245	MA1112.2.transfac
chr11	111966714	111966715	rs10891318	MA1125.1.transfac
chr11	111966714	111966715	rs10891318	MA1125.1.transfac
chr11	111966714	111966715	rs10891318	MA1125.1.transfac
chr11	111966714	111966715	rs10891318	MA1125.1.transfac
chr11	111966714	111966715	rs10891318	MA1125.1.transfac
chr11	111966714	111966715	rs10891318	MA1125.1.transfac
chr11	111966714	111966715	rs10891318	MA1125.1.transfac
chr11	111966714	111966715	rs10891318	MA1515.1.transfac
chr11	111966714	111966715	rs10891318	MA1516.1.transfac
chr11	111966714	111966715	rs10891318	MA1517.1.transfac
chr11	111966714	111966715	rs10891318	MA1596.1.transfac
chr11	111966714	111966715	rs10891318	MA1596.1.transfac
chr11	111969773	111969774	rs10891320	MA0052.4.transfac
chr11	111969773	111969774	rs10891320	MA0745.2.transfac
chr11	111969773	111969774	rs10891320	MA0829.2.transfac
chr11	111969773	111969774	rs10891320	MA1587.1.transfac
chr11	111969773	111969774	rs10891320	MA1596.1.transfac
chr1	156224794	156224795	rs10908492	MA0052.4.transfac
chr1	156224794	156224795	rs10908492	MA0497.1.transfac
chr1	156224794	156224795	rs10908492	MA0773.1.transfac
chr1	156224794	156224795	rs10908492	MA1516.1.transfac
chr1	156224794	156224795	rs10908492	MA1587.1.transfac
chr1	156224794	156224795	rs10908492	MA1596.1.transfac
chr1	156224794	156224795	rs10908492	MA1596.1.transfac
chr1	156224794	156224795	rs10908492	MA1872.1.transfac
chr9	92037235	92037236	rs10908914	MA0597.2.transfac
chr3	139396757	139396758	rs10935341	MA1541.1.transfac
chr7	27135313	27135314	rs10951154	MA0073.1.transfac
chr7	27135313	27135314	rs10951154	MA0073.1.transfac
chr7	27135313	27135314	rs10951154	MA0073.1.transfac
chr7	27135313	27135314	rs10951154	MA1483.2.transfac
chr7	27135313	27135314	rs10951154	MA1875.1.transfac
chr9	117314378	117314379	rs10982288	MA0073.1.transfac
chr9	117314378	117314379	rs10982288	MA0073.1.transfac
chr9	117314378	117314379	rs10982288	MA1596.1.transfac
chr9	117314378	117314379	rs10982288	MA1604.1.transfac
chr9	117314378	117314379	rs10982288	MA1637.1.transfac
chr9	124938229	124938230	rs10985559	MA1596.1.transfac
chr9	130591102	130591103	rs10987750	MA1522.1.transfac
chr9	130591102	130591103	rs10987750	MA1653.1.transfac
chr9	130591102	130591103	rs10987750	MA1723.1.transfac
chr9	130591102	130591103	rs10987750	MA1731.1.transfac
chr9	130591102	130591103	rs10987750	MA1866.1.transfac
chr9	130591102	130591103	rs10987750	MA1868.1.transfac
chr12	21099793	21099794	rs11045612	MA0139.1.transfac
chr12	21099793	21099794	rs11045612	MA0499.2.transfac
chr12	21099793	21099794	rs11045612	MA2026.1.transfac
chr12	32811784	32811785	rs11052137	MA0079.5.transfac
chr12	32811784	32811785	rs11052137	MA0685.2.transfac
chr12	32811784	32811785	rs11052137	MA1587.1.transfac
chr12	32811784	32811785	rs11052137	MA1596.1.transfac
chr12	32811797	32811798	rs11052138	MA0079.5.transfac
chr12	32811797	32811798	rs11052138	MA0685.2.transfac
chr12	32811797	32811798	rs11052138	MA1587.1.transfac
chr12	32811797	32811798	rs11052138	MA1596.1.transfac
chr12	32814949	32814950	rs11052143	MA0528.2.transfac
chr12	32814949	32814950	rs11052143	MA1575.1.transfac
chr12	32814949	32814950	rs11052143	MA1575.1.transfac
chr12	32814949	32814950	rs11052143	MA1604.1.transfac
chr12	32814949	32814950	rs11052143	MA1637.1.transfac
chr12	32818238	32818239	rs11052148	MA1125.1.transfac
chr12	32818238	32818239	rs11052148	MA1596.1.transfac
chr12	125507139	125507140	rs11057995	MA0041.2.transfac
chr12	125507139	125507140	rs11057995	MA0041.2.transfac
chr12	125507139	125507140	rs11057995	MA0041.2.transfac
chr12	125507139	125507140	rs11057995	MA0041.2.transfac
chr12	125507139	125507140	rs11057995	MA0135.1.transfac
chr12	125507139	125507140	rs11057995	MA0679.2.transfac
chr12	125507139	125507140	rs11057995	MA0679.2.transfac
chr12	125507139	125507140	rs11057995	MA0679.2.transfac
chr12	125507139	125507140	rs11057995	MA0679.2.transfac
chr12	125507139	125507140	rs11057995	MA0683.1.transfac
chr12	125507139	125507140	rs11057995	MA0790.1.transfac
chr12	125507139	125507140	rs11057995	MA0790.1.transfac
chr12	125507139	125507140	rs11057995	MA0791.1.transfac
chr12	125507139	125507140	rs11057995	MA0791.1.transfac
chr12	125507139	125507140	rs11057995	MA0846.1.transfac
chr12	125507139	125507140	rs11057995	MA0846.1.transfac
chr12	125507139	125507140	rs11057995	MA0846.1.transfac
chr12	125507139	125507140	rs11057995	MA0846.1.transfac
chr12	125507139	125507140	rs11057995	MA0851.1.transfac
chr12	125507139	125507140	rs11057995	MA1872.1.transfac
chr12	126468083	126468084	rs11058417	MA0079.5.transfac
chr12	126468083	126468084	rs11058417	MA0599.1.transfac
chr12	126468083	126468084	rs11058417	MA0599.1.transfac
chr12	126468083	126468084	rs11058417	MA0685.2.transfac
chr12	126468083	126468084	rs11058417	MA0753.2.transfac
chr12	126468083	126468084	rs11058417	MA1513.1.transfac
chr12	126468083	126468084	rs11058417	MA1522.1.transfac
chr12	126468083	126468084	rs11058417	MA1866.1.transfac
chr12	126468083	126468084	rs11058417	MA1868.1.transfac
chr12	126468083	126468084	rs11058417	MA1870.1.transfac
chr12	126468083	126468084	rs11058417	MA1876.1.transfac
chr12	109904259	109904260	rs11066736	MA0093.3.transfac
chr12	109904259	109904260	rs11066736	MA0620.3.transfac
chr12	109904259	109904260	rs11066736	MA0620.3.transfac
chr12	109904259	109904260	rs11066736	MA1729.1.transfac
chr15	89447091	89447092	rs11073821	MA0146.2.transfac
chr15	89447091	89447092	rs11073821	MA0519.1.transfac
chr15	89447091	89447092	rs11073821	MA0829.2.transfac
chr15	89447091	89447092	rs11073821	MA1587.1.transfac
chr15	89447091	89447092	rs11073821	MA1596.1.transfac
chr15	89447091	89447092	rs11073821	MA2033.1.transfac
chr16	56177707	56177708	rs11076142	MA0697.2.transfac
chr16	56240379	56240380	rs11076144	MA0002.2.transfac
chr16	56240379	56240380	rs11076144	MA1125.1.transfac
chr16	56240379	56240380	rs11076144	MA1125.1.transfac
chr16	56240379	56240380	rs11076144	MA1125.1.transfac
chr16	56240379	56240380	rs11076144	MA1125.1.transfac
chr16	56240379	56240380	rs11076144	MA1125.1.transfac
chr16	56240379	56240380	rs11076144	MA1125.1.transfac
chr16	56240379	56240380	rs11076144	MA1125.1.transfac
chr16	56240379	56240380	rs11076144	MA1125.1.transfac
chr16	56240379	56240380	rs11076144	MA1125.1.transfac
chr16	56240379	56240380	rs11076144	MA1125.1.transfac
chr16	56240379	56240380	rs11076144	MA1125.1.transfac
chr16	56240379	56240380	rs11076144	MA1125.1.transfac
chr16	56240379	56240380	rs11076144	MA1125.1.transfac
chr16	56240379	56240380	rs11076144	MA1125.1.transfac
chr16	56240379	56240380	rs11076144	MA2034.1.transfac
chr16	56384686	56384687	rs11076152	MA0162.4.transfac
chr16	56384686	56384687	rs11076152	MA0732.1.transfac
chr16	56578117	56578118	rs11076156	MA0041.2.transfac
chr16	56578117	56578118	rs11076156	MA0041.2.transfac
chr16	56578117	56578118	rs11076156	MA0041.2.transfac
chr16	56578117	56578118	rs11076156	MA0679.2.transfac
chr16	56578117	56578118	rs11076156	MA0679.2.transfac
chr16	56578117	56578118	rs11076156	MA0679.2.transfac
chr16	56578117	56578118	rs11076156	MA0790.1.transfac
chr16	56578117	56578118	rs11076156	MA0791.1.transfac
chr16	56578117	56578118	rs11076156	MA0846.1.transfac
chr16	56578117	56578118	rs11076156	MA0846.1.transfac
chr16	56578117	56578118	rs11076156	MA0846.1.transfac
chr16	56578117	56578118	rs11076156	MA0846.1.transfac
chr16	56578117	56578118	rs11076156	MA1587.1.transfac
chr16	56578117	56578118	rs11076156	MA1587.1.transfac
chr16	56578117	56578118	rs11076156	MA1596.1.transfac
chr16	56578117	56578118	rs11076156	MA1872.1.transfac
chr16	56912516	56912517	rs11076171	MA1575.1.transfac
chr16	56912516	56912517	rs11076171	MA1575.1.transfac
chr16	57640965	57640966	rs11076197	MA0065.2.transfac
chr16	57640965	57640966	rs11076197	MA0631.1.transfac
chr16	57640965	57640966	rs11076197	MA0697.2.transfac
chr16	57640965	57640966	rs11076197	MA0697.2.transfac
chr16	57640965	57640966	rs11076197	MA0734.3.transfac
chr16	57640965	57640966	rs11076197	MA0734.3.transfac
chr16	57640965	57640966	rs11076197	MA0830.2.transfac
chr16	57640965	57640966	rs11076197	MA1559.1.transfac
chr16	57640965	57640966	rs11076197	MA1631.1.transfac
chr16	57640965	57640966	rs11076197	MA2038.1.transfac
chr16	57640965	57640966	rs11076197	MA2038.1.transfac
chr16	57814065	57814066	rs11076202	MA0056.2.transfac
chr16	57814065	57814066	rs11076202	MA0102.4.transfac
chr16	57814065	57814066	rs11076202	MA0836.2.transfac
chr16	57820983	57820984	rs11076204	MA0464.2.transfac
chr16	57820983	57820984	rs11076204	MA0603.1.transfac
chr16	57820983	57820984	rs11076204	MA0636.1.transfac
chr16	57820983	57820984	rs11076204	MA0871.2.transfac
chr16	57820983	57820984	rs11076204	MA1464.1.transfac
chr12	109168989	109168990	rs11114054	MA0051.1.transfac
chr12	109168989	109168990	rs11114054	MA0508.3.transfac
chr12	109168989	109168990	rs11114054	MA1623.1.transfac
chr1	10393625	10393626	rs11121541	MA1587.1.transfac
chr1	10393625	10393626	rs11121541	MA1596.1.transfac
chr1	10393625	10393626	rs11121541	MA1596.1.transfac
chr10	82705120	82705121	rs111260401	MA0139.1.transfac
chr10	82705120	82705121	rs111260401	MA1508.1.transfac
chr10	82705120	82705121	rs111260401	MA1788.1.transfac
chr10	82705120	82705121	rs111260401	MA2025.1.transfac
chr10	82705120	82705121	rs111260401	MA2026.1.transfac
chr6	20233334	20233335	rs111292427	MA0041.2.transfac
chr6	20233334	20233335	rs111292427	MA0041.2.transfac
chr6	20233334	20233335	rs111292427	MA1727.1.transfac
chr12	115946053	115946054	rs111320391	MA1720.1.transfac
chr4	186347072	186347073	rs11132303	MA0079.5.transfac
chr4	186347072	186347073	rs11132303	MA0493.2.transfac
chr4	186347072	186347073	rs11132303	MA0516.3.transfac
chr4	186347072	186347073	rs11132303	MA0599.1.transfac
chr4	186347072	186347073	rs11132303	MA0685.2.transfac
chr4	186347072	186347073	rs11132303	MA0740.2.transfac
chr4	186347072	186347073	rs11132303	MA0741.1.transfac
chr4	186347072	186347073	rs11132303	MA0742.2.transfac
chr4	186347072	186347073	rs11132303	MA1511.2.transfac
chr4	186347072	186347073	rs11132303	MA1513.1.transfac
chr4	186347072	186347073	rs11132303	MA1573.2.transfac
chr4	186347072	186347073	rs11132303	MA1866.1.transfac
chr4	186347072	186347073	rs11132303	MA1870.1.transfac
chr16	57173766	57173767	rs111343213	MA1872.1.transfac
chr16	57173766	57173767	rs111343213	MA1873.1.transfac
chr16	57179675	57179676	rs111404026	MA0844.1.transfac
chr16	57179675	57179676	rs111404026	MA1466.1.transfac
chr16	57179675	57179676	rs111404026	MA1474.1.transfac
chr18	1818348	1818349	rs111430193	MA1125.1.transfac
chr18	1818348	1818349	rs111430193	MA1125.1.transfac
chr18	1818348	1818349	rs111430193	MA1125.1.transfac
chr18	1818348	1818349	rs111430193	MA1125.1.transfac
chr18	1818348	1818349	rs111430193	MA1125.1.transfac
chr18	1818348	1818349	rs111430193	MA1125.1.transfac
chr18	1818348	1818349	rs111430193	MA1125.1.transfac
chr18	1818348	1818349	rs111430193	MA1125.1.transfac
chr18	1818348	1818349	rs111430193	MA1125.1.transfac
chr18	1818348	1818349	rs111430193	MA1125.1.transfac
chr18	1818348	1818349	rs111430193	MA1125.1.transfac
chr18	1818348	1818349	rs111430193	MA1125.1.transfac
chr18	1818348	1818349	rs111430193	MA1125.1.transfac
chr18	1818348	1818349	rs111430193	MA1125.1.transfac
chr18	1818348	1818349	rs111430193	MA1125.1.transfac
chr18	1818348	1818349	rs111430193	MA1125.1.transfac
chr18	1818348	1818349	rs111430193	MA1125.1.transfac
chr18	1818348	1818349	rs111430193	MA1587.1.transfac
chr18	1818348	1818349	rs111430193	MA1596.1.transfac
chr18	1818348	1818349	rs111430193	MA1596.1.transfac
chr10	103726614	103726615	rs111457052	MA0124.2.transfac
chr10	103726614	103726615	rs111457052	MA1508.1.transfac
chr10	103726614	103726615	rs111457052	MA1784.1.transfac
chr10	103726614	103726615	rs111457052	MA1788.1.transfac
chr10	103726614	103726615	rs111457052	MA1802.1.transfac
chr10	103726614	103726615	rs111457052	MA1803.1.transfac
chr10	103726614	103726615	rs111457052	MA1804.1.transfac
chr10	103726614	103726615	rs111457052	MA1873.1.transfac
chr21	36259323	36259324	rs111527738	MA0597.2.transfac
chr21	36259323	36259324	rs111527738	MA1713.1.transfac
chr16	57413129	57413130	rs111544178	MA0052.4.transfac
chr16	57413129	57413130	rs111544178	MA1587.1.transfac
chr16	57413129	57413130	rs111544178	MA1596.1.transfac
chr16	57413129	57413130	rs111544178	MA1596.1.transfac
chr16	57936089	57936090	rs111546470	MA0052.4.transfac
chr16	57936089	57936090	rs111546470	MA0745.2.transfac
chr16	57936089	57936090	rs111546470	MA1587.1.transfac
chr16	57936089	57936090	rs111546470	MA1596.1.transfac
chr16	57936089	57936090	rs111546470	MA1596.1.transfac
chr16	57936089	57936090	rs111546470	MA1632.1.transfac
chr2	129062895	129062896	rs111562068	MA1522.1.transfac
chr2	129062895	129062896	rs111562068	MA1599.1.transfac
chr2	129062895	129062896	rs111562068	MA1723.1.transfac
chr14	35832169	35832170	rs11156882	MA0506.2.transfac
chr14	35832169	35832170	rs11156882	MA0733.1.transfac
chr11	107470453	107470454	rs111585178	MA1125.1.transfac
chr11	107470453	107470454	rs111585178	MA1125.1.transfac
chr11	107470453	107470454	rs111585178	MA1125.1.transfac
chr11	107470453	107470454	rs111585178	MA1125.1.transfac
chr11	107470453	107470454	rs111585178	MA1125.1.transfac
chr11	107470453	107470454	rs111585178	MA1125.1.transfac
chr11	107470453	107470454	rs111585178	MA1125.1.transfac
chr11	107470453	107470454	rs111585178	MA1125.1.transfac
chr11	107470453	107470454	rs111585178	MA1125.1.transfac
chr11	107470453	107470454	rs111585178	MA1125.1.transfac
chr7	148659950	148659951	rs111595184	MA0846.1.transfac
chr7	148659950	148659951	rs111595184	MA1125.1.transfac
chr7	148659950	148659951	rs111595184	MA1125.1.transfac
chr7	148659950	148659951	rs111595184	MA1467.2.transfac
chr14	107108678	107108679	rs11161001	MA0099.3.transfac
chr14	107108678	107108679	rs11161001	MA0476.1.transfac
chr14	107108678	107108679	rs11161001	MA0477.2.transfac
chr14	107108678	107108679	rs11161001	MA0478.1.transfac
chr14	107108678	107108679	rs11161001	MA0489.2.transfac
chr14	107108678	107108679	rs11161001	MA0491.2.transfac
chr14	107108678	107108679	rs11161001	MA1128.1.transfac
chr14	107108678	107108679	rs11161001	MA1130.1.transfac
chr14	107108678	107108679	rs11161001	MA1134.1.transfac
chr14	107108678	107108679	rs11161001	MA1135.1.transfac
chr14	107108678	107108679	rs11161001	MA1138.1.transfac
chr14	107108678	107108679	rs11161001	MA1141.1.transfac
chr14	107108678	107108679	rs11161001	MA1144.1.transfac
chr18	72167037	72167038	rs111645523	MA0039.4.transfac
chr18	72167037	72167038	rs111645523	MA0599.1.transfac
chr18	72167037	72167038	rs111645523	MA0748.2.transfac
chr18	72167037	72167038	rs111645523	MA0771.1.transfac
chr18	72167037	72167038	rs111645523	MA1514.1.transfac
chr18	72167037	72167038	rs111645523	MA1624.1.transfac
chr18	72167037	72167038	rs111645523	MA1651.1.transfac
chr11	3430142	3430143	rs111685844	MA0139.1.transfac
chr11	3430142	3430143	rs111685844	MA0139.1.transfac
chr11	3430142	3430143	rs111685844	MA2025.1.transfac
chr16	56493198	56493199	rs111708774	MA0052.4.transfac
chr16	56493198	56493199	rs111708774	MA0073.1.transfac
chr16	56493198	56493199	rs111708774	MA1125.1.transfac
chr16	56493198	56493199	rs111708774	MA1125.1.transfac
chr16	56493198	56493199	rs111708774	MA1125.1.transfac
chr16	56493198	56493199	rs111708774	MA1125.1.transfac
chr16	56493198	56493199	rs111708774	MA1125.1.transfac
chr16	56493198	56493199	rs111708774	MA1125.1.transfac
chr16	56493198	56493199	rs111708774	MA1587.1.transfac
chr16	56493198	56493199	rs111708774	MA1587.1.transfac
chr16	56493198	56493199	rs111708774	MA1596.1.transfac
chr16	56493198	56493199	rs111708774	MA1596.1.transfac
chr11	134264528	134264529	rs111711955	MA0017.2.transfac
chr11	134264528	134264529	rs111711955	MA0039.4.transfac
chr11	134264528	134264529	rs111711955	MA0136.3.transfac
chr11	134264528	134264529	rs111711955	MA1112.2.transfac
chr11	134264528	134264529	rs111711955	MA1148.1.transfac
chr11	134264528	134264529	rs111711955	MA1723.1.transfac
chr11	134264528	134264529	rs111711955	MA1873.1.transfac
chr1	39523728	39523729	rs111716549	MA0608.1.transfac
chr1	39523728	39523729	rs111716549	MA1540.2.transfac
chr1	39523728	39523729	rs111716549	MA1596.1.transfac
chr16	56416095	56416096	rs111723691	MA1542.1.transfac
chr16	56416095	56416096	rs111723691	MA1718.1.transfac
chr16	56416095	56416096	rs111723691	MA2023.1.transfac
chr16	56439806	56439807	rs111767053	MA0616.2.transfac
chr16	56439806	56439807	rs111767053	MA0616.2.transfac
chr16	56439806	56439807	rs111767053	MA0649.1.transfac
chr16	56439806	56439807	rs111767053	MA0649.1.transfac
chr16	56439806	56439807	rs111767053	MA0821.2.transfac
chr16	56439806	56439807	rs111767053	MA0821.2.transfac
chr16	56439806	56439807	rs111767053	MA0822.1.transfac
chr16	56439806	56439807	rs111767053	MA0822.1.transfac
chr16	56439806	56439807	rs111767053	MA0823.1.transfac
chr16	56439806	56439807	rs111767053	MA0823.1.transfac
chr16	56439806	56439807	rs111767053	MA1099.2.transfac
chr16	56439806	56439807	rs111767053	MA1099.2.transfac
chr16	56439806	56439807	rs111767053	MA1587.1.transfac
chr16	56439806	56439807	rs111767053	MA1596.1.transfac
chr16	56439806	56439807	rs111767053	MA1596.1.transfac
chr16	57473679	57473680	rs111778	MA0081.2.transfac
chr16	57473679	57473680	rs111778	MA1652.1.transfac
chr16	57473679	57473680	rs111778	MA1872.1.transfac
chr1	91869989	91869990	rs111846222	MA1102.2.transfac
chr8	102388845	102388846	rs111868112	MA1581.1.transfac
chr10	95243117	95243118	rs11187456	MA0052.4.transfac
chr10	95243117	95243118	rs11187456	MA0146.2.transfac
chr10	95243117	95243118	rs11187456	MA1125.1.transfac
chr10	95243117	95243118	rs11187456	MA1125.1.transfac
chr10	95243117	95243118	rs11187456	MA1125.1.transfac
chr10	95243117	95243118	rs11187456	MA1125.1.transfac
chr10	95243117	95243118	rs11187456	MA1125.1.transfac
chr10	95243117	95243118	rs11187456	MA1125.1.transfac
chr10	95243117	95243118	rs11187456	MA1125.1.transfac
chr10	95243117	95243118	rs11187456	MA1581.1.transfac
chr16	783086	783087	rs111890934	MA2030.1.transfac
chr11	85955454	85955455	rs111933909	MA1592.1.transfac
chr10	112602944	112602945	rs11195352	MA0107.1.transfac
chr10	112602944	112602945	rs11195352	MA0778.1.transfac
chr10	112602944	112602945	rs11195352	MA0778.1.transfac
chr10	112602944	112602945	rs11195352	MA1601.2.transfac
chr10	112602944	112602945	rs11195352	MA1799.1.transfac
chr16	57821367	57821368	rs112029634	MA0597.2.transfac
chr16	57821367	57821368	rs112029634	MA1620.1.transfac
chr16	57821367	57821368	rs112029634	MA1621.1.transfac
chr11	18343888	18343889	rs112031925	MA0081.2.transfac
chr11	18343888	18343889	rs112031925	MA0146.2.transfac
chr11	18343888	18343889	rs112031925	MA0464.2.transfac
chr11	18343888	18343889	rs112031925	MA0526.4.transfac
chr11	18343888	18343889	rs112031925	MA0526.4.transfac
chr11	18343888	18343889	rs112031925	MA0605.2.transfac
chr11	18343888	18343889	rs112031925	MA0605.2.transfac
chr11	18343888	18343889	rs112031925	MA0636.1.transfac
chr11	18343888	18343889	rs112031925	MA0636.1.transfac
chr11	18343888	18343889	rs112031925	MA0656.1.transfac
chr11	18343888	18343889	rs112031925	MA0656.1.transfac
chr11	18343888	18343889	rs112031925	MA0663.1.transfac
chr11	18343888	18343889	rs112031925	MA0663.1.transfac
chr11	18343888	18343889	rs112031925	MA0664.1.transfac
chr11	18343888	18343889	rs112031925	MA0664.1.transfac
chr11	18343888	18343889	rs112031925	MA0692.1.transfac
chr11	18343888	18343889	rs112031925	MA0814.2.transfac
chr11	18343888	18343889	rs112031925	MA0828.2.transfac
chr11	18343888	18343889	rs112031925	MA0828.2.transfac
chr11	18343888	18343889	rs112031925	MA0831.3.transfac
chr11	18343888	18343889	rs112031925	MA0831.3.transfac
chr11	18343888	18343889	rs112031925	MA0834.1.transfac
chr11	18343888	18343889	rs112031925	MA0834.1.transfac
chr11	18343888	18343889	rs112031925	MA0840.1.transfac
chr11	18343888	18343889	rs112031925	MA1127.1.transfac
chr11	18343888	18343889	rs112031925	MA1127.1.transfac
chr11	18343888	18343889	rs112031925	MA1131.1.transfac
chr11	18343888	18343889	rs112031925	MA1133.1.transfac
chr11	18343888	18343889	rs112031925	MA1139.1.transfac
chr11	18343888	18343889	rs112031925	MA1139.1.transfac
chr11	18343888	18343889	rs112031925	MA1140.2.transfac
chr11	18343888	18343889	rs112031925	MA1140.2.transfac
chr11	18343888	18343889	rs112031925	MA1145.1.transfac
chr11	18343888	18343889	rs112031925	MA1464.1.transfac
chr11	18343888	18343889	rs112031925	MA1475.1.transfac
chr11	18343888	18343889	rs112031925	MA1475.1.transfac
chr11	18343888	18343889	rs112031925	MA1627.1.transfac
chr11	18343888	18343889	rs112031925	MA1630.2.transfac
chr11	18343888	18343889	rs112031925	MA1800.1.transfac
chr11	18343888	18343889	rs112031925	MA1800.1.transfac
chr10	112264615	112264616	rs112052677	MA1616.1.transfac
chr1	62191239	62191240	rs11207815	MA0482.2.transfac
chr11	22695990	22695991	rs1121196	MA0485.2.transfac
chr11	22695990	22695991	rs1121196	MA0905.1.transfac
chr11	22695990	22695991	rs1121196	MA0911.1.transfac
chr11	22695990	22695991	rs1121196	MA1503.1.transfac
chr11	22695990	22695991	rs1121196	MA1506.1.transfac
chr22	42948178	42948179	rs112147198	MA0139.1.transfac
chr22	42948178	42948179	rs112147198	MA2026.1.transfac
chr22	42948178	42948179	rs112147198	MA2028.1.transfac
chr16	56511025	56511026	rs112162270	MA0052.4.transfac
chr16	56511025	56511026	rs112162270	MA1515.1.transfac
chr16	56511025	56511026	rs112162270	MA1516.1.transfac
chr16	56511025	56511026	rs112162270	MA1517.1.transfac
chr16	56511025	56511026	rs112162270	MA1596.1.transfac
chr16	56511025	56511026	rs112162270	MA1596.1.transfac
chr6	134557372	134557373	rs112261036	MA0122.3.transfac
chr6	134557372	134557373	rs112261036	MA0507.2.transfac
chr6	134557372	134557373	rs112261036	MA0508.3.transfac
chr6	134557372	134557373	rs112261036	MA0785.1.transfac
chr6	134557372	134557373	rs112261036	MA0786.1.transfac
chr6	134557372	134557373	rs112261036	MA0787.1.transfac
chr6	134557372	134557373	rs112261036	MA0788.1.transfac
chr6	134557372	134557373	rs112261036	MA0835.2.transfac
chr6	134557372	134557373	rs112261036	MA1624.1.transfac
chr19	49535119	49535120	rs112270826	MA0060.3.transfac
chr19	49535119	49535120	rs112270826	MA0609.2.transfac
chr19	49535119	49535120	rs112270826	MA0609.2.transfac
chr19	49535119	49535120	rs112270826	MA0656.1.transfac
chr19	49535119	49535120	rs112270826	MA1131.1.transfac
chr19	49535119	49535120	rs112270826	MA1133.1.transfac
chr19	49535119	49535120	rs112270826	MA1475.1.transfac
chr19	49535119	49535120	rs112270826	MA1475.1.transfac
chr19	49535119	49535120	rs112270826	MA1522.1.transfac
chr19	49535119	49535120	rs112270826	MA1644.1.transfac
chr9	139030650	139030651	rs112272383	MA0139.1.transfac
chr11	82610040	82610041	rs11233367	MA0803.1.transfac
chr11	82610040	82610041	rs11233367	MA0805.1.transfac
chr11	82610040	82610041	rs11233367	MA1596.1.transfac
chr19	12876894	12876895	rs112382697	MA0139.1.transfac
chr19	12876894	12876895	rs112382697	MA1713.1.transfac
chr19	12876894	12876895	rs112382697	MA1873.1.transfac
chr19	12876894	12876895	rs112382697	MA2039.1.transfac
chr10	43857792	43857793	rs11238520	MA0030.1.transfac
chr10	43857792	43857793	rs11238520	MA0162.4.transfac
chr10	43857792	43857793	rs11238520	MA0493.2.transfac
chr10	43857792	43857793	rs11238520	MA0593.1.transfac
chr10	43857792	43857793	rs11238520	MA0599.1.transfac
chr10	43857792	43857793	rs11238520	MA0645.1.transfac
chr10	43857792	43857793	rs11238520	MA0685.2.transfac
chr10	43857792	43857793	rs11238520	MA0740.2.transfac
chr10	43857792	43857793	rs11238520	MA0741.1.transfac
chr10	43857792	43857793	rs11238520	MA0742.2.transfac
chr10	43857792	43857793	rs11238520	MA0746.2.transfac
chr10	43857792	43857793	rs11238520	MA0747.1.transfac
chr10	43857792	43857793	rs11238520	MA1107.2.transfac
chr10	43857792	43857793	rs11238520	MA1489.1.transfac
chr10	43857792	43857793	rs11238520	MA1512.1.transfac
chr10	43857792	43857793	rs11238520	MA1513.1.transfac
chr10	43857792	43857793	rs11238520	MA1564.1.transfac
chr10	43857792	43857793	rs11238520	MA1710.1.transfac
chr10	43857792	43857793	rs11238520	MA1870.1.transfac
chr1	26496393	26496394	rs112385538	MA0076.2.transfac
chr1	26496393	26496394	rs112385538	MA0492.1.transfac
chr1	26496393	26496394	rs112385538	MA0597.2.transfac
chr1	26496393	26496394	rs112385538	MA0605.2.transfac
chr1	26496393	26496394	rs112385538	MA0605.2.transfac
chr1	26496393	26496394	rs112385538	MA0609.2.transfac
chr1	26496393	26496394	rs112385538	MA0609.2.transfac
chr1	26496393	26496394	rs112385538	MA0645.1.transfac
chr1	26496393	26496394	rs112385538	MA0656.1.transfac
chr1	26496393	26496394	rs112385538	MA0656.1.transfac
chr1	26496393	26496394	rs112385538	MA0750.2.transfac
chr1	26496393	26496394	rs112385538	MA0834.1.transfac
chr1	26496393	26496394	rs112385538	MA0834.1.transfac
chr1	26496393	26496394	rs112385538	MA0840.1.transfac
chr1	26496393	26496394	rs112385538	MA0840.1.transfac
chr1	26496393	26496394	rs112385538	MA1126.1.transfac
chr1	26496393	26496394	rs112385538	MA1127.1.transfac
chr1	26496393	26496394	rs112385538	MA1127.1.transfac
chr1	26496393	26496394	rs112385538	MA1129.1.transfac
chr1	26496393	26496394	rs112385538	MA1129.1.transfac
chr1	26496393	26496394	rs112385538	MA1131.1.transfac
chr1	26496393	26496394	rs112385538	MA1131.1.transfac
chr1	26496393	26496394	rs112385538	MA1136.1.transfac
chr1	26496393	26496394	rs112385538	MA1136.1.transfac
chr1	26496393	26496394	rs112385538	MA1139.1.transfac
chr1	26496393	26496394	rs112385538	MA1139.1.transfac
chr1	26496393	26496394	rs112385538	MA1140.2.transfac
chr1	26496393	26496394	rs112385538	MA1140.2.transfac
chr1	26496393	26496394	rs112385538	MA1145.1.transfac
chr1	26496393	26496394	rs112385538	MA1145.1.transfac
chr1	26496393	26496394	rs112385538	MA1475.1.transfac
chr1	26496393	26496394	rs112385538	MA1475.1.transfac
chr1	26496393	26496394	rs112385538	MA1632.1.transfac
chr1	26496393	26496394	rs112385538	MA1800.1.transfac
chr10	45474153	45474154	rs11239300	MA0052.4.transfac
chr10	45474153	45474154	rs11239300	MA0144.2.transfac
chr10	45474153	45474154	rs11239300	MA0163.1.transfac
chr10	45474153	45474154	rs11239300	MA0497.1.transfac
chr10	45474153	45474154	rs11239300	MA0528.2.transfac
chr3	196310100	196310101	rs112406444	MA1596.1.transfac
chr3	196310100	196310101	rs112406444	MA2039.1.transfac
chr6	6869897	6869898	rs11243125	MA2027.1.transfac
chr11	306876	306877	rs11246060	MA1541.1.transfac
chr16	163597	163598	rs11248850	MA0089.2.transfac
chr16	163597	163598	rs11248850	MA0150.2.transfac
chr16	163597	163598	rs11248850	MA0476.1.transfac
chr16	163597	163598	rs11248850	MA0476.1.transfac
chr16	163597	163598	rs11248850	MA0478.1.transfac
chr16	163597	163598	rs11248850	MA0496.3.transfac
chr16	163597	163598	rs11248850	MA0501.1.transfac
chr16	163597	163598	rs11248850	MA0591.1.transfac
chr16	163597	163598	rs11248850	MA0659.3.transfac
chr16	163597	163598	rs11248850	MA1134.1.transfac
chr16	163597	163598	rs11248850	MA1141.1.transfac
chr16	163597	163598	rs11248850	MA1723.1.transfac
chr19	40162775	40162776	rs112505924	MA0095.3.transfac
chr19	40162775	40162776	rs112505924	MA0139.1.transfac
chr19	40162775	40162776	rs112505924	MA2026.1.transfac
chr16	56507908	56507909	rs112518561	MA0728.1.transfac
chr16	56507908	56507909	rs112518561	MA0829.2.transfac
chr16	56507908	56507909	rs112518561	MA0859.1.transfac
chr16	56507908	56507909	rs112518561	MA1540.2.transfac
chr16	56507908	56507909	rs112518561	MA2033.1.transfac
chr16	56479055	56479056	rs112528730	MA0627.2.transfac
chr16	56479055	56479056	rs112528730	MA1115.1.transfac
chr16	56479055	56479056	rs112528730	MA1125.1.transfac
chr16	56479055	56479056	rs112528730	MA1125.1.transfac
chr16	56479055	56479056	rs112528730	MA1125.1.transfac
chr16	56479055	56479056	rs112528730	MA1596.1.transfac
chr16	56479055	56479056	rs112528730	MA1636.1.transfac
chr3	674458	674459	rs112582803	MA0782.2.transfac
chr3	674458	674459	rs112582803	MA1114.1.transfac
chr16	56915935	56915936	rs112589566	MA1125.1.transfac
chr16	56915935	56915936	rs112589566	MA1125.1.transfac
chr16	56915935	56915936	rs112589566	MA1125.1.transfac
chr16	56915935	56915936	rs112589566	MA1125.1.transfac
chr16	56915935	56915936	rs112589566	MA1125.1.transfac
chr16	56915935	56915936	rs112589566	MA1125.1.transfac
chr16	56915935	56915936	rs112589566	MA1125.1.transfac
chr16	56915935	56915936	rs112589566	MA1581.1.transfac
chr16	56915935	56915936	rs112589566	MA1596.1.transfac
chr11	2751434	2751435	rs112591832	MA1587.1.transfac
chr11	2751434	2751435	rs112591832	MA1723.1.transfac
chr11	2751434	2751435	rs112591832	MA1726.1.transfac
chr11	2751434	2751435	rs112591832	MA2026.1.transfac
chr7	129134072	129134073	rs112699529	MA0030.1.transfac
chr7	129134072	129134073	rs112699529	MA0851.1.transfac
chr7	129134072	129134073	rs112699529	MA1125.1.transfac
chr7	129134072	129134073	rs112699529	MA1489.1.transfac
chr5	759488	759489	rs112751561	MA0144.2.transfac
chr5	759488	759489	rs112751561	MA0597.2.transfac
chr5	759488	759489	rs112751561	MA0616.2.transfac
chr5	759488	759489	rs112751561	MA0649.1.transfac
chr5	759488	759489	rs112751561	MA0649.1.transfac
chr5	759488	759489	rs112751561	MA0821.2.transfac
chr5	759488	759489	rs112751561	MA0821.2.transfac
chr5	759488	759489	rs112751561	MA0822.1.transfac
chr5	759488	759489	rs112751561	MA0822.1.transfac
chr5	759488	759489	rs112751561	MA0823.1.transfac
chr5	759488	759489	rs112751561	MA0823.1.transfac
chr5	759488	759489	rs112751561	MA1493.1.transfac
chr5	759488	759489	rs112751561	MA1715.1.transfac
chr5	759488	759489	rs112751561	MA1728.1.transfac
chr1	26146513	26146514	rs1127818	MA1723.1.transfac
chr16	88729708	88729709	rs112783573	MA0039.4.transfac
chr16	88729708	88729709	rs112783573	MA0060.3.transfac
chr16	88729708	88729709	rs112783573	MA0506.2.transfac
chr16	88729708	88729709	rs112783573	MA0506.2.transfac
chr16	88729708	88729709	rs112783573	MA0740.2.transfac
chr16	88729708	88729709	rs112783573	MA0742.2.transfac
chr16	88729708	88729709	rs112783573	MA1511.2.transfac
chr16	88729708	88729709	rs112783573	MA1517.1.transfac
chr16	88729708	88729709	rs112783573	MA1644.1.transfac
chr17	27006744	27006745	rs112813847	MA0146.2.transfac
chr17	27006744	27006745	rs112813847	MA0146.2.transfac
chr17	27006744	27006745	rs112813847	MA1587.1.transfac
chr17	27006744	27006745	rs112813847	MA1596.1.transfac
chr19	45490380	45490381	rs112936176	MA0147.3.transfac
chr19	45490380	45490381	rs112936176	MA1524.2.transfac
chr19	45490380	45490381	rs112936176	MA1643.1.transfac
chr16	56980134	56980135	rs112952893	MA0052.4.transfac
chr16	56980134	56980135	rs112952893	MA0497.1.transfac
chr16	56980134	56980135	rs112952893	MA1587.1.transfac
chr16	56980134	56980135	rs112952893	MA1596.1.transfac
chr16	57385025	57385026	rs112990495	MA0497.1.transfac
chr16	57385025	57385026	rs112990495	MA0679.2.transfac
chr16	57385025	57385026	rs112990495	MA0884.2.transfac
chr16	57385025	57385026	rs112990495	MA0884.2.transfac
chr16	57385025	57385026	rs112990495	MA1718.1.transfac
chr16	57385025	57385026	rs112990495	MA1872.1.transfac
chr10	43913749	43913750	rs113032738	MA0697.2.transfac
chr10	43913749	43913750	rs113032738	MA1105.2.transfac
chr10	43913749	43913750	rs113032738	MA1629.1.transfac
chr10	43913749	43913750	rs113032738	MA1712.1.transfac
chr10	43913749	43913750	rs113032738	MA1868.1.transfac
chr10	43913749	43913750	rs113032738	MA2034.1.transfac
chr8	79837178	79837179	rs113038633	MA0139.1.transfac
chr8	79837178	79837179	rs113038633	MA0476.1.transfac
chr8	79837178	79837179	rs113038633	MA0655.1.transfac
chr8	79837178	79837179	rs113038633	MA1101.2.transfac
chr8	79837178	79837179	rs113038633	MA1101.2.transfac
chr8	79837178	79837179	rs113038633	MA1134.1.transfac
chr8	79837178	79837179	rs113038633	MA1141.1.transfac
chr8	79837178	79837179	rs113038633	MA1633.2.transfac
chr8	79837178	79837179	rs113038633	MA2022.1.transfac
chr8	79837178	79837179	rs113038633	MA2026.1.transfac
chr6	13715946	13715947	rs113047626	MA0079.5.transfac
chr6	13715946	13715947	rs113047626	MA0099.3.transfac
chr6	13715946	13715947	rs113047626	MA0461.2.transfac
chr6	13715946	13715947	rs113047626	MA0476.1.transfac
chr6	13715946	13715947	rs113047626	MA0477.2.transfac
chr6	13715946	13715947	rs113047626	MA0478.1.transfac
chr6	13715946	13715947	rs113047626	MA0489.2.transfac
chr6	13715946	13715947	rs113047626	MA0501.1.transfac
chr6	13715946	13715947	rs113047626	MA0623.2.transfac
chr6	13715946	13715947	rs113047626	MA0623.2.transfac
chr6	13715946	13715947	rs113047626	MA0655.1.transfac
chr6	13715946	13715947	rs113047626	MA0669.1.transfac
chr6	13715946	13715947	rs113047626	MA0678.1.transfac
chr6	13715946	13715947	rs113047626	MA0685.2.transfac
chr6	13715946	13715947	rs113047626	MA0817.1.transfac
chr6	13715946	13715947	rs113047626	MA0818.2.transfac
chr6	13715946	13715947	rs113047626	MA0826.1.transfac
chr6	13715946	13715947	rs113047626	MA0835.2.transfac
chr6	13715946	13715947	rs113047626	MA1128.1.transfac
chr6	13715946	13715947	rs113047626	MA1134.1.transfac
chr6	13715946	13715947	rs113047626	MA1135.1.transfac
chr6	13715946	13715947	rs113047626	MA1138.1.transfac
chr6	13715946	13715947	rs113047626	MA1141.1.transfac
chr6	13715946	13715947	rs113047626	MA1144.1.transfac
chr6	13715946	13715947	rs113047626	MA1468.1.transfac
chr6	13715946	13715947	rs113047626	MA1522.1.transfac
chr6	13715946	13715947	rs113047626	MA1633.2.transfac
chr6	13715946	13715947	rs113047626	MA2022.1.transfac
chr8	11653913	11653914	rs113051015	MA0152.2.transfac
chr8	11653913	11653914	rs113051015	MA0606.2.transfac
chr8	11653913	11653914	rs113051015	MA1525.2.transfac
chr8	11653913	11653914	rs113051015	MA2024.1.transfac
chr1	117456000	117456001	rs113080001	MA0528.2.transfac
chr1	117456000	117456001	rs113080001	MA0528.2.transfac
chr1	117456000	117456001	rs113080001	MA1630.2.transfac
chr1	117456000	117456001	rs113080001	MA1714.1.transfac
chr1	117456000	117456001	rs113080001	MA1714.1.transfac
chr1	117456000	117456001	rs113080001	MA1723.1.transfac
chr16	57877003	57877004	rs113167221	MA0052.4.transfac
chr16	57877003	57877004	rs113167221	MA0596.1.transfac
chr16	57877003	57877004	rs113167221	MA1587.1.transfac
chr16	57877003	57877004	rs113167221	MA1596.1.transfac
chr16	57877003	57877004	rs113167221	MA1596.1.transfac
chr2	242034473	242034474	rs113198353	MA0090.3.transfac
chr2	242034473	242034474	rs113198353	MA0741.1.transfac
chr2	242034473	242034474	rs113198353	MA0809.2.transfac
chr2	242034473	242034474	rs113198353	MA1512.1.transfac
chr16	56838602	56838603	rs113234443	MA0793.1.transfac
chr16	56838602	56838603	rs113234443	MA0803.1.transfac
chr16	56838602	56838603	rs113234443	MA0805.1.transfac
chr16	56838602	56838603	rs113234443	MA0829.2.transfac
chr16	56838602	56838603	rs113234443	MA1587.1.transfac
chr16	56838602	56838603	rs113234443	MA1596.1.transfac
chr16	56838602	56838603	rs113234443	MA2033.1.transfac
chr20	2668760	2668761	rs113258930	MA0062.3.transfac
chr20	2668760	2668761	rs113258930	MA0139.1.transfac
chr20	2668760	2668761	rs113258930	MA0163.1.transfac
chr20	2668760	2668761	rs113258930	MA0473.3.transfac
chr20	2668760	2668761	rs113258930	MA0474.3.transfac
chr20	2668760	2668761	rs113258930	MA0598.3.transfac
chr20	2668760	2668761	rs113258930	MA0640.2.transfac
chr20	2668760	2668761	rs113258930	MA0703.2.transfac
chr20	2668760	2668761	rs113258930	MA0761.2.transfac
chr20	2668760	2668761	rs113258930	MA1871.1.transfac
chr20	2668760	2668761	rs113258930	MA2025.1.transfac
chr20	2668760	2668761	rs113258930	MA2046.1.transfac
chr16	57477405	57477406	rs113304786	MA0041.2.transfac
chr16	57477405	57477406	rs113304786	MA0803.1.transfac
chr16	57477405	57477406	rs113304786	MA0805.1.transfac
chr16	57477405	57477406	rs113304786	MA0829.2.transfac
chr16	57477405	57477406	rs113304786	MA1540.2.transfac
chr16	57477405	57477406	rs113304786	MA1596.1.transfac
chr16	57861450	57861451	rs113310596	MA1114.1.transfac
chr16	57861450	57861451	rs113310596	MA1114.1.transfac
chr16	57861450	57861451	rs113310596	MA1621.1.transfac
chr16	57861450	57861451	rs113310596	MA1621.1.transfac
chr16	57745789	57745790	rs113377917	MA0039.4.transfac
chr16	57745789	57745790	rs113377917	MA0599.1.transfac
chr16	57745789	57745790	rs113377917	MA1876.1.transfac
chr7	644930	644931	rs113405464	MA0018.4.transfac
chr7	644930	644931	rs113405464	MA0146.2.transfac
chr7	644930	644931	rs113405464	MA0488.1.transfac
chr7	644930	644931	rs113405464	MA0492.1.transfac
chr7	644930	644931	rs113405464	MA1624.1.transfac
chr7	644930	644931	rs113405464	MA1632.1.transfac
chr3	149372210	149372211	rs113443567	MA0073.1.transfac
chr3	149372210	149372211	rs113443567	MA1630.2.transfac
chr1	45140110	45140111	rs113477151	MA0073.1.transfac
chr1	45140110	45140111	rs113477151	MA0694.1.transfac
chr1	45140110	45140111	rs113477151	MA0695.1.transfac
chr1	45140110	45140111	rs113477151	MA1710.1.transfac
chr16	56431407	56431408	rs113480443	MA0474.3.transfac
chr16	56431407	56431408	rs113480443	MA0495.3.transfac
chr16	56431407	56431408	rs113480443	MA0761.2.transfac
chr16	56431407	56431408	rs113480443	MA0873.1.transfac
chr16	56431407	56431408	rs113480443	MA0905.1.transfac
chr16	56431407	56431408	rs113480443	MA1506.1.transfac
chr16	56431407	56431408	rs113480443	MA1552.1.transfac
chr16	56431407	56431408	rs113480443	MA1552.1.transfac
chr16	56431407	56431408	rs113480443	MA1553.1.transfac
chr16	56431407	56431408	rs113480443	MA1553.1.transfac
chr16	56431407	56431408	rs113480443	MA1575.1.transfac
chr16	56431407	56431408	rs113480443	MA1575.1.transfac
chr16	56431407	56431408	rs113480443	MA2046.1.transfac
chr16	48399823	48399824	rs113487840	MA0136.3.transfac
chr16	48399823	48399824	rs113487840	MA0146.2.transfac
chr16	48399823	48399824	rs113487840	MA1102.2.transfac
chr16	48399823	48399824	rs113487840	MA1599.1.transfac
chr16	57545112	57545113	rs113526232	MA0052.4.transfac
chr16	57545112	57545113	rs113526232	MA1587.1.transfac
chr16	57545112	57545113	rs113526232	MA1596.1.transfac
chr16	57545112	57545113	rs113526232	MA1596.1.transfac
chr19	15941061	15941062	rs113579010	MA0079.5.transfac
chr19	15941061	15941062	rs113579010	MA0685.2.transfac
chr19	15941061	15941062	rs113579010	MA1627.1.transfac
chr19	15941061	15941062	rs113579010	MA1627.1.transfac
chr19	15941061	15941062	rs113579010	MA1627.1.transfac
chr19	15941061	15941062	rs113579010	MA1627.1.transfac
chr19	15941061	15941062	rs113579010	MA1652.1.transfac
chr19	15941061	15941062	rs113579010	MA1652.1.transfac
chr19	15941061	15941062	rs113579010	MA1652.1.transfac
chr19	15941061	15941062	rs113579010	MA1713.1.transfac
chr19	15941061	15941062	rs113579010	MA1713.1.transfac
chr19	15941061	15941062	rs113579010	MA1723.1.transfac
chr19	15941061	15941062	rs113579010	MA1723.1.transfac
chr16	56648983	56648984	rs113599059	MA1596.1.transfac
chr14	51496170	51496171	rs113623348	MA0030.1.transfac
chr14	51496170	51496171	rs113623348	MA1712.1.transfac
chr5	179050187	179050188	rs1136267	MA0528.2.transfac
chr5	179050187	179050188	rs1136267	MA0665.1.transfac
chr5	179050187	179050188	rs1136267	MA0665.1.transfac
chr5	179050187	179050188	rs1136267	MA0667.1.transfac
chr5	179050187	179050188	rs1136267	MA0667.1.transfac
chr5	179050187	179050188	rs1136267	MA0691.1.transfac
chr5	179050187	179050188	rs1136267	MA0736.1.transfac
chr5	179050187	179050188	rs1136267	MA0751.1.transfac
chr5	179050187	179050188	rs1136267	MA1472.2.transfac
chr5	179050187	179050188	rs1136267	MA1472.2.transfac
chr5	179050187	179050188	rs1136267	MA1584.1.transfac
chr5	179050187	179050188	rs1136267	MA1641.1.transfac
chr5	179050187	179050188	rs1136267	MA1641.1.transfac
chr20	60987247	60987248	rs113676788	MA0154.4.transfac
chr20	60987247	60987248	rs113676788	MA0154.4.transfac
chr20	60987247	60987248	rs113676788	MA1604.1.transfac
chr20	60987247	60987248	rs113676788	MA1730.1.transfac
chr20	60987247	60987248	rs113676788	MA1868.1.transfac
chr13	101186135	101186136	rs113741843	MA0039.4.transfac
chr13	101186135	101186136	rs113741843	MA0751.1.transfac
chr16	56493144	56493145	rs113742910	MA0052.4.transfac
chr16	56493144	56493145	rs113742910	MA0073.1.transfac
chr16	56493144	56493145	rs113742910	MA1125.1.transfac
chr16	56493144	56493145	rs113742910	MA1125.1.transfac
chr16	56493144	56493145	rs113742910	MA1125.1.transfac
chr16	56493144	56493145	rs113742910	MA1125.1.transfac
chr16	56493144	56493145	rs113742910	MA1125.1.transfac
chr16	56493144	56493145	rs113742910	MA1125.1.transfac
chr16	56493144	56493145	rs113742910	MA1587.1.transfac
chr16	56493144	56493145	rs113742910	MA1587.1.transfac
chr16	56493144	56493145	rs113742910	MA1596.1.transfac
chr16	56493144	56493145	rs113742910	MA1596.1.transfac
chr16	56917244	56917245	rs113762557	MA0465.2.transfac
chr16	56917244	56917245	rs113762557	MA0627.2.transfac
chr16	56917244	56917245	rs113762557	MA1109.1.transfac
chr16	56917244	56917245	rs113762557	MA1125.1.transfac
chr16	56917244	56917245	rs113762557	MA1125.1.transfac
chr16	56917244	56917245	rs113762557	MA1125.1.transfac
chr16	56917244	56917245	rs113762557	MA1125.1.transfac
chr16	56917244	56917245	rs113762557	MA1125.1.transfac
chr16	56917244	56917245	rs113762557	MA1125.1.transfac
chr16	56917244	56917245	rs113762557	MA1125.1.transfac
chr16	56917244	56917245	rs113762557	MA1125.1.transfac
chr16	56917244	56917245	rs113762557	MA1125.1.transfac
chr16	56917244	56917245	rs113762557	MA1125.1.transfac
chr16	56917244	56917245	rs113762557	MA1125.1.transfac
chr16	56917244	56917245	rs113762557	MA1467.2.transfac
chr16	56917244	56917245	rs113762557	MA1797.1.transfac
chr16	2038512	2038513	rs113774282	MA0003.4.transfac
chr16	2038512	2038513	rs113774282	MA0041.2.transfac
chr16	2038512	2038513	rs113774282	MA0046.2.transfac
chr16	2038512	2038513	rs113774282	MA0679.2.transfac
chr16	2038512	2038513	rs113774282	MA0813.1.transfac
chr16	2038512	2038513	rs113774282	MA0851.1.transfac
chr16	2038512	2038513	rs113774282	MA1581.1.transfac
chr9	131710340	131710341	rs113796789	MA0039.4.transfac
chr9	131710340	131710341	rs113796789	MA0039.4.transfac
chr9	131710340	131710341	rs113796789	MA1727.1.transfac
chr9	131710340	131710341	rs113796789	MA1866.1.transfac
chr17	76213309	76213310	rs113823544	MA0728.1.transfac
chr17	76213309	76213310	rs113823544	MA0859.1.transfac
chr17	76213309	76213310	rs113823544	MA1125.1.transfac
chr17	76213309	76213310	rs113823544	MA1125.1.transfac
chr17	76213309	76213310	rs113823544	MA1125.1.transfac
chr17	76213309	76213310	rs113823544	MA1125.1.transfac
chr17	76213309	76213310	rs113823544	MA1125.1.transfac
chr17	76213309	76213310	rs113823544	MA1540.2.transfac
chr17	76213309	76213310	rs113823544	MA1587.1.transfac
chr17	76213309	76213310	rs113823544	MA1596.1.transfac
chr4	5824561	5824562	rs113830215	MA0901.2.transfac
chr1	209801073	209801074	rs113875858	MA0599.1.transfac
chr1	209801073	209801074	rs113875858	MA1522.1.transfac
chr16	57457893	57457894	rs113883538	MA0728.1.transfac
chr16	57457893	57457894	rs113883538	MA0829.2.transfac
chr16	57457893	57457894	rs113883538	MA0859.1.transfac
chr16	57457893	57457894	rs113883538	MA1540.2.transfac
chr16	57457893	57457894	rs113883538	MA1587.1.transfac
chr16	57457893	57457894	rs113883538	MA1596.1.transfac
chr19	56028283	56028284	rs113925846	MA0516.3.transfac
chr19	56028283	56028284	rs113925846	MA1102.2.transfac
chr19	56028283	56028284	rs113925846	MA1513.1.transfac
chr19	56028283	56028284	rs113925846	MA1522.1.transfac
chr19	56028283	56028284	rs113925846	MA1627.1.transfac
chr19	56028283	56028284	rs113925846	MA1653.1.transfac
chr19	56028283	56028284	rs113925846	MA1866.1.transfac
chr9	137271016	137271017	rs113941333	MA0528.2.transfac
chr9	137271016	137271017	rs113941333	MA0697.2.transfac
chr9	137271016	137271017	rs113941333	MA0697.2.transfac
chr9	137271016	137271017	rs113941333	MA1615.1.transfac
chr9	137271016	137271017	rs113941333	MA1628.1.transfac
chr9	137271016	137271017	rs113941333	MA1629.1.transfac
chr2	128428349	128428350	rs113965271	MA0616.2.transfac
chr2	128428349	128428350	rs113965271	MA0616.2.transfac
chr2	128428349	128428350	rs113965271	MA0649.1.transfac
chr2	128428349	128428350	rs113965271	MA0649.1.transfac
chr2	128428349	128428350	rs113965271	MA0821.2.transfac
chr2	128428349	128428350	rs113965271	MA0821.2.transfac
chr2	128428349	128428350	rs113965271	MA0823.1.transfac
chr2	128428349	128428350	rs113965271	MA0823.1.transfac
chr2	128428349	128428350	rs113965271	MA1099.2.transfac
chr2	128428349	128428350	rs113965271	MA1099.2.transfac
chr9	139030563	139030564	rs113967938	MA0139.1.transfac
chr4	102706910	102706911	rs113989551	MA0474.3.transfac
chr4	102706910	102706911	rs113989551	MA0519.1.transfac
chr4	102706910	102706911	rs113989551	MA1508.1.transfac
chr4	102706910	102706911	rs113989551	MA1624.1.transfac
chr4	102706910	102706911	rs113989551	MA1784.1.transfac
chr4	102706910	102706911	rs113989551	MA1785.1.transfac
chr4	102706910	102706911	rs113989551	MA1787.1.transfac
chr4	102706910	102706911	rs113989551	MA1788.1.transfac
chr4	102706910	102706911	rs113989551	MA1801.1.transfac
chr4	102706910	102706911	rs113989551	MA1802.1.transfac
chr4	102706910	102706911	rs113989551	MA1803.1.transfac
chr4	102706910	102706911	rs113989551	MA1803.1.transfac
chr4	102706910	102706911	rs113989551	MA1804.1.transfac
chr4	102706910	102706911	rs113989551	MA1804.1.transfac
chr5	112630073	112630074	rs113991478	MA0079.5.transfac
chr5	112630073	112630074	rs113991478	MA0685.2.transfac
chr5	112630073	112630074	rs113991478	MA1522.1.transfac
chr5	112630073	112630074	rs113991478	MA1587.1.transfac
chr5	112630073	112630074	rs113991478	MA1653.1.transfac
chr5	112630073	112630074	rs113991478	MA1866.1.transfac
chr6	26402722	26402723	rs114004769	MA0814.2.transfac
chr15	90029254	90029255	rs114021398	MA0073.1.transfac
chr15	90029254	90029255	rs114021398	MA0073.1.transfac
chr15	90029254	90029255	rs114021398	MA0093.3.transfac
chr15	90029254	90029255	rs114021398	MA0478.1.transfac
chr15	90029254	90029255	rs114021398	MA0496.3.transfac
chr15	90029254	90029255	rs114021398	MA0599.1.transfac
chr15	90029254	90029255	rs114021398	MA1514.1.transfac
chr15	90029254	90029255	rs114021398	MA1522.1.transfac
chr5	172163394	172163395	rs114025276	MA1873.1.transfac
chr7	77070965	77070966	rs114035235	MA0829.2.transfac
chr7	77070965	77070966	rs114035235	MA1587.1.transfac
chr7	77070965	77070966	rs114035235	MA1596.1.transfac
chr7	77070965	77070966	rs114035235	MA1596.1.transfac
chr12	49412461	49412462	rs114080667	MA0753.2.transfac
chr22	18483334	18483335	rs114081914	MA0107.1.transfac
chr7	44999888	44999889	rs114127141	MA0062.3.transfac
chr7	44999888	44999889	rs114127141	MA0139.1.transfac
chr7	44999888	44999889	rs114127141	MA0473.3.transfac
chr7	44999888	44999889	rs114127141	MA0474.3.transfac
chr7	44999888	44999889	rs114127141	MA0761.2.transfac
chr7	44999888	44999889	rs114127141	MA1632.1.transfac
chr7	44999888	44999889	rs114127141	MA1783.1.transfac
chr7	44999888	44999889	rs114127141	MA1784.1.transfac
chr7	44999888	44999889	rs114127141	MA1785.1.transfac
chr7	44999888	44999889	rs114127141	MA1788.1.transfac
chr7	44999888	44999889	rs114127141	MA2046.1.transfac
chr17	79346462	79346463	rs114207589	MA0039.4.transfac
chr17	79346462	79346463	rs114207589	MA1107.2.transfac
chr17	79346462	79346463	rs114207589	MA1512.1.transfac
chr17	79346462	79346463	rs114207589	MA1581.1.transfac
chr17	79346462	79346463	rs114207589	MA1726.1.transfac
chr16	55677317	55677318	rs114208606	MA0139.1.transfac
chr16	55677317	55677318	rs114208606	MA1873.1.transfac
chr18	4004620	4004621	rs114237628	MA0089.2.transfac
chr18	4004620	4004621	rs114237628	MA0462.2.transfac
chr18	4004620	4004621	rs114237628	MA0476.1.transfac
chr18	4004620	4004621	rs114237628	MA0476.1.transfac
chr18	4004620	4004621	rs114237628	MA0477.2.transfac
chr18	4004620	4004621	rs114237628	MA0478.1.transfac
chr18	4004620	4004621	rs114237628	MA0478.1.transfac
chr18	4004620	4004621	rs114237628	MA0489.2.transfac
chr18	4004620	4004621	rs114237628	MA0489.2.transfac
chr18	4004620	4004621	rs114237628	MA0490.2.transfac
chr18	4004620	4004621	rs114237628	MA0491.2.transfac
chr18	4004620	4004621	rs114237628	MA0835.2.transfac
chr18	4004620	4004621	rs114237628	MA0841.1.transfac
chr18	4004620	4004621	rs114237628	MA1101.2.transfac
chr18	4004620	4004621	rs114237628	MA1128.1.transfac
chr18	4004620	4004621	rs114237628	MA1130.1.transfac
chr18	4004620	4004621	rs114237628	MA1134.1.transfac
chr18	4004620	4004621	rs114237628	MA1141.1.transfac
chr18	4004620	4004621	rs114237628	MA1634.1.transfac
chr14	38344006	38344007	rs114243663	MA0062.3.transfac
chr14	38344006	38344007	rs114243663	MA0080.6.transfac
chr14	38344006	38344007	rs114243663	MA0081.2.transfac
chr14	38344006	38344007	rs114243663	MA0136.3.transfac
chr14	38344006	38344007	rs114243663	MA0139.1.transfac
chr14	38344006	38344007	rs114243663	MA0746.2.transfac
chr14	38344006	38344007	rs114243663	MA1515.1.transfac
chr14	38344006	38344007	rs114243663	MA1516.1.transfac
chr14	38344006	38344007	rs114243663	MA1517.1.transfac
chr14	38344006	38344007	rs114243663	MA1615.1.transfac
chr14	38344006	38344007	rs114243663	MA2026.1.transfac
chr13	41495944	41495945	rs114277043	MA1099.2.transfac
chr17	81006386	81006387	rs1143006	MA0032.2.transfac
chr17	81006386	81006387	rs1143006	MA0148.4.transfac
chr17	81006386	81006387	rs1143006	MA0845.1.transfac
chr17	81006386	81006387	rs1143006	MA1718.1.transfac
chr17	81006386	81006387	rs1143006	MA2023.1.transfac
chr10	23806468	23806469	rs114327252	MA0065.2.transfac
chr10	23806468	23806469	rs114327252	MA0684.2.transfac
chr10	23806468	23806469	rs114327252	MA0842.2.transfac
chr10	23806468	23806469	rs114327252	MA0867.2.transfac
chr10	23806468	23806469	rs114327252	MA0869.2.transfac
chr2	198074642	198074643	rs114396152	MA1520.1.transfac
chr2	198074642	198074643	rs114396152	MA1520.1.transfac
chr2	198074642	198074643	rs114396152	MA1521.1.transfac
chr2	198074642	198074643	rs114396152	MA1521.1.transfac
chr10	6182688	6182689	rs114413985	MA0597.2.transfac
chr10	6182688	6182689	rs114413985	MA0830.2.transfac
chr10	6182688	6182689	rs114413985	MA1484.1.transfac
chr10	6182688	6182689	rs114413985	MA1631.1.transfac
chr10	6182688	6182689	rs114413985	MA1786.1.transfac
chr10	6182688	6182689	rs114413985	MA1803.1.transfac
chr22	37615237	37615238	rs114430703	MA0050.3.transfac
chr22	37615237	37615238	rs114430703	MA0517.1.transfac
chr22	37615237	37615238	rs114430703	MA1623.1.transfac
chr22	37615237	37615238	rs114430703	MA1709.1.transfac
chr22	37615237	37615238	rs114430703	MA2039.1.transfac
chr16	56583054	56583055	rs114502	MA0517.1.transfac
chr16	56583054	56583055	rs114502	MA1418.1.transfac
chr1	225616307	225616308	rs114548836	MA1522.1.transfac
chr1	225616307	225616308	rs114548836	MA1653.1.transfac
chr1	225616307	225616308	rs114548836	MA1866.1.transfac
chr1	225616307	225616308	rs114548836	MA1866.1.transfac
chr1	68166688	68166689	rs114581938	MA0065.2.transfac
chr1	68166688	68166689	rs114581938	MA0099.3.transfac
chr1	68166688	68166689	rs114581938	MA0476.1.transfac
chr1	68166688	68166689	rs114581938	MA0477.2.transfac
chr1	68166688	68166689	rs114581938	MA0478.1.transfac
chr1	68166688	68166689	rs114581938	MA0489.2.transfac
chr1	68166688	68166689	rs114581938	MA0490.2.transfac
chr1	68166688	68166689	rs114581938	MA0491.2.transfac
chr1	68166688	68166689	rs114581938	MA0597.2.transfac
chr1	68166688	68166689	rs114581938	MA0840.1.transfac
chr1	68166688	68166689	rs114581938	MA1128.1.transfac
chr1	68166688	68166689	rs114581938	MA1130.1.transfac
chr1	68166688	68166689	rs114581938	MA1131.1.transfac
chr1	68166688	68166689	rs114581938	MA1134.1.transfac
chr1	68166688	68166689	rs114581938	MA1135.1.transfac
chr1	68166688	68166689	rs114581938	MA1138.1.transfac
chr1	68166688	68166689	rs114581938	MA1141.1.transfac
chr1	68166688	68166689	rs114581938	MA1144.1.transfac
chr1	68166688	68166689	rs114581938	MA1145.1.transfac
chr1	68166688	68166689	rs114581938	MA1630.2.transfac
chr1	68166688	68166689	rs114581938	MA1723.1.transfac
chr7	140233475	140233476	rs114627810	MA1581.1.transfac
chr7	140233475	140233476	rs114627810	MA1799.1.transfac
chr7	44602244	44602245	rs114627963	MA0146.2.transfac
chr7	44602244	44602245	rs114627963	MA0728.1.transfac
chr7	44602244	44602245	rs114627963	MA0859.1.transfac
chr7	44602244	44602245	rs114627963	MA1587.1.transfac
chr7	44602244	44602245	rs114627963	MA1596.1.transfac
chr7	44602244	44602245	rs114627963	MA2028.1.transfac
chr19	12792710	12792711	rs114653302	MA0028.2.transfac
chr19	12792710	12792711	rs114653302	MA0062.3.transfac
chr19	12792710	12792711	rs114653302	MA0076.2.transfac
chr19	12792710	12792711	rs114653302	MA0098.3.transfac
chr19	12792710	12792711	rs114653302	MA0156.3.transfac
chr19	12792710	12792711	rs114653302	MA0464.2.transfac
chr19	12792710	12792711	rs114653302	MA0474.3.transfac
chr19	12792710	12792711	rs114653302	MA0475.2.transfac
chr19	12792710	12792711	rs114653302	MA0526.4.transfac
chr19	12792710	12792711	rs114653302	MA0526.4.transfac
chr19	12792710	12792711	rs114653302	MA0620.3.transfac
chr19	12792710	12792711	rs114653302	MA0620.3.transfac
chr19	12792710	12792711	rs114653302	MA0636.1.transfac
chr19	12792710	12792711	rs114653302	MA0636.1.transfac
chr19	12792710	12792711	rs114653302	MA0663.1.transfac
chr19	12792710	12792711	rs114653302	MA0663.1.transfac
chr19	12792710	12792711	rs114653302	MA0664.1.transfac
chr19	12792710	12792711	rs114653302	MA0664.1.transfac
chr19	12792710	12792711	rs114653302	MA0692.1.transfac
chr19	12792710	12792711	rs114653302	MA0759.2.transfac
chr19	12792710	12792711	rs114653302	MA0760.1.transfac
chr19	12792710	12792711	rs114653302	MA0761.2.transfac
chr19	12792710	12792711	rs114653302	MA0763.1.transfac
chr19	12792710	12792711	rs114653302	MA0764.3.transfac
chr19	12792710	12792711	rs114653302	MA0765.3.transfac
chr19	12792710	12792711	rs114653302	MA0828.2.transfac
chr19	12792710	12792711	rs114653302	MA0828.2.transfac
chr19	12792710	12792711	rs114653302	MA0831.3.transfac
chr19	12792710	12792711	rs114653302	MA0831.3.transfac
chr19	12792710	12792711	rs114653302	MA0871.2.transfac
chr19	12792710	12792711	rs114653302	MA1464.1.transfac
chr19	12792710	12792711	rs114653302	MA1484.1.transfac
chr19	12792710	12792711	rs114653302	MA2046.1.transfac
chr16	57656999	57657000	rs114680037	MA0505.2.transfac
chr16	57656999	57657000	rs114680037	MA1581.1.transfac
chr16	57656999	57657000	rs114680037	MA1630.2.transfac
chr16	57656999	57657000	rs114680037	MA1731.1.transfac
chr19	43423839	43423840	rs114702788	MA0139.1.transfac
chr19	43423839	43423840	rs114702788	MA0154.4.transfac
chr19	43423839	43423840	rs114702788	MA0863.1.transfac
chr19	43423839	43423840	rs114702788	MA1604.1.transfac
chr19	43423839	43423840	rs114702788	MA1637.1.transfac
chr19	43423839	43423840	rs114702788	MA1723.1.transfac
chr19	43423839	43423840	rs114702788	MA2025.1.transfac
chr1	220908013	220908014	rs114712008	MA0030.1.transfac
chr1	220908013	220908014	rs114712008	MA0152.2.transfac
chr1	220908013	220908014	rs114712008	MA0593.1.transfac
chr1	220908013	220908014	rs114712008	MA0668.2.transfac
chr1	220908013	220908014	rs114712008	MA0851.1.transfac
chr1	220908013	220908014	rs114712008	MA0852.2.transfac
chr1	220908013	220908014	rs114712008	MA1109.1.transfac
chr1	220908013	220908014	rs114712008	MA1489.1.transfac
chr16	84652357	84652358	rs114720459	MA0039.4.transfac
chr16	84652357	84652358	rs114720459	MA0080.6.transfac
chr16	84652357	84652358	rs114720459	MA0488.1.transfac
chr16	84652357	84652358	rs114720459	MA0492.1.transfac
chr16	84652357	84652358	rs114720459	MA0813.1.transfac
chr16	84652357	84652358	rs114720459	MA0833.2.transfac
chr16	84652357	84652358	rs114720459	MA1630.2.transfac
chr16	84652357	84652358	rs114720459	MA1723.1.transfac
chr16	84652357	84652358	rs114720459	MA1871.1.transfac
chr3	196674915	196674916	rs1147240	MA0783.1.transfac
chr3	196674915	196674916	rs1147240	MA0796.1.transfac
chr3	196674915	196674916	rs1147240	MA0797.1.transfac
chr3	196674915	196674916	rs1147240	MA0797.1.transfac
chr3	196674915	196674916	rs1147240	MA1571.1.transfac
chr3	196674915	196674916	rs1147240	MA1571.1.transfac
chr3	196674915	196674916	rs1147240	MA1572.1.transfac
chr3	196674915	196674916	rs1147240	MA1572.1.transfac
chr3	60072801	60072802	rs114735334	MA0099.3.transfac
chr3	60072801	60072802	rs114735334	MA0099.3.transfac
chr3	60072801	60072802	rs114735334	MA0462.2.transfac
chr3	60072801	60072802	rs114735334	MA0462.2.transfac
chr3	60072801	60072802	rs114735334	MA0476.1.transfac
chr3	60072801	60072802	rs114735334	MA0476.1.transfac
chr3	60072801	60072802	rs114735334	MA0477.2.transfac
chr3	60072801	60072802	rs114735334	MA0477.2.transfac
chr3	60072801	60072802	rs114735334	MA0478.1.transfac
chr3	60072801	60072802	rs114735334	MA0478.1.transfac
chr3	60072801	60072802	rs114735334	MA0489.2.transfac
chr3	60072801	60072802	rs114735334	MA0489.2.transfac
chr3	60072801	60072802	rs114735334	MA0490.2.transfac
chr3	60072801	60072802	rs114735334	MA0490.2.transfac
chr3	60072801	60072802	rs114735334	MA0491.2.transfac
chr3	60072801	60072802	rs114735334	MA0491.2.transfac
chr3	60072801	60072802	rs114735334	MA0655.1.transfac
chr3	60072801	60072802	rs114735334	MA0655.1.transfac
chr3	60072801	60072802	rs114735334	MA0655.1.transfac
chr3	60072801	60072802	rs114735334	MA0655.1.transfac
chr3	60072801	60072802	rs114735334	MA0835.2.transfac
chr3	60072801	60072802	rs114735334	MA0835.2.transfac
chr3	60072801	60072802	rs114735334	MA1101.2.transfac
chr3	60072801	60072802	rs114735334	MA1101.2.transfac
chr3	60072801	60072802	rs114735334	MA1128.1.transfac
chr3	60072801	60072802	rs114735334	MA1128.1.transfac
chr3	60072801	60072802	rs114735334	MA1130.1.transfac
chr3	60072801	60072802	rs114735334	MA1130.1.transfac
chr3	60072801	60072802	rs114735334	MA1132.1.transfac
chr3	60072801	60072802	rs114735334	MA1132.1.transfac
chr3	60072801	60072802	rs114735334	MA1134.1.transfac
chr3	60072801	60072802	rs114735334	MA1134.1.transfac
chr3	60072801	60072802	rs114735334	MA1134.1.transfac
chr3	60072801	60072802	rs114735334	MA1134.1.transfac
chr3	60072801	60072802	rs114735334	MA1135.1.transfac
chr3	60072801	60072802	rs114735334	MA1135.1.transfac
chr3	60072801	60072802	rs114735334	MA1135.1.transfac
chr3	60072801	60072802	rs114735334	MA1135.1.transfac
chr3	60072801	60072802	rs114735334	MA1137.1.transfac
chr3	60072801	60072802	rs114735334	MA1137.1.transfac
chr3	60072801	60072802	rs114735334	MA1138.1.transfac
chr3	60072801	60072802	rs114735334	MA1138.1.transfac
chr3	60072801	60072802	rs114735334	MA1138.1.transfac
chr3	60072801	60072802	rs114735334	MA1138.1.transfac
chr3	60072801	60072802	rs114735334	MA1141.1.transfac
chr3	60072801	60072802	rs114735334	MA1141.1.transfac
chr3	60072801	60072802	rs114735334	MA1144.1.transfac
chr3	60072801	60072802	rs114735334	MA1144.1.transfac
chr3	60072801	60072802	rs114735334	MA1144.1.transfac
chr3	60072801	60072802	rs114735334	MA1144.1.transfac
chr3	60072801	60072802	rs114735334	MA1633.2.transfac
chr3	60072801	60072802	rs114735334	MA1633.2.transfac
chr3	60072801	60072802	rs114735334	MA1634.1.transfac
chr3	60072801	60072802	rs114735334	MA1634.1.transfac
chr3	60072801	60072802	rs114735334	MA2036.1.transfac
chr3	60072801	60072802	rs114735334	MA2036.1.transfac
chr2	77122884	77122885	rs114738944	MA0466.3.transfac
chr2	77122884	77122885	rs114738944	MA0466.3.transfac
chr2	77122884	77122885	rs114738944	MA0596.1.transfac
chr2	77122884	77122885	rs114738944	MA0809.2.transfac
chr2	77122884	77122885	rs114738944	MA0838.1.transfac
chr2	77122884	77122885	rs114738944	MA0838.1.transfac
chr2	77122884	77122885	rs114738944	MA1121.1.transfac
chr2	75005969	75005970	rs114798720	MA0152.2.transfac
chr2	75005969	75005970	rs114798720	MA0509.3.transfac
chr2	75005969	75005970	rs114798720	MA0509.3.transfac
chr2	75005969	75005970	rs114798720	MA0510.2.transfac
chr2	75005969	75005970	rs114798720	MA0510.2.transfac
chr2	75005969	75005970	rs114798720	MA0600.2.transfac
chr2	75005969	75005970	rs114798720	MA0600.2.transfac
chr2	75005969	75005970	rs114798720	MA0798.3.transfac
chr2	75005969	75005970	rs114798720	MA0798.3.transfac
chr11	58731154	58731155	rs114831946	MA0746.2.transfac
chr11	58731154	58731155	rs114831946	MA1559.1.transfac
chr11	58731154	58731155	rs114831946	MA1564.1.transfac
chr11	58731154	58731155	rs114831946	MA1719.1.transfac
chr20	49536337	49536338	rs114837067	MA0500.2.transfac
chr20	49536337	49536338	rs114837067	MA0500.2.transfac
chr20	49536337	49536338	rs114837067	MA0665.1.transfac
chr20	49536337	49536338	rs114837067	MA0816.1.transfac
chr20	49536337	49536338	rs114837067	MA0816.1.transfac
chr20	49536337	49536338	rs114837067	MA0832.1.transfac
chr20	49536337	49536338	rs114837067	MA1629.1.transfac
chr10	10563188	10563189	rs114851531	MA0697.2.transfac
chr10	10563188	10563189	rs114851531	MA1628.1.transfac
chr10	10563188	10563189	rs114851531	MA1629.1.transfac
chr22	35342737	35342738	rs114852939	MA0803.1.transfac
chr22	35342737	35342738	rs114852939	MA0805.1.transfac
chr22	35342737	35342738	rs114852939	MA1596.1.transfac
chr22	35342737	35342738	rs114852939	MA1639.1.transfac
chr22	35342737	35342738	rs114852939	MA2022.1.transfac
chr4	10023060	10023061	rs114860720	MA0066.1.transfac
chr4	10023060	10023061	rs114860720	MA0258.2.transfac
chr16	84240000	84240001	rs114863510	MA0734.3.transfac
chr16	84240000	84240001	rs114863510	MA1712.1.transfac
chr16	84240000	84240001	rs114863510	MA2038.1.transfac
chr20	35994652	35994653	rs114892268	MA0025.2.transfac
chr20	35994652	35994653	rs114892268	MA0746.2.transfac
chr20	35994652	35994653	rs114892268	MA1515.1.transfac
chr20	35994652	35994653	rs114892268	MA1517.1.transfac
chr20	35994652	35994653	rs114892268	MA1564.1.transfac
chr17	55628954	55628955	rs114934850	MA0741.1.transfac
chr17	55628954	55628955	rs114934850	MA1107.2.transfac
chr17	55628954	55628955	rs114934850	MA1512.1.transfac
chr17	55628954	55628955	rs114934850	MA1630.2.transfac
chr17	55628954	55628955	rs114934850	MA2046.1.transfac
chr3	156392116	156392117	rs114969520	MA0616.2.transfac
chr3	156392116	156392117	rs114969520	MA0657.1.transfac
chr3	156392116	156392117	rs114969520	MA0668.2.transfac
chr3	156392116	156392117	rs114969520	MA0741.1.transfac
chr3	156392116	156392117	rs114969520	MA0746.2.transfac
chr3	156392116	156392117	rs114969520	MA0747.1.transfac
chr3	156392116	156392117	rs114969520	MA1099.2.transfac
chr3	156392116	156392117	rs114969520	MA1109.1.transfac
chr3	156392116	156392117	rs114969520	MA1512.1.transfac
chr3	156392116	156392117	rs114969520	MA1564.1.transfac
chr12	7009294	7009295	rs114996663	MA0145.2.transfac
chr12	7009294	7009295	rs114996663	MA0510.2.transfac
chr12	7009294	7009295	rs114996663	MA0510.2.transfac
chr12	7009294	7009295	rs114996663	MA0600.2.transfac
chr12	7009294	7009295	rs114996663	MA0600.2.transfac
chr12	7009294	7009295	rs114996663	MA0741.1.transfac
chr12	7009294	7009295	rs114996663	MA0746.2.transfac
chr12	7009294	7009295	rs114996663	MA0747.1.transfac
chr12	7009294	7009295	rs114996663	MA1107.2.transfac
chr12	7009294	7009295	rs114996663	MA1512.1.transfac
chr12	7009294	7009295	rs114996663	MA1564.1.transfac
chr12	7009294	7009295	rs114996663	MA1787.1.transfac
chr17	73086063	73086064	rs115001574	MA0687.1.transfac
chr17	73086063	73086064	rs115001574	MA1508.1.transfac
chr17	73086063	73086064	rs115001574	MA1730.1.transfac
chr17	73086063	73086064	rs115001574	MA1783.1.transfac
chr17	73086063	73086064	rs115001574	MA1784.1.transfac
chr17	73086063	73086064	rs115001574	MA1785.1.transfac
chr17	73086063	73086064	rs115001574	MA1786.1.transfac
chr17	73086063	73086064	rs115001574	MA1787.1.transfac
chr17	73086063	73086064	rs115001574	MA1788.1.transfac
chr17	73086063	73086064	rs115001574	MA1802.1.transfac
chr17	73086063	73086064	rs115001574	MA1803.1.transfac
chr17	73086063	73086064	rs115001574	MA1804.1.transfac
chr17	73086063	73086064	rs115001574	MA1805.1.transfac
chr6	41495959	41495960	rs115025023	MA0493.2.transfac
chr6	41495959	41495960	rs115025023	MA0685.2.transfac
chr6	41495959	41495960	rs115025023	MA0740.2.transfac
chr6	41495959	41495960	rs115025023	MA0742.2.transfac
chr6	41495959	41495960	rs115025023	MA1587.1.transfac
chr6	41495959	41495960	rs115025023	MA1721.1.transfac
chr6	41495959	41495960	rs115025023	MA1721.1.transfac
chr6	41495959	41495960	rs115025023	MA1721.1.transfac
chr6	41495959	41495960	rs115025023	MA1870.1.transfac
chr1	6423350	6423351	rs115043882	MA0139.1.transfac
chr1	6423350	6423351	rs115043882	MA0154.4.transfac
chr1	6423350	6423351	rs115043882	MA0154.4.transfac
chr2	121010172	121010173	rs115044970	MA0144.2.transfac
chr2	121010172	121010173	rs115044970	MA0528.2.transfac
chr2	121010172	121010173	rs115044970	MA0812.1.transfac
chr2	121010172	121010173	rs115044970	MA1513.1.transfac
chr2	121010172	121010173	rs115044970	MA1876.1.transfac
chr8	145991369	145991370	rs115071444	MA0465.2.transfac
chr8	145991369	145991370	rs115071444	MA0897.1.transfac
chr8	145991369	145991370	rs115071444	MA0909.3.transfac
chr8	145991369	145991370	rs115071444	MA0913.2.transfac
chr8	145991369	145991370	rs115071444	MA1473.1.transfac
chr20	46486169	46486170	rs115078023	MA0501.1.transfac
chr16	56999327	56999328	rs11508026	MA0479.1.transfac
chr2	231529713	231529714	rs115097559	MA1723.1.transfac
chr1	53626709	53626710	rs115106383	MA0597.2.transfac
chr2	231615945	231615946	rs115128216	MA0463.2.transfac
chr20	20350599	20350600	rs115136615	MA0079.5.transfac
chr20	20350599	20350600	rs115136615	MA0162.4.transfac
chr20	20350599	20350600	rs115136615	MA0493.2.transfac
chr20	20350599	20350600	rs115136615	MA0516.3.transfac
chr20	20350599	20350600	rs115136615	MA0685.2.transfac
chr20	20350599	20350600	rs115136615	MA0740.2.transfac
chr20	20350599	20350600	rs115136615	MA0741.1.transfac
chr20	20350599	20350600	rs115136615	MA0742.2.transfac
chr20	20350599	20350600	rs115136615	MA1511.2.transfac
chr20	20350599	20350600	rs115136615	MA1513.1.transfac
chr20	20350599	20350600	rs115136615	MA1627.1.transfac
chr20	20350599	20350600	rs115136615	MA1630.2.transfac
chr20	20350599	20350600	rs115136615	MA1653.1.transfac
chr20	20350599	20350600	rs115136615	MA1866.1.transfac
chr20	20350599	20350600	rs115136615	MA1870.1.transfac
chr4	4292401	4292402	rs115137751	MA1616.1.transfac
chr4	4292401	4292402	rs115137751	MA1646.1.transfac
chr5	148819641	148819642	rs115139324	MA1871.1.transfac
chr5	148819641	148819642	rs115139324	MA2034.1.transfac
chr1	37953220	37953221	rs115170982	MA1587.1.transfac
chr1	37953220	37953221	rs115170982	MA1730.1.transfac
chr1	37953220	37953221	rs115170982	MA2025.1.transfac
chr12	9895411	9895412	rs115193909	MA0062.3.transfac
chr12	9895411	9895412	rs115193909	MA0159.1.transfac
chr12	9895411	9895412	rs115193909	MA0473.3.transfac
chr12	9895411	9895412	rs115193909	MA0474.3.transfac
chr12	9895411	9895412	rs115193909	MA0640.2.transfac
chr12	9895411	9895412	rs115193909	MA0730.1.transfac
chr12	9895411	9895412	rs115193909	MA0761.2.transfac
chr12	9895411	9895412	rs115193909	MA1149.1.transfac
chr12	9895411	9895412	rs115193909	MA1652.1.transfac
chr12	9895411	9895412	rs115193909	MA1725.1.transfac
chr12	9895411	9895412	rs115193909	MA2046.1.transfac
chr1	160399683	160399684	rs115218281	MA0041.2.transfac
chr4	6200010	6200011	rs115219990	MA1522.1.transfac
chr4	6200010	6200011	rs115219990	MA1873.1.transfac
chr8	141514231	141514232	rs115227636	MA1125.1.transfac
chr8	141514231	141514232	rs115227636	MA1125.1.transfac
chr8	141514231	141514232	rs115227636	MA1125.1.transfac
chr8	141514231	141514232	rs115227636	MA1125.1.transfac
chr8	141514231	141514232	rs115227636	MA1125.1.transfac
chr8	141514231	141514232	rs115227636	MA1125.1.transfac
chr8	141514231	141514232	rs115227636	MA1125.1.transfac
chr1	28575171	28575172	rs115253009	MA0139.1.transfac
chr1	28575171	28575172	rs115253009	MA1102.2.transfac
chr1	28575171	28575172	rs115253009	MA2026.1.transfac
chr2	122288018	122288019	rs115259337	MA0733.1.transfac
chr6	168729430	168729431	rs115264623	MA0778.1.transfac
chr6	168729430	168729431	rs115264623	MA0778.1.transfac
chr6	168729430	168729431	rs115264623	MA1657.1.transfac
chr17	17309657	17309658	rs115280177	MA0018.4.transfac
chr17	17309657	17309658	rs115280177	MA0750.2.transfac
chr17	17309657	17309658	rs115280177	MA1514.1.transfac
chr17	17309657	17309658	rs115280177	MA2030.1.transfac
chr16	56356843	56356844	rs115359202	MA1615.1.transfac
chr2	241505298	241505299	rs115361538	MA0099.3.transfac
chr2	241505298	241505299	rs115361538	MA0140.2.transfac
chr2	241505298	241505299	rs115361538	MA0477.2.transfac
chr2	241505298	241505299	rs115361538	MA0489.2.transfac
chr2	241505298	241505299	rs115361538	MA0490.2.transfac
chr2	241505298	241505299	rs115361538	MA0491.2.transfac
chr2	241505298	241505299	rs115361538	MA0641.1.transfac
chr2	241505298	241505299	rs115361538	MA0655.1.transfac
chr2	241505298	241505299	rs115361538	MA0655.1.transfac
chr2	241505298	241505299	rs115361538	MA0841.1.transfac
chr2	241505298	241505299	rs115361538	MA0841.1.transfac
chr2	241505298	241505299	rs115361538	MA1101.2.transfac
chr2	241505298	241505299	rs115361538	MA1101.2.transfac
chr2	241505298	241505299	rs115361538	MA1128.1.transfac
chr2	241505298	241505299	rs115361538	MA1130.1.transfac
chr2	241505298	241505299	rs115361538	MA1134.1.transfac
chr2	241505298	241505299	rs115361538	MA1135.1.transfac
chr2	241505298	241505299	rs115361538	MA1138.1.transfac
chr2	241505298	241505299	rs115361538	MA1141.1.transfac
chr2	241505298	241505299	rs115361538	MA1144.1.transfac
chr2	241505298	241505299	rs115361538	MA1633.2.transfac
chr11	95239162	95239163	rs115362277	MA0002.2.transfac
chr11	95239162	95239163	rs115362277	MA0002.2.transfac
chr11	95239162	95239163	rs115362277	MA0050.3.transfac
chr11	95239162	95239163	rs115362277	MA0080.6.transfac
chr11	95239162	95239163	rs115362277	MA0081.2.transfac
chr11	95239162	95239163	rs115362277	MA0517.1.transfac
chr11	95239162	95239163	rs115362277	MA0598.3.transfac
chr11	95239162	95239163	rs115362277	MA0640.2.transfac
chr11	95239162	95239163	rs115362277	MA0772.1.transfac
chr11	95239162	95239163	rs115362277	MA0778.1.transfac
chr11	95239162	95239163	rs115362277	MA1656.1.transfac
chr11	95239162	95239163	rs115362277	MA1799.1.transfac
chr11	95239162	95239163	rs115362277	MA2034.1.transfac
chr2	86462687	86462688	rs115364382	MA0160.2.transfac
chr2	86462687	86462688	rs115364382	MA0508.3.transfac
chr2	86462687	86462688	rs115364382	MA1112.2.transfac
chr8	96193531	96193532	rs115367466	MA0865.2.transfac
chr22	49194408	49194409	rs115368478	MA1133.1.transfac
chr2	2540431	2540432	rs115375377	MA0753.2.transfac
chr20	44441402	44441403	rs11537645	MA1513.1.transfac
chr22	45642935	45642936	rs115382361	MA0039.4.transfac
chr22	45642935	45642936	rs115382361	MA0687.1.transfac
chr22	45642935	45642936	rs115382361	MA1630.2.transfac
chr22	45642935	45642936	rs115382361	MA1731.1.transfac
chr22	45642935	45642936	rs115382361	MA1779.1.transfac
chr22	45642935	45642936	rs115382361	MA1796.1.transfac
chr22	45642935	45642936	rs115382361	MA1799.1.transfac
chr17	5185663	5185664	rs11538946	MA1721.1.transfac
chr17	5185663	5185664	rs11538946	MA1721.1.transfac
chr16	70696271	70696272	rs11538963	MA0039.4.transfac
chr16	70696271	70696272	rs11538963	MA0070.1.transfac
chr16	70696271	70696272	rs11538963	MA0073.1.transfac
chr16	70696271	70696272	rs11538963	MA0597.2.transfac
chr16	70696271	70696272	rs11538963	MA1615.1.transfac
chr16	70696271	70696272	rs11538963	MA1629.1.transfac
chr16	56379071	56379072	rs115409562	MA0079.5.transfac
chr16	56379071	56379072	rs115409562	MA0154.4.transfac
chr16	56379071	56379072	rs115409562	MA0493.2.transfac
chr16	56379071	56379072	rs115409562	MA0516.3.transfac
chr16	56379071	56379072	rs115409562	MA0685.2.transfac
chr16	56379071	56379072	rs115409562	MA0740.2.transfac
chr16	56379071	56379072	rs115409562	MA0741.1.transfac
chr16	56379071	56379072	rs115409562	MA0742.2.transfac
chr16	56379071	56379072	rs115409562	MA0746.2.transfac
chr16	56379071	56379072	rs115409562	MA0747.1.transfac
chr16	56379071	56379072	rs115409562	MA1511.2.transfac
chr16	56379071	56379072	rs115409562	MA1513.1.transfac
chr16	56379071	56379072	rs115409562	MA1564.1.transfac
chr16	56379071	56379072	rs115409562	MA1629.1.transfac
chr16	56379071	56379072	rs115409562	MA1630.2.transfac
chr16	56379071	56379072	rs115409562	MA1870.1.transfac
chr16	56379071	56379072	rs115409562	MA1876.1.transfac
chr8	145677088	145677089	rs11542372	MA0743.2.transfac
chr8	145677088	145677089	rs11542372	MA0744.2.transfac
chr8	145677088	145677089	rs11542372	MA1615.1.transfac
chr1	2556345	2556346	rs115442117	MA0527.1.transfac
chr1	2556345	2556346	rs115442117	MA0528.2.transfac
chr1	2556345	2556346	rs115442117	MA1592.1.transfac
chr16	56500175	56500176	rs11544885	MA1628.1.transfac
chr16	56500175	56500176	rs11544885	MA1629.1.transfac
chr11	65319750	65319751	rs11545200	MA0139.1.transfac
chr11	65319750	65319751	rs11545200	MA0499.2.transfac
chr11	65319750	65319751	rs11545200	MA0668.2.transfac
chr11	65319750	65319751	rs11545200	MA0745.2.transfac
chr11	65319750	65319751	rs11545200	MA1109.1.transfac
chr11	65319750	65319751	rs11545200	MA1467.2.transfac
chr11	65319750	65319751	rs11545200	MA1559.1.transfac
chr11	65319750	65319751	rs11545200	MA1593.1.transfac
chr11	65319750	65319751	rs11545200	MA1873.1.transfac
chr11	65319750	65319751	rs11545200	MA2025.1.transfac
chr20	44539689	44539690	rs115455506	MA0079.5.transfac
chr20	44539689	44539690	rs115455506	MA0079.5.transfac
chr20	44539689	44539690	rs115455506	MA0146.2.transfac
chr20	44539689	44539690	rs115455506	MA0146.2.transfac
chr20	44539689	44539690	rs115455506	MA0493.2.transfac
chr20	44539689	44539690	rs115455506	MA0493.2.transfac
chr20	44539689	44539690	rs115455506	MA0516.3.transfac
chr20	44539689	44539690	rs115455506	MA0516.3.transfac
chr20	44539689	44539690	rs115455506	MA0599.1.transfac
chr20	44539689	44539690	rs115455506	MA0599.1.transfac
chr20	44539689	44539690	rs115455506	MA0685.2.transfac
chr20	44539689	44539690	rs115455506	MA0685.2.transfac
chr20	44539689	44539690	rs115455506	MA0740.2.transfac
chr20	44539689	44539690	rs115455506	MA0740.2.transfac
chr20	44539689	44539690	rs115455506	MA0741.1.transfac
chr20	44539689	44539690	rs115455506	MA0742.2.transfac
chr20	44539689	44539690	rs115455506	MA0742.2.transfac
chr20	44539689	44539690	rs115455506	MA0746.2.transfac
chr20	44539689	44539690	rs115455506	MA0747.1.transfac
chr20	44539689	44539690	rs115455506	MA1511.2.transfac
chr20	44539689	44539690	rs115455506	MA1511.2.transfac
chr20	44539689	44539690	rs115455506	MA1512.1.transfac
chr20	44539689	44539690	rs115455506	MA1513.1.transfac
chr20	44539689	44539690	rs115455506	MA1513.1.transfac
chr20	44539689	44539690	rs115455506	MA1564.1.transfac
chr20	44539689	44539690	rs115455506	MA1578.1.transfac
chr20	44539689	44539690	rs115455506	MA1579.1.transfac
chr20	44539689	44539690	rs115455506	MA1630.2.transfac
chr20	44539689	44539690	rs115455506	MA1866.1.transfac
chr20	44539689	44539690	rs115455506	MA1866.1.transfac
chr20	44539689	44539690	rs115455506	MA1870.1.transfac
chr20	44539689	44539690	rs115455506	MA1870.1.transfac
chr15	89192795	89192796	rs115462491	MA0162.4.transfac
chr15	89192795	89192796	rs115462491	MA0162.4.transfac
chr15	89192795	89192796	rs115462491	MA0740.2.transfac
chr15	89192795	89192796	rs115462491	MA0740.2.transfac
chr15	89192795	89192796	rs115462491	MA0742.2.transfac
chr15	89192795	89192796	rs115462491	MA0742.2.transfac
chr15	89192795	89192796	rs115462491	MA1107.2.transfac
chr15	89192795	89192796	rs115462491	MA1107.2.transfac
chr15	89192795	89192796	rs115462491	MA1511.2.transfac
chr15	89192795	89192796	rs115462491	MA1511.2.transfac
chr15	89192795	89192796	rs115462491	MA1562.1.transfac
chr15	89192795	89192796	rs115462491	MA1562.1.transfac
chr15	89192795	89192796	rs115462491	MA1599.1.transfac
chr14	68066948	68066949	rs11547225	MA0076.2.transfac
chr14	68066948	68066949	rs11547225	MA0599.1.transfac
chr14	68066948	68066949	rs11547225	MA0740.2.transfac
chr14	68066948	68066949	rs11547225	MA0742.2.transfac
chr14	68066948	68066949	rs11547225	MA0750.2.transfac
chr14	68066948	68066949	rs11547225	MA1511.2.transfac
chr14	68066948	68066949	rs11547225	MA1517.1.transfac
chr14	68066948	68066949	rs11547225	MA1726.1.transfac
chr14	68066948	68066949	rs11547225	MA1797.1.transfac
chr14	68066948	68066949	rs11547225	MA1870.1.transfac
chr3	9406703	9406704	rs11547584	MA1119.1.transfac
chr3	9406703	9406704	rs11547584	MA1623.1.transfac
chr1	153588339	153588340	rs11548103	MA1541.1.transfac
chr1	153588339	153588340	rs11548103	MA1541.1.transfac
chr1	153588339	153588340	rs11548103	MA1868.1.transfac
chr6	7313730	7313731	rs115496503	MA0621.1.transfac
chr6	7313730	7313731	rs115496503	MA1601.2.transfac
chr1	38261545	38261546	rs115519141	MA0059.1.transfac
chr1	38261545	38261546	rs115519141	MA0147.3.transfac
chr4	108104541	108104542	rs115528407	MA0139.1.transfac
chr4	108104541	108104542	rs115528407	MA0494.1.transfac
chr4	108104541	108104542	rs115528407	MA1125.1.transfac
chr4	108104541	108104542	rs115528407	MA1125.1.transfac
chr4	108104541	108104542	rs115528407	MA2026.1.transfac
chr4	108104541	108104542	rs115528407	MA2033.1.transfac
chr4	155457182	155457183	rs11553452	MA0520.1.transfac
chr4	155457182	155457183	rs11553452	MA1725.1.transfac
chr4	155457224	155457225	rs11553453	MA0520.1.transfac
chr4	155457224	155457225	rs11553453	MA1725.1.transfac
chr13	113841795	113841796	rs115544389	MA1589.1.transfac
chr12	57335607	57335608	rs115562488	MA0089.2.transfac
chr12	57335607	57335608	rs115562488	MA0150.2.transfac
chr12	57335607	57335608	rs115562488	MA0496.3.transfac
chr12	57335607	57335608	rs115562488	MA0501.1.transfac
chr12	57335607	57335608	rs115562488	MA0591.1.transfac
chr12	57335607	57335608	rs115562488	MA0659.3.transfac
chr12	57335607	57335608	rs115562488	MA0698.1.transfac
chr12	57335607	57335608	rs115562488	MA1618.1.transfac
chr16	57474686	57474687	rs11557674	MA0500.2.transfac
chr16	57474686	57474687	rs11557674	MA0500.2.transfac
chr16	57474686	57474687	rs11557674	MA0665.1.transfac
chr16	57474686	57474687	rs11557674	MA0816.1.transfac
chr16	57474686	57474687	rs11557674	MA0816.1.transfac
chr12	129341193	129341194	rs115586534	MA0476.1.transfac
chr12	129341193	129341194	rs115586534	MA0489.2.transfac
chr12	129341193	129341194	rs115586534	MA0835.2.transfac
chr12	129341193	129341194	rs115586534	MA1487.2.transfac
chr1	200866150	200866151	rs115600509	MA0816.1.transfac
chr1	200866150	200866151	rs115600509	MA0816.1.transfac
chr1	200866150	200866151	rs115600509	MA1723.1.transfac
chr1	200866150	200866151	rs115600509	MA1873.1.transfac
chr13	47149475	47149476	rs115620737	MA0162.4.transfac
chr13	47149475	47149476	rs115620737	MA1627.1.transfac
chr10	3819364	3819365	rs115621215	MA0137.3.transfac
chr10	3819364	3819365	rs115621215	MA0144.2.transfac
chr10	3819364	3819365	rs115621215	MA0518.1.transfac
chr10	3819364	3819365	rs115621215	MA0519.1.transfac
chr10	3819364	3819365	rs115621215	MA0647.1.transfac
chr10	3819364	3819365	rs115621215	MA0741.1.transfac
chr10	3819364	3819365	rs115621215	MA1107.2.transfac
chr10	3819364	3819365	rs115621215	MA1125.1.transfac
chr10	3819364	3819365	rs115621215	MA1125.1.transfac
chr10	3819364	3819365	rs115621215	MA1512.1.transfac
chr10	3819364	3819365	rs115621215	MA1624.1.transfac
chr14	23029996	23029997	rs115645701	MA0017.2.transfac
chr14	23029996	23029997	rs115645701	MA0029.1.transfac
chr14	23029996	23029997	rs115645701	MA1112.2.transfac
chr14	23029996	23029997	rs115645701	MA2021.1.transfac
chr1	26758803	26758804	rs115681222	MA0506.2.transfac
chr1	26758803	26758804	rs115681222	MA0506.2.transfac
chr1	26758803	26758804	rs115681222	MA0597.2.transfac
chr1	26758803	26758804	rs115681222	MA0638.1.transfac
chr1	26758803	26758804	rs115681222	MA0741.1.transfac
chr1	26758803	26758804	rs115681222	MA0747.1.transfac
chr1	26758803	26758804	rs115681222	MA0839.1.transfac
chr1	26758803	26758804	rs115681222	MA0844.1.transfac
chr1	26758803	26758804	rs115681222	MA1466.1.transfac
chr1	26758803	26758804	rs115681222	MA1474.1.transfac
chr1	26758803	26758804	rs115681222	MA1781.1.transfac
chr20	44539734	44539735	rs11569633	MA0079.5.transfac
chr20	44539734	44539735	rs11569633	MA0079.5.transfac
chr20	44539734	44539735	rs11569633	MA0146.2.transfac
chr20	44539734	44539735	rs11569633	MA0146.2.transfac
chr20	44539734	44539735	rs11569633	MA0493.2.transfac
chr20	44539734	44539735	rs11569633	MA0493.2.transfac
chr20	44539734	44539735	rs11569633	MA0516.3.transfac
chr20	44539734	44539735	rs11569633	MA0516.3.transfac
chr20	44539734	44539735	rs11569633	MA0599.1.transfac
chr20	44539734	44539735	rs11569633	MA0599.1.transfac
chr20	44539734	44539735	rs11569633	MA0685.2.transfac
chr20	44539734	44539735	rs11569633	MA0685.2.transfac
chr20	44539734	44539735	rs11569633	MA0740.2.transfac
chr20	44539734	44539735	rs11569633	MA0740.2.transfac
chr20	44539734	44539735	rs11569633	MA0741.1.transfac
chr20	44539734	44539735	rs11569633	MA0742.2.transfac
chr20	44539734	44539735	rs11569633	MA0742.2.transfac
chr20	44539734	44539735	rs11569633	MA0746.2.transfac
chr20	44539734	44539735	rs11569633	MA0747.1.transfac
chr20	44539734	44539735	rs11569633	MA1511.2.transfac
chr20	44539734	44539735	rs11569633	MA1511.2.transfac
chr20	44539734	44539735	rs11569633	MA1512.1.transfac
chr20	44539734	44539735	rs11569633	MA1513.1.transfac
chr20	44539734	44539735	rs11569633	MA1513.1.transfac
chr20	44539734	44539735	rs11569633	MA1564.1.transfac
chr20	44539734	44539735	rs11569633	MA1578.1.transfac
chr20	44539734	44539735	rs11569633	MA1579.1.transfac
chr20	44539734	44539735	rs11569633	MA1630.2.transfac
chr20	44539734	44539735	rs11569633	MA1866.1.transfac
chr20	44539734	44539735	rs11569633	MA1866.1.transfac
chr20	44539734	44539735	rs11569633	MA1870.1.transfac
chr20	44539734	44539735	rs11569633	MA1870.1.transfac
chr5	14174237	14174238	rs115711950	MA1113.2.transfac
chr22	37646168	37646169	rs115733114	MA0486.2.transfac
chr22	37646168	37646169	rs115733114	MA0509.3.transfac
chr22	37646168	37646169	rs115733114	MA0509.3.transfac
chr22	37646168	37646169	rs115733114	MA0510.2.transfac
chr22	37646168	37646169	rs115733114	MA0510.2.transfac
chr22	37646168	37646169	rs115733114	MA0600.2.transfac
chr22	37646168	37646169	rs115733114	MA0600.2.transfac
chr22	37646168	37646169	rs115733114	MA0627.2.transfac
chr22	37646168	37646169	rs115733114	MA0770.1.transfac
chr22	37646168	37646169	rs115733114	MA0771.1.transfac
chr22	37646168	37646169	rs115733114	MA0798.3.transfac
chr22	37646168	37646169	rs115733114	MA0798.3.transfac
chr22	37646168	37646169	rs115733114	MA1724.1.transfac
chr11	117679772	117679773	rs115742683	MA0079.5.transfac
chr11	117679772	117679773	rs115742683	MA0162.4.transfac
chr11	117679772	117679773	rs115742683	MA0472.2.transfac
chr11	117679772	117679773	rs115742683	MA0493.2.transfac
chr11	117679772	117679773	rs115742683	MA0516.3.transfac
chr11	117679772	117679773	rs115742683	MA0599.1.transfac
chr11	117679772	117679773	rs115742683	MA0685.2.transfac
chr11	117679772	117679773	rs115742683	MA0732.1.transfac
chr11	117679772	117679773	rs115742683	MA0733.1.transfac
chr11	117679772	117679773	rs115742683	MA0740.2.transfac
chr11	117679772	117679773	rs115742683	MA0741.1.transfac
chr11	117679772	117679773	rs115742683	MA0742.2.transfac
chr11	117679772	117679773	rs115742683	MA1511.2.transfac
chr11	117679772	117679773	rs115742683	MA1512.1.transfac
[truncated: 227,205 more rows]
