# Supplementary material for: Characterization of caffeine response regulatory variants in vascular endothelial cells
Source: eLife. 2024 Feb 9;13:e85235. doi: 10.7554/eLife.85235 (PMC10901511; doi:10.7554/eLife.85235)
Supplement: Supplementary file 3. — Includes contingency tables for all Fisher’s exact tests reported in this study. Please see the legend provided within the file. Briefly, A1–C5 is the contingency table and summary of results for ASE variants within open chromatin regions, A6–C10 for ASE variants overlapping with artery eQTLs, A11–C15 for cASE variants within open chromatin, and A16–C20 for cASE variants overlapping with artery eQTLs. [file elife-85235-supp3.xlsx]

## Sheet: Sheet1
	Significant ASE	Non-significant ASE
Open chromatin	330	13735
Closed chromatin	359	36490
p	2.2e-16
OR	2.44207
	Significant ASE	Non-significant ASE
Artery eQTL	102	3461
Not artery eQTL	228	10591
p	0.009564
OR	1.38016
	Significant cASE	Non-significant cASE
Open chromatin	211	7819
Closed chromatin	358	15426
p	0.08818
OR	1.16277
	Significant cASE	Non-significant cASE
Artery eQTL	59	1917
Not artery eQTL	152	5894
p	0.2574
OR	1.19344
