# Supplementary material for: Characterization of caffeine response regulatory variants in vascular endothelial cells
Source: eLife. 2024 Feb 9;13:e85235. doi: 10.7554/eLife.85235 (PMC10901511; doi:10.7554/eLife.85235)
Supplement: Supplementary file 4. — Output from ASE/cASE analysis. The ‘identifier’ column is the SNP/direction pair, ‘meta_estimate’ is the effect size (of the ASE), ‘meta_se’ is the standard error of the effect size, ‘n’ is the number of replicates containing nonzero read counts, ‘DNA_prop’ is the proportion of reads (reference/alternate) present in the DNA library, ‘meta_z’ is the z-score, ‘meta_p’ is the nominal ASE p-value, ‘meta_padj’ is the adjusted ASE p-value before filtering for SNP/direction pairs where n > 3, ‘new_padj’ is the adjusted ASE p-value after filtering for SNP/direction pairs where n > 3, ‘group’ refers to the applicable condition for the statistic (.x suffix for caffeine, .y suffix for control), ‘case_z’ is ZT-ZC, ‘case_p’ is the nominal p-value for cASE, and ‘case_padj’ is the adjusted p-value for cASE. [file elife-85235-supp4.txt]

identifier	meta_estimate.x	meta_se.x	n.x	DNA_prop.x	meta_z.x	meta_p.x	meta_padj.x	new_padj	group.x	meta_estimate.y	meta_se.y	n.y	DNA_prop.y	meta_z.y	meta_p.y	meta_padj.y	group.y	case_z	case_p	case_padj
rs10005641_rv	3.34507941471906	0.477996076924747	6	0.982742960944596	-1.45827151972771	0.144765717159293	0.881878044432318	0.813343413295905	Caffeine	2.47467695374076	0.72811873336545	6	0.982742960944596	-2.15274028077028	0.031339095884779	1	Water	0.69446876104257	0.53520644080287	1
rs10068432_fw	3.50738046904377	0.582175330713189	6	0.997960571040109	-4.61315227523067	3.96607516672809e-06	0.00158553630327338	0.00136106367780539	Caffeine	2.41517486315921	0.715836216273502	6	0.997960571040109	-5.27756066466446	1.30914871387944e-07	0.000184195001736641	Water	0.66440838943379	0.553022115120939	1
rs10068432_rv	3.48308013857975	0.407224892980523	6	0.997782705099778	-6.44893642174788	1.1263789900795e-10	1.4209396113074e-07	1.16823022722201e-07	Caffeine	2.81968625664873	0.580383293282058	6	0.997782705099778	-5.66791181653951	1.44548322200677e-08	2.39353167435339e-05	Water	-0.78102460520837	0.485576236045222	1
rs10075871_rv	1.77256548173235	1.11580384875706	5	0.999105545617174	-4.70139650726332	2.5838821582358e-06	0.00113706839037775	0.00097253990394501	Caffeine	NA	NA	NA	NA	NA	NA	NA	NA	NA	NA	NA
rs10773138_rv	1.8293864268504	0.733924802890855	4	0.996588971006254	-5.24295946081434	1.5802126807074e-07	0.000108078931877588	8.99410807731412e-05	Caffeine	NA	NA	NA	NA	NA	NA	NA	NA	NA	NA	NA
rs1078378_fw	2.5096460677268	1.03690441088852	4	0.990825688073395	-2.09516435322701	0.0361563848806068	0.611545736803932	0.547291537363533	Caffeine	NA	NA	NA	NA	NA	NA	NA	NA	NA	NA	NA
rs10866275_rv	3.21288575257068	0.683371895830567	6	0.974326059050064	-0.619551014395131	0.535553425794258	0.987864789460286	0.946726629720835	Caffeine	NA	NA	NA	NA	NA	NA	NA	NA	NA	NA	NA
rs10951154_fw	3.69762827570513	0.73647321156186	6	0.997039230199852	-2.88090932063335	0.00396529704402093	0.204856031378443	0.179531475456037	Caffeine	NA	NA	NA	NA	NA	NA	NA	NA	NA	NA	NA
rs10985559_fw	2.58083261505883	1.00454390672172	6	0.998921251348436	-4.23081718096058	2.32843862071341e-05	0.00629036174093025	0.00534652826445711	Caffeine	NA	NA	NA	NA	NA	NA	NA	NA	NA	NA	NA
rs1109895_fw	4.29401823899235	0.779003827654074	6	0.997953615279673	-2.43338197588629	0.0149585112053767	0.420795225028159	0.372144794764041	Caffeine	NA	NA	NA	NA	NA	NA	NA	NA	NA	NA	NA
rs1109895_rv	3.76016906186971	0.614745126796789	6	0.997841726618705	-3.8652068413426	0.000110995095331745	0.0196905299118516	0.0172101811073629	Caffeine	2.63456121578289	0.962313217464835	6	0.997841726618705	-3.63886191347233	0.000273845579537024	0.0719315603903027	Water	-0.22634492787027	0.839839255081375	1
rs11121541_fw	2.25060591492206	1.04210682044436	5	0.999099099099099	-4.56825344488031	4.91805134861245e-06	0.00189447693929782	0.00162336250997566	Caffeine	NA	NA	NA	NA	NA	NA	NA	NA	NA	NA	NA
rs111251056_fw	4.45978096730628	0.720747733904387	6	0.998610145934677	-2.93776121465238	0.00330591541960223	0.18755919120225	0.164910913725832	Caffeine	2.94219002227306	0.934345868221893	6	0.998610145934677	-3.89039627281026	0.000100080651157519	0.0323996204668508	Water	0.95263505815788	0.394997266011569	1
rs11132303_fw	3.88114380198071	0.776917860049247	6	0.993305439330544	-1.43979062455616	0.149926644485048	0.888267756684224	0.820490812333317	Caffeine	NA	NA	NA	NA	NA	NA	NA	NA	NA	NA	NA
rs11156882_fw	2.87156606043488	0.452961773835026	6	0.96234309623431	-0.815275576182735	0.414914585880078	0.983772463408285	0.935142743970221	Caffeine	1.13498235026805	0.787866435445248	6	0.96234309623431	-2.67287992809192	0.00752031626896454	0.732509578269859	Water	1.85760435190919	0.0971924471558052	1
rs111685844_rv	1.55941551579045	0.538076826983146	5	0.966368891224383	-3.34279146630218	0.000829402024893788	0.0799380206267752	0.0698733778083806	Caffeine	0.961000894835944	0.718765950156776	5	0.966368891224383	-3.33501224687378	0.000852956426641738	0.164064876306316	Water	-0.0077792194284001	0.994458004181681	1
rs111711955_fw	3.088521134722	0.845826281666138	6	0.991113434396236	-1.92210532975427	0.0545925055812222	0.692812296933876	0.626896189833273	Caffeine	NA	NA	NA	NA	NA	NA	NA	NA	NA	NA	NA
rs111711955_rv	3.94336079532041	0.785045758499775	6	0.999235474006116	-4.11712168788754	3.83633537734962e-05	0.00896218463791701	0.00765168567229323	Caffeine	NA	NA	NA	NA	NA	NA	NA	NA	NA	NA	NA
rs112272383_rv	3.27469212514691	0.882607606418822	6	0.995812395309883	-2.48891788733057	0.0128132555492915	0.396136910854559	0.35007832477582	Caffeine	NA	NA	NA	NA	NA	NA	NA	NA	NA	NA	NA
rs112302062_rv	2.71419768408934	0.663525982673706	6	0.97119341563786	-1.2112923877409	0.225783365153549	0.935678459051037	0.871031109594055	Caffeine	NA	NA	NA	NA	NA	NA	NA	NA	NA	NA	NA
rs112751561_fw	3.20069335704771	0.696853621371058	6	0.9932785660941	-2.57588714728952	0.00999832731336525	0.348639462484717	0.305794188970762	Caffeine	NA	NA	NA	NA	NA	NA	NA	NA	NA	NA	NA
rs112936176_fw	2.79863619608687	0.977899624584453	6	0.996904024767802	-3.04317056131623	0.0023409960677172	0.15255101876703	0.133853234537593	Caffeine	NA	NA	NA	NA	NA	NA	NA	NA	NA	NA	NA
rs113362476_rv	2.96584980430113	0.433741740656285	6	0.989544895448955	-3.65264591837048	0.000259552016800946	0.0357627400236798	0.0314644460471007	Caffeine	2.00415716281635	0.770546748708617	6	0.989544895448955	-3.30414429025465	0.000952667862035073	0.176127939444688	Water	-0.34850162811583	0.755671010176095	1
rs1133685_fw	3.36439621570302	0.817572301334341	6	0.998355263157895	-3.72338026910696	0.000196573103883102	0.0298370640674758	0.0262127425840918	Caffeine	NA	NA	NA	NA	NA	NA	NA	NA	NA	NA	NA
rs113377917_fw	2.23363520952397	1.01936673038401	6	0.997802197802198	-3.81066192640422	0.00013859519565429	0.0230051814821717	0.020151136983106	Caffeine	NA	NA	NA	NA	NA	NA	NA	NA	NA	NA	NA
rs113443567_fw	1.68530427520998	1.13350113068755	4	0.990750816104461	-2.63663033017759	0.00837340272156473	0.318542063186987	0.27928742291159	Caffeine	NA	NA	NA	NA	NA	NA	NA	NA	NA	NA	NA
rs1136267_rv	3.33386628343718	0.530732337334474	6	0.983655913978495	-1.43866069042265	0.150246681953816	0.888267756684224	0.820490812333317	Caffeine	2.0151079317971	0.530338090802604	6	0.983655913978495	-3.92636723367917	8.62384581310494e-05	0.0293249256957233	Water	2.48770654325652	0.026335657099354	1
rs113965271_fw	4.43570558901218	0.736733481029355	6	0.992395437262357	-0.59135039871109	0.55428566740042	0.988590066431382	0.948946285214546	Caffeine	2.93455797591817	0.940139895702598	6	0.992395437262357	-2.06013515615895	0.0393856218034629	1	Water	1.46878475744786	0.189705753232143	1
rs114021249_fw	3.75672784727104	0.822513325337899	6	0.999123575810692	-3.99027662289697	6.59962789426594e-05	0.0136732728577259	0.0117564058427931	Caffeine	NA	NA	NA	NA	NA	NA	NA	NA	NA	NA	NA
rs114097201_rv	3.61448819116255	0.629287423187009	6	0.998058252427184	-4.17573111660853	2.97030507094842e-05	0.0072880928443859	0.00623375653293095	Caffeine	NA	NA	NA	NA	NA	NA	NA	NA	NA	NA	NA
rs114105224_rv	2.14655962881258	1.0181968122171	5	0.991964937910884	-2.62160848912436	0.00875159029224082	0.326419367746338	0.286232811576358	Caffeine	NA	NA	NA	NA	NA	NA	NA	NA	NA	NA	NA
rs114127141_fw	2.73344260735774	0.702747028253437	6	0.974517374517375	-1.29563390191754	0.19510164340266	0.9204645291118	0.854517440610569	Caffeine	NA	NA	NA	NA	NA	NA	NA	NA	NA	NA	NA
rs114277043_fw	4.21990563496387	0.755367662127122	6	0.994103773584906	-1.20156508692478	0.229532075012602	0.936826662309027	0.872855833553286	Caffeine	NA	NA	NA	NA	NA	NA	NA	NA	NA	NA	NA
rs114277043_rv	4.25964856046501	0.740992265162636	6	0.996791443850267	-1.99606937223253	0.0459263722645895	0.655954851049739	0.590550816238811	Caffeine	3.20472148415272	0.937799263757733	6	0.996791443850267	-2.70206977099872	0.00689093005073405	0.720991953247819	Water	0.70600039876619	0.528449673847794	1
rs114450384_fw	1.91339254692556	0.769696539379166	5	0.982825246887076	-2.77199936566432	0.00557131451247272	0.251692858638495	0.220433188019785	Caffeine	NA	NA	NA	NA	NA	NA	NA	NA	NA	NA	NA
rs114516278_rv	1.48674350737931	0.641751150443859	6	0.973099914602903	-3.27481110711102	0.00105732646071877	0.0945047927104671	0.082496770027258	Caffeine	NA	NA	NA	NA	NA	NA	NA	NA	NA	NA	NA
rs114627963_rv	1.84512808875454	1.10709407733082	4	0.997765363128492	-3.84457960593921	0.000120759279901739	0.0210083950000165	0.0184574635128331	Caffeine	NA	NA	NA	NA	NA	NA	NA	NA	NA	NA	NA
rs114691522_fw	2.63830254584901	0.954233230867825	6	0.999137931034483	-4.62885818121633	3.67687457059063e-06	0.0015065801964462	0.00129410140803458	Caffeine	NA	NA	NA	NA	NA	NA	NA	NA	NA	NA	NA
rs114702788_rv	3.35486580271197	0.930911401618428	6	0.998485995457986	-3.36940353721312	0.000753310534356233	0.0745016244152171	0.0651083504805076	Caffeine	NA	NA	NA	NA	NA	NA	NA	NA	NA	NA	NA
rs115043882_rv	3.25155792078939	0.882031296511333	6	0.997576736672052	-3.13895442322227	0.00169551816819791	0.126646283384551	0.110675837686899	Caffeine	NA	NA	NA	NA	NA	NA	NA	NA	NA	NA	NA
rs115044970_fw	3.54117849745561	0.607942832341315	6	0.997152156224573	-3.81148130013042	0.000138136507221498	0.0229962851670088	0.0201472095782555	Caffeine	2.58618826112088	0.966615685886347	6	0.997152156224573	-3.3851643637994	0.00071135645308873	0.144877061582269	Water	-0.42631693633102	0.703462744000609	1
rs115078023_rv	2.02109401065483	0.601380146362971	6	0.98349978289188	-3.43651163084549	0.000589257052635794	0.0624750889229136	0.0547139348868855	Caffeine	NA	NA	NA	NA	NA	NA	NA	NA	NA	NA	NA
rs115097559_fw	2.27185052327014	1.04295752907216	6	0.99390243902439	-2.70567074773123	0.00681665944410126	0.281841313417873	0.246625681841158	Caffeine	1.73561391182412	1.14137365557732	4	0.99390243902439	-2.94218836449666	0.00325901623508118	0.436614988843452	Water	0.23651761676543	0.832745180699689	1
rs115137751_rv	2.85318333371434	0.902222133387192	6	0.995812395309883	-2.90199780481196	0.00370791138571658	0.199067432628963	0.174391825350167	Caffeine	NA	NA	NA	NA	NA	NA	NA	NA	NA	NA	NA
rs115259337_fw	2.68527879204976	1.00046468713619	6	0.99244060475162	-2.19107901501798	0.0284460750204718	0.562461437395383	0.501941479529474	Caffeine	NA	NA	NA	NA	NA	NA	NA	NA	NA	NA	NA
rs115259337_rv	2.70810550591623	0.91998664502353	6	0.990921787709497	-2.15726263475433	0.0309852066240706	0.579670070189074	0.51694540632991	Caffeine	NA	NA	NA	NA	NA	NA	NA	NA	NA	NA	NA
rs115359202_fw	3.63963952924871	0.77574525371837	6	0.997394864160774	-2.97523237704368	0.0029276667999818	0.174945040948807	0.154221292199493	Caffeine	NA	NA	NA	NA	NA	NA	NA	NA	NA	NA	NA
rs115359202_rv	3.17828900397268	0.507414217393713	6	0.995906672124437	-4.56433061279344	5.01090590443454e-06	0.00190912151934859	0.00163544755504733	Caffeine	2.16054819958893	0.764354466306978	6	0.995906672124437	-4.36151968380284	1.2916217365655e-05	0.0072340314466319	Water	-0.2028109289906	0.85630004672108	1
rs11538946_rv	2.77392315848535	0.926771541328782	6	0.982248520710059	-1.33738714012083	0.181096299951697	0.911960153070872	0.845664924932549	Caffeine	1.15972089081686	1.23939976266024	6	0.982248520710059	-2.30244889086189	0.0213098705231507	1	Water	0.96506175074106	0.388860693379171	1
rs11548103_rv	2.68349388847384	0.962024762783422	6	0.996963562753036	-3.2333216195291	0.00122359724056165	0.103364833559827	0.090503534725029	Caffeine	1.89502930138826	1.06370448697177	6	0.996963562753036	-3.6654917779049	0.0002468637431563	0.0681290265080268	Water	0.4321701583758	0.699588104529265	1
rs115558355_rv	2.20475240163411	1.00114975703077	6	0.998091603053435	-4.05017234829749	5.11799245681566e-05	0.0110892441140653	0.00947884698192462	Caffeine	NA	NA	NA	NA	NA	NA	NA	NA	NA	NA	NA
rs115626671_fw	4.10087891326865	0.787806263751018	6	0.997536945812808	-2.41557885663041	0.0157102202818487	0.432311042335859	0.382296015665467	Caffeine	2.29318915072435	1.03892032488875	6	0.997536945812808	-3.57168670925715	0.000354689551338438	0.0877165685891197	Water	1.15610785262674	0.301947156150536	1
rs115626671_rv	4.1561392104769	0.806621671977993	6	0.994124559341951	-1.20867349659045	0.226788307751057	0.935678459051037	0.871064071955605	Caffeine	NA	NA	NA	NA	NA	NA	NA	NA	NA	NA	NA
rs115742683_rv	1.69285261133991	0.719212446212866	6	0.986301369863014	-3.59255950210772	0.000327445852654318	0.0426340508336704	0.037365654853502	Caffeine	NA	NA	NA	NA	NA	NA	NA	NA	NA	NA	NA
rs115927183_fw	-1.34369775886003	0.671618140101664	5	0.158730158730159	0.482430479988224	0.629500173051627	0.991999363780941	0.959755971380397	Caffeine	-1.56409292744554	1.15100345478364	3	0.158730158730159	0.0900204883677	0.928270933565293	1	Water	NA	NA	NA
rs11598689_rv	2.53478304676671	0.984160249763137	6	0.996299722479186	-3.110120806044	0.00187010841105928	0.135081396344311	0.117802009094164	Caffeine	NA	NA	NA	NA	NA	NA	NA	NA	NA	NA	NA
rs11608659_rv	2.88053454517339	0.962301717003524	6	0.999040307101727	-4.22674349590316	2.37097680897413e-05	0.00629036174093025	0.00534652826445711	Caffeine	NA	NA	NA	NA	NA	NA	NA	NA	NA	NA	NA
rs116175140_rv	1.60524059872814	0.859191178446254	6	0.933139534883721	-1.19962394206216	0.23028542381377	0.937054185295685	0.873314479583674	Caffeine	NA	NA	NA	NA	NA	NA	NA	NA	NA	NA	NA
rs116263029_rv	1.84179579486873	1.0882859764773	5	0.996114996114996	-3.40438359976885	0.000663135561846717	0.0680739232819429	0.0595189671971346	Caffeine	NA	NA	NA	NA	NA	NA	NA	NA	NA	NA	NA
rs116395375_rv	3.44170797925563	0.895793353226384	6	0.999221789883268	-4.14830886120072	3.34940324009381e-05	0.00795558584397007	0.00679554427059274	Caffeine	NA	NA	NA	NA	NA	NA	NA	NA	NA	NA	NA
rs11640439_rv	2.88189771669894	0.899131601597098	6	0.99394168875426	-2.4672136227296	0.0136169094057446	0.407580477394898	0.359950534891823	Caffeine	2.0134401988597	1.08960327896394	6	0.99394168875426	-2.83296435824002	0.00461185278656839	0.533867517861572	Water	0.36575073551042	0.743991701018085	1
rs116450769_rv	3.4178192741127	0.836604449474433	6	0.997658079625293	-3.15157309265223	0.00162393511997161	0.124074762975166	0.108429613618476	Caffeine	NA	NA	NA	NA	NA	NA	NA	NA	NA	NA	NA
rs11647796_rv	2.32322339462329	0.978301548380566	6	0.99814126394052	-4.05066792181322	5.10716437349679e-05	0.0110892441140653	0.00947884698192462	Caffeine	NA	NA	NA	NA	NA	NA	NA	NA	NA	NA	NA
rs11648751_fw	2.8966731273498	0.700667775939056	6	0.997013142174432	-4.15870257480091	3.20060317646753e-05	0.00763957075723842	0.00652774604541305	Caffeine	NA	NA	NA	NA	NA	NA	NA	NA	NA	NA	NA
rs11665787_rv	3.37265784842196	0.860948567741921	6	0.999200639488409	-4.36523286371341	1.26987406168233e-05	0.00387571025449368	0.00329264234482432	Caffeine	2.20207047013434	1.05149186563674	5	0.999200639488409	-4.68746218704881	2.76613789118585e-06	0.00224145450182581	Water	0.3222293233354	0.773566855719577	1
rs11672890_rv	3.17666229513835	0.660623262674553	6	0.983136593591906	-1.34560777442082	0.178429043077105	0.910102651410622	0.844077942356773	Caffeine	NA	NA	NA	NA	NA	NA	NA	NA	NA	NA	NA
rs1167742_rv	1.92221222908377	1.0946859411999	5	0.997927461139896	-3.88668004404133	0.000101624559257774	0.0186097515482106	0.0162386821125342	Caffeine	NA	NA	NA	NA	NA	NA	NA	NA	NA	NA	NA
rs116822000_fw	3.85110321507551	0.915903281194028	6	0.994518402505873	-1.47369142903622	0.140564691598445	0.878618331998833	0.809523337402341	Caffeine	NA	NA	NA	NA	NA	NA	NA	NA	NA	NA	NA
rs117062406_rv	3.59740088720067	0.858307488360988	6	0.994814174589456	-1.93313710388533	0.0532193103542673	0.684481056903777	0.61926160841389	Caffeine	2.23704300816817	1.04442504484536	6	0.994814174589456	-2.89114469844298	0.0038384134478413	0.482461967528172	Water	0.95800759455765	0.392337037378028	1
rs117192329_rv	4.27355284291439	0.772586644133563	6	0.999168053244592	-3.64665503935133	0.000265676204886711	0.0361676422038581	0.0317939482935194	Caffeine	NA	NA	NA	NA	NA	NA	NA	NA	NA	NA	NA
rs117250413_fw	4.23961285835111	0.825051820530859	6	0.999206978588422	-3.5140267186237	0.000441368415509791	0.0523451452568639	0.0458091493136267	Caffeine	1.83575050012381	0.786263578187253	6	0.999206978588422	-6.74470577926082	1.53337342823079e-11	5.30895700128814e-08	Water	3.23067906063712	0.00391896218547186	1
rs117296295_rv	2.40586159772411	1.00303067194252	5	0.987405541561713	-1.95005236065638	0.0511698785260213	0.678921987016147	0.61340911449819	Caffeine	NA	NA	NA	NA	NA	NA	NA	NA	NA	NA	NA
rs117309752_rv	3.32669407096412	0.94529050591767	6	0.995711835334477	-2.24365418357903	0.0248546601276722	0.531631253250828	0.473283026307106	Caffeine	NA	NA	NA	NA	NA	NA	NA	NA	NA	NA	NA
rs117558553_fw	2.13384526137993	1.05637964039575	6	0.994404029099049	-2.88367113232089	0.00393069008993852	0.204467265279401	0.179153484255479	Caffeine	NA	NA	NA	NA	NA	NA	NA	NA	NA	NA	NA
rs117591605_fw	2.94278776194918	0.926076685253464	6	0.998949579831933	-4.2272161290023	2.3660038291462e-05	0.00629036174093025	0.00534652826445711	Caffeine	NA	NA	NA	NA	NA	NA	NA	NA	NA	NA	NA
rs117637716_rv	2.02186034353191	0.766163424280681	4	0.999183006535948	-6.63983900945393	3.14026582515226e-11	4.24444310386293e-08	3.48958301408348e-08	Caffeine	0.933243438492409	1.26890944714666	4	0.999183006535948	-4.86702870018222	1.13288582359594e-06	0.0011661069349095	Water	-1.77281030927171	0.113442271272538	1
rs117896577_fw	3.98085709947811	0.855000450011627	6	0.995670995670996	-1.70435256428854	0.0883152402818825	0.794591872462053	0.723452949783624	Caffeine	NA	NA	NA	NA	NA	NA	NA	NA	NA	NA	NA
rs117896577_rv	3.33568389045909	0.825710130048433	6	0.998415213946117	-3.76649845478326	0.000165553108129934	0.0263969440151067	0.0231275633041677	Caffeine	2.33736045494969	1.02175973187171	6	0.998415213946117	-4.02086638989952	5.79844874202262e-05	0.0217528628689894	Water	0.25436793511626	0.820330193693142	1
rs117918544_rv	3.62070414301819	0.806750695705255	6	0.998422712933754	-3.50760934473349	0.00045215249276076	0.0529171041191545	0.046266746057056	Caffeine	NA	NA	NA	NA	NA	NA	NA	NA	NA	NA	NA
rs118093782_fw	2.98687012871807	0.884360951353323	6	0.99812734082397	-3.72206765847205	0.00019759805610553	0.02991265719733	0.0262743489303627	Caffeine	NA	NA	NA	NA	NA	NA	NA	NA	NA	NA	NA
rs11862474_fw	3.75796166963233	0.52544638009739	6	0.996320147194112	-3.50793969863693	0.00045159139932438	0.0529171041191545	0.046266746057056	Caffeine	2.72424627151911	0.703388016944012	6	0.996320147194112	-4.09013168416107	4.31128341340514e-05	0.0173678156447762	Water	0.58219198552414	0.603183331216637	1
rs11880198_fw	0.581348401480305	1.32945883226828	4	0.996833773087071	-3.88932313757395	0.000100524196534391	0.018497729530624	0.0161486690198792	Caffeine	NA	NA	NA	NA	NA	NA	NA	NA	NA	NA	NA
rs11880651_rv	3.20253765514797	0.931661515398133	6	0.980900409276944	-0.790272390550748	0.429368707303257	0.984906095158148	0.937424066710305	Caffeine	NA	NA	NA	NA	NA	NA	NA	NA	NA	NA	NA
rs11895880_rv	2.98794547271869	0.652680228688251	6	0.996320147194112	-4.00387555543765	6.23131524091214e-05	0.0131992277461231	0.0113604665985879	Caffeine	NA	NA	NA	NA	NA	NA	NA	NA	NA	NA	NA
rs12051120_rv	2.61938617549356	0.985517017325175	6	0.98109640831758	-1.34947706766939	0.177183781343893	0.909046386081111	0.842978874323604	Caffeine	NA	NA	NA	NA	NA	NA	NA	NA	NA	NA	NA
rs12359825_rv	3.96268104263978	0.626592209292684	6	0.997949769349052	-3.55106490092554	0.000383675793027338	0.0479746859439999	0.0420350155215303	Caffeine	2.81922313833963	0.942667676301692	6	0.997949769349052	-3.57339876034396	0.000352377519585501	0.0877143649242731	Water	0.0223338594184197	0.984090055700572	1
rs12411520_fw	2.23179858822083	1.0028735451329	6	0.991794871794872	-2.55561469139464	0.0106000422153205	0.360840829177223	0.31672546112256	Caffeine	2.07645361556016	1.08216129217608	5	0.991794871794872	-2.51192068859458	0.0120076071579815	0.933399121027856	Water	-0.0436940028000601	0.968879588046484	1
rs12443592_rv	2.3972847248307	1.03383391593605	6	0.970432946145723	-1.05800058451307	0.290055175921588	0.959583946340204	0.901344741038444	Caffeine	NA	NA	NA	NA	NA	NA	NA	NA	NA	NA	NA
rs12446975_rv	3.29670477793737	0.945847424751188	6	0.993006993006993	-1.75411195954816	0.0794113248055124	0.773353455603098	0.702629177973631	Caffeine	0.936137502388498	1.23359354876038	6	0.993006993006993	-3.25852024700688	0.00111994884331024	0.196426242305162	Water	1.50440828745872	0.179188562910064	1
rs12465143_rv	3.35605741446047	0.928535566839629	6	0.997701149425287	-2.92609913574698	0.003432415400207	0.190759510145102	0.16748579325227	Caffeine	NA	NA	NA	NA	NA	NA	NA	NA	NA	NA	NA
rs12470189_rv	2.54486724385788	0.455616778107979	6	0.977777777777778	-2.72009822642368	0.00652625267454887	0.274873700389082	0.240614248667535	Caffeine	1.63291236006725	0.798642792304514	6	0.977777777777778	-2.69366642331227	0.0070670854270245	0.723402459522298	Water	-0.0264318031114099	0.981171308466698	1
rs12596635_rv	1.48533964375064	1.11569848994696	6	0.994112699747687	-3.26585850746584	0.00109132764584086	0.0963921031001437	0.0843285494812659	Caffeine	NA	NA	NA	NA	NA	NA	NA	NA	NA	NA	NA
rs12597428_rv	2.72403461710513	0.702757360241077	6	0.983857949959645	-1.97225858772463	0.048580094526911	0.668563430985667	0.60285942548711	Caffeine	NA	NA	NA	NA	NA	NA	NA	NA	NA	NA	NA
rs1263793_fw	1.88950443860502	1.0859728815169	4	0.983225806451613	-2.00879119244023	0.0445592827047314	0.649599733071955	0.584341343746902	Caffeine	NA	NA	NA	NA	NA	NA	NA	NA	NA	NA	NA
rs12702081_rv	2.91528933627827	0.572665956860004	6	0.987858719646799	-2.59075834948034	0.00957647107103377	0.33892587890302	0.297176235257505	Caffeine	1.15745665603061	1.23976508487388	6	0.987858719646799	-2.61458547993842	0.0089335803090238	0.806067517137517	Water	0.0238271304580802	0.983026451477517	1
rs12712982_fw	4.00335524318593	0.840301277855979	6	0.998775260257195	-3.21366425356987	0.00131052816984512	0.108291212730375	0.0946826172492437	Caffeine	NA	NA	NA	NA	NA	NA	NA	NA	NA	NA	NA
rs12718597_rv	2.02961006999488	0.757155629515016	6	0.659402744148507	1.80805139103009	0.0705985025624583	0.749480374811952	0.679699201337972	Caffeine	NA	NA	NA	NA	NA	NA	NA	NA	NA	NA	NA
rs12797496_fw	2.44529726938293	0.428821481334579	6	0.99554565701559	-6.91223335045091	4.77085038141922e-12	7.52310095701129e-09	6.18514247226661e-09	Caffeine	1.89540173382381	0.763330654724018	6	0.99554565701559	-4.60352228550319	4.15404722264867e-06	0.00299389545981669	Water	-2.30871106494772	0.0392644807392731	1
rs12805083_rv	2.37494311716528	0.753747031285068	6	0.999147485080989	-6.22426843257111	4.83808104689842e-10	5.56553336537036e-07	4.57572176628673e-07	Caffeine	NA	NA	NA	NA	NA	NA	NA	NA	NA	NA	NA
rs12923830_rv	1.70906638758337	0.637414997091491	5	0.995726495726496	-5.8705428693346	4.34370450719257e-09	4.04235110597226e-06	3.32343240589658e-06	Caffeine	NA	NA	NA	NA	NA	NA	NA	NA	NA	NA	NA
rs12937368_rv	0.911151280392481	0.868694021145711	5	0.976689976689977	-3.25101183821998	0.00114995069279922	0.09911339215091	0.0868924609843877	Caffeine	NA	NA	NA	NA	NA	NA	NA	NA	NA	NA	NA
rs12941490_fw	4.17788006840547	0.620260098543475	6	0.999080882352941	-4.53567273684359	5.74201594893964e-06	0.00213047556463664	0.00182307053312184	Caffeine	3.12524948588149	0.908954951451186	6	0.999080882352941	-4.25315621535195	2.10778427292002e-05	0.0100343705042699	Water	-0.282516521491639	0.800845014510703	1
rs12941490_rv	3.75806752584302	0.541093405598723	6	0.99880810488677	-5.49433895123796	3.92176624508522e-08	3.18044037429997e-05	2.65270542305243e-05	Caffeine	3.24120709859718	0.932821987115131	6	0.99880810488677	-3.74113287431998	0.000183192630643036	0.0528347459080197	Water	-1.75320607691798	0.117488100722922	1
rs12942647_rv	0.966399343668006	1.27021273690148	6	0.988439306358382	-2.74136523049589	0.00611844548719209	0.264533064293161	0.231410119755453	Caffeine	NA	NA	NA	NA	NA	NA	NA	NA	NA	NA	NA
rs13109112_fw	2.00549336839247	0.774411384867374	5	0.987711213517665	-3.07486416224771	0.00210598446999066	0.144387109169601	0.12650000924505	Caffeine	0.74399047878564	1.26840997310066	4	0.987711213517665	-2.87187327522144	0.00408046561002617	0.502927290478469	Water	-0.20299088702627	0.856173928492369	1
rs1322816_rv	2.7828590103901	0.939279623930911	6	0.994827586206897	-2.63645766857616	0.0083776652398917	0.318542063186987	0.27928742291159	Caffeine	1.60829988502824	0.799258788003726	6	0.994827586206897	-4.56789483908037	4.92647073624397e-06	0.00341135705436094	Water	1.93143717050421	0.08460974861597	1
rs13258937_fw	2.84926540603512	0.706889480852399	6	0.996173469387755	-3.83751283420617	0.000124286740635027	0.0213157392518707	0.018711970190058	Caffeine	NA	NA	NA	NA	NA	NA	NA	NA	NA	NA	NA
rs13338515_fw	3.3164207267316	0.693728360850684	6	0.998330550918197	-4.4356987559881	9.17741113726223e-06	0.00297704728822915	0.00253448599170593	Caffeine	NA	NA	NA	NA	NA	NA	NA	NA	NA	NA	NA
rs135623_rv	2.80168153533368	0.970977473638161	6	0.997849462365591	-3.43798193832908	0.000586066788473616	0.0624750889229136	0.0547139348868855	Caffeine	NA	NA	NA	NA	NA	NA	NA	NA	NA	NA	NA
rs1360294_fw	4.36728087931693	0.749841415776847	6	0.998899889988999	-3.25930716530574	0.00111684675959101	0.0975402413053265	0.0854515933830026	Caffeine	2.79490430702582	0.967913466892608	6	0.998899889988999	-4.14948258181557	3.3322764158461e-05	0.0142595221682583	Water	0.89017541650983	0.42671777625098	1
rs137894760_rv	4.3256019530272	0.769283283482772	6	0.999031007751938	-3.39625543292891	0.000683145759216908	0.0693753460809041	0.0607310073793743	Caffeine	NA	NA	NA	NA	NA	NA	NA	NA	NA	NA	NA
rs137970696_fw	0.0400483201172494	0.556172554829049	4	0.921669106881406	-4.36050980654849	1.29759766138715e-05	0.00393914567067518	0.00334593801393708	Caffeine	NA	NA	NA	NA	NA	NA	NA	NA	NA	NA	NA
rs138155344_rv	2.49966594731447	0.395500995984939	6	0.995293110825845	-7.2170339441432	5.313527395856e-13	9.14055524872586e-10	7.51493789755731e-10	Caffeine	1.79772505151185	0.437423299580845	6	0.995293110825845	-8.1300767750052	4.44089209850063e-16	4.22828438928491e-12	Water	0.913042830862	0.414935726623421	1
rs138235369_rv	3.44095108280142	0.879185779306147	6	0.998837209302326	-3.77032695160202	0.000163033818199265	0.0260707149057349	0.0228501932822706	Caffeine	NA	NA	NA	NA	NA	NA	NA	NA	NA	NA	NA
rs138319775_rv	2.52986992037255	0.500123458673166	6	0.992445703493862	-4.69521248824102	2.66329726361647e-06	0.00116300045431523	0.000994411279100063	Caffeine	1.39116750776291	0.815144752999988	6	0.992445703493862	-4.27763082397494	1.88892948331798e-05	0.00938164244798325	Water	-0.41758166426608	0.709259527319011	1
rs138515929_rv	2.39069590556217	0.715578159519735	6	0.998845265588915	-6.10979184203216	9.97611770969797e-10	1.02968045480752e-06	8.46555210449134e-07	Caffeine	NA	NA	NA	NA	NA	NA	NA	NA	NA	NA	NA
rs138998311_fw	3.55075843763852	0.89025579965105	6	0.993303571428571	-1.62728909649044	0.103675712546996	0.823717683676396	0.753582441363245	Caffeine	1.8580603154222	1.09126513460543	6	0.993303571428571	-2.87867868078796	0.00399344985384187	0.497027900926691	Water	1.25138958429752	0.263848107886495	1
rs139128797_fw	3.04926289227873	0.901249875335694	6	0.998888888888889	-4.1631297211503	3.13914904597201e-05	0.00758298568018094	0.00648155483521735	Caffeine	NA	NA	NA	NA	NA	NA	NA	NA	NA	NA	NA
rs139275220_rv	4.04042876327513	0.752730979809539	6	0.9984	-3.18270626472748	0.00145905550413516	0.116330987161159	0.101485899387476	Caffeine	NA	NA	NA	NA	NA	NA	NA	NA	NA	NA	NA
rs139384885_rv	2.81072158760947	0.710352823557707	6	0.998583569405099	-5.27551392902745	1.3238455509601e-07	9.27803262183988e-05	7.72331494430122e-05	Caffeine	NA	NA	NA	NA	NA	NA	NA	NA	NA	NA	NA
rs140308494_rv	3.32024022967879	0.872604694764904	6	0.994129834254144	-2.07624910540431	0.0378709177583183	0.618058512949511	0.553582174830384	Caffeine	1.76124350704154	1.08906298318169	5	0.994129834254144	-3.09508402320947	0.00196757149771987	0.308374323006836	Water	1.01883491780516	0.362981596473145	1
rs140337729_fw	2.58838480966954	0.974151344451925	5	0.997694081475788	-3.57396498886448	0.000351615965833885	0.0448551351650741	0.0392598573143519	Caffeine	NA	NA	NA	NA	NA	NA	NA	NA	NA	NA	NA
rs140418500_fw	1.60187711314857	1.08178697735634	5	0.91625266146203	-0.730837650832604	0.464878323066508	0.984906095158148	0.939563294018244	Caffeine	0.422421927324245	0.764452184605967	4	0.91625266146203	-2.57709491676343	0.00996345872076931	0.851378621370171	Water	1.84625726593083	0.0992525478148761	1
rs140565090_rv	3.51114749868582	0.884951405796143	6	0.998322147651007	-3.25149368430161	0.00114800326151987	0.09911339215091	0.0868924609843877	Caffeine	NA	NA	NA	NA	NA	NA	NA	NA	NA	NA	NA
rs140566532_fw	2.37956656904771	1.02318953969565	5	0.99888765294772	-4.32041506265756	1.55735992812822e-05	0.00451835773556254	0.00383209177129984	Caffeine	1.41375126445603	1.18946918522745	4	0.99888765294772	-4.52842231706612	5.94257204289406e-06	0.00397057642550211	Water	0.20800725440856	0.852659846340751	1
rs141091433_rv	3.98493120563892	0.788221272592218	6	0.994655978623915	-1.57504920069268	0.11524508833807	0.844922274929039	0.774139142618653	Caffeine	2.26642498815288	1.03151779811813	6	0.994655978623915	-2.8695515562131	0.00411054314446591	0.505000115022529	Water	1.29450235552042	0.247747993657181	1
rs141145270_fw	3.39580877406047	0.846491742810976	6	0.996296296296296	-2.59766574714518	0.00938598097493193	0.335389098188764	0.294259816079475	Caffeine	NA	NA	NA	NA	NA	NA	NA	NA	NA	NA	NA
rs141213505_rv	3.9664984504738	0.638745743895196	6	0.997659906396256	-3.27003832495159	0.00107532914326391	0.0956806971862161	0.0835070911387907	Caffeine	NA	NA	NA	NA	NA	NA	NA	NA	NA	NA	NA
rs141364401_fw	2.80243278651765	0.974817915800321	6	0.996913580246914	-3.05207720178441	0.00227263641502606	0.150364829846386	0.131762095356641	Caffeine	NA	NA	NA	NA	NA	NA	NA	NA	NA	NA	NA
rs141384750_rv	3.3444720339272	0.820936494512228	6	0.99740932642487	-3.1777991571814	0.00148397509040765	0.117183807731642	0.102169112343466	Caffeine	NA	NA	NA	NA	NA	NA	NA	NA	NA	NA	NA
rs141430605_fw	2.58381842972277	0.999780713393968	5	0.994413407821229	-2.59853494447794	0.00936225153888692	0.335316274674784	0.294245793820155	Caffeine	NA	NA	NA	NA	NA	NA	NA	NA	NA	NA	NA
rs141620662_fw	2.03645475337889	1.0293722542327	6	0.998373983739837	-4.25845961627895	2.05840395328671e-05	0.00581350624976021	0.00495205305710295	Caffeine	NA	NA	NA	NA	NA	NA	NA	NA	NA	NA	NA
rs141833365_fw	1.83110355085467	1.0844300811382	5	0.998991935483871	-4.6730638255225	2.96739500948995e-06	0.00126656451051673	0.00108198640533527	Caffeine	NA	NA	NA	NA	NA	NA	NA	NA	NA	NA	NA
rs141876834_rv	0.867216513588386	1.28573462748911	6	0.993307839388145	-3.21441706561682	0.00130709667569739	0.108223876375852	0.0946324980591385	Caffeine	NA	NA	NA	NA	NA	NA	NA	NA	NA	NA	NA
rs142150311_fw	2.84895162439568	0.96519591311122	6	0.996192893401015	-2.81613273304998	0.00486055807636832	0.232651063135984	0.203637312872767	Caffeine	NA	NA	NA	NA	NA	NA	NA	NA	NA	NA	NA
rs142330883_fw	2.31424637669457	1.04539518928829	5	0.997287522603978	-3.43691112289964	0.000588388641440396	0.0624750889229136	0.0547139348868855	Caffeine	NA	NA	NA	NA	NA	NA	NA	NA	NA	NA	NA
rs142408912_rv	3.90986785111771	0.787394495699977	6	0.999460916442048	-4.59138705534555	4.40309900628932e-06	0.00173579947492384	0.00148914084653286	Caffeine	NA	NA	NA	NA	NA	NA	NA	NA	NA	NA	NA
rs142444896_fw	3.35166603898225	0.870439265086118	6	0.99818676337262	-3.39961791232805	0.00067480077473836	0.0688976445689698	0.060333911414921	Caffeine	NA	NA	NA	NA	NA	NA	NA	NA	NA	NA	NA
rs142509910_rv	2.88362725938442	0.703409480727021	6	0.996915959907479	-4.11538206063936	3.86538606753639e-05	0.00899304247056991	0.00767682121464078	Caffeine	NA	NA	NA	NA	NA	NA	NA	NA	NA	NA	NA
rs142541707_rv	1.69237596860963	0.589663607340615	6	0.961538461538462	-2.58876389394812	0.00963211119724217	0.340258673581234	0.298307826010409	Caffeine	NA	NA	NA	NA	NA	NA	NA	NA	NA	NA	NA
rs142722298_rv	3.66718506756319	0.775378452959623	6	0.995172968624296	-2.14282435791101	0.0321272046578771	0.587138497778908	0.523857638120887	Caffeine	NA	NA	NA	NA	NA	NA	NA	NA	NA	NA	NA
rs142863655_fw	2.76267990395619	0.728766067076785	5	0.973985431841831	-1.18015888294997	0.237937028915871	0.941433644763336	0.877826775250703	Caffeine	1.6426060947786	1.10883007613886	4	0.973985431841831	-1.78578629804663	0.0741338660988469	1	Water	0.60562741509666	0.588677677889103	1
rs142888567_fw	2.71609134895152	0.992996115807894	5	0.994771241830065	-2.55010831107834	0.0107689456993658	0.363887803250952	0.319725339491603	Caffeine	NA	NA	NA	NA	NA	NA	NA	NA	NA	NA	NA
rs142953125_rv	2.91955590496417	0.688959066502438	6	0.993399339933993	-3.03995880315088	0.00236610511214197	0.153507491435515	0.134671777797427	Caffeine	1.72983912318046	0.787432158431271	6	0.993399339933993	-4.17067543640974	3.0369814800979e-05	0.0134492371708754	Water	1.13071663325886	0.312689151769732	1
rs143177445_fw	4.1993191627648	0.810636077596981	6	0.997342781222321	-2.13227045407448	0.0329846194938745	0.591450397257906	0.527771126752686	Caffeine	NA	NA	NA	NA	NA	NA	NA	NA	NA	NA	NA
rs143658413_fw	3.62472189799757	0.630639446959795	6	0.996820349761526	-3.36654719635812	0.000761155561068261	0.0747843672541906	0.0654400022296086	Caffeine	2.84187675320289	0.972358891494266	6	0.996820349761526	-2.98852885728679	0.00280324027161361	0.392099049053183	Water	-0.37801833907133	0.735720861157975	1
rs143739712_rv	3.11260433206655	0.877499537812373	6	0.996251171508904	-2.81476123772474	0.00488134855717326	0.233449363853085	0.204324932610216	Caffeine	NA	NA	NA	NA	NA	NA	NA	NA	NA	NA	NA
rs143778450_rv	2.80210209178871	0.97333247768451	6	0.994588744588745	-2.4778235324792	0.0132186505050833	0.401281471589609	0.354767599984616	Caffeine	0.578515546373497	1.32988493067373	5	0.994588744588745	-3.4855140897039	0.000491192354670877	0.114067444070978	Water	1.0076905572247	0.368254481409005	1
rs144001348_fw	3.02767012455388	0.964244240009317	6	0.995198079231693	-2.39177541723174	0.0167670986506587	0.44625434520685	0.394813039236026	Caffeine	NA	NA	NA	NA	NA	NA	NA	NA	NA	NA	NA
rs144108191_rv	2.10188062591989	0.76855270745552	5	0.996521739130435	-4.62669362262412	3.71549512934166e-06	0.0015065801964462	0.00129410140803458	Caffeine	NA	NA	NA	NA	NA	NA	NA	NA	NA	NA	NA
rs144544713_rv	3.11754173519009	0.394518442890132	6	0.98234894772573	-2.28534171131516	0.0222927989444486	0.508444198665511	0.451976330293356	Caffeine	2.43489016186822	0.42823856670599	6	0.98234894772573	-3.69948236780242	0.000216039648216704	0.0604990441348027	Water	1.41414065648726	0.206711616237489	1
rs145265326_rv	3.49980203868964	0.634727767711735	6	0.998287671232877	-4.51907934956408	6.21091158281573e-06	0.00221749074675021	0.00189461219211226	Caffeine	NA	NA	NA	NA	NA	NA	NA	NA	NA	NA	NA
rs145388410_fw	4.52495818061141	0.708929741141276	6	0.999158249158249	-3.60293279540812	0.000314646899894244	0.0413469333638807	0.0362597533626275	Caffeine	2.988349147357	0.698703770392939	6	0.999158249158249	-5.85489218836172	4.77319561653644e-09	9.56774500293633e-06	Water	2.2519593929536	0.0443537876911305	1
rs145620636_fw	3.92714404005505	0.858374639425556	6	0.997512437810945	-2.40782671379315	0.0160477960976286	0.436303299267329	0.385477477853074	Caffeine	NA	NA	NA	NA	NA	NA	NA	NA	NA	NA	NA
rs145704024_rv	4.05812428546576	0.633156925173482	6	0.994178525226391	-1.70927433264691	0.0874001454769906	0.793337297479661	0.72184384882359	Caffeine	2.89352936048834	0.945259245895293	6	0.994178525226391	-2.37694983198608	0.0174564621394073	1	Water	0.66767549933917	0.551071820451996	1
rs145756018_rv	2.48715687945874	0.964325593871772	6	0.992857142857143	-2.53785346901971	0.0111534672787603	0.37206335304427	0.327413242334587	Caffeine	NA	NA	NA	NA	NA	NA	NA	NA	NA	NA	NA
rs145866753_rv	3.77691230618999	0.629404652472432	6	0.998960498960499	-4.91108874177844	9.05720834332158e-07	0.000514159603233679	0.000431344926326025	Caffeine	NA	NA	NA	NA	NA	NA	NA	NA	NA	NA	NA
rs145910031_fw	2.40012622437329	1.0327317528346	5	0.995019920318725	-2.8053660922975	0.00502594598213912	0.237560103613007	0.207894845627487	Caffeine	NA	NA	NA	NA	NA	NA	NA	NA	NA	NA	NA
rs145910031_rv	1.96137710774808	1.05085861722783	4	0.996469549867608	-3.50324585527336	0.000459625022718457	0.053357859488101	0.0466339544789474	Caffeine	NA	NA	NA	NA	NA	NA	NA	NA	NA	NA	NA
rs146066932_rv	2.50047007556501	0.713042025665774	6	0.988452655889146	-2.73366104299775	0.00626344855674899	0.267525200347222	0.234199281517136	Caffeine	NA	NA	NA	NA	NA	NA	NA	NA	NA	NA	NA
rs146147886_fw	3.58295587060145	0.801392783470464	6	0.993079584775087	-1.72621864475434	0.0843080849953899	0.784910690755709	0.71450821000336	Caffeine	NA	NA	NA	NA	NA	NA	NA	NA	NA	NA	NA
rs146481397_rv	3.35434957120383	0.877789819734396	6	0.998479087452471	-3.56870523229194	0.000358749772501277	0.0455604185354642	0.0398656413861419	Caffeine	NA	NA	NA	NA	NA	NA	NA	NA	NA	NA	NA
rs146659427_rv	3.37412649539582	0.881898896270419	6	0.988736926790024	-1.24818421840661	0.211963601989917	0.928466078648815	0.863058151613966	Caffeine	NA	NA	NA	NA	NA	NA	NA	NA	NA	NA	NA
rs146829417_rv	3.53070170504444	0.514541853875914	6	0.980680061823802	-0.770407567072926	0.44105816611182	0.984906095158148	0.939051993254611	Caffeine	2.65658160179288	0.597982620938651	6	0.980680061823802	-2.12468890660895	0.0336125797240863	1	Water	1.35428133953602	0.226581356652627	1
rs147170016_rv	3.3613965020198	0.826502820222028	6	0.997076023391813	-2.98908353948521	0.00279815614713419	0.169525857161701	0.149593979036709	Caffeine	NA	NA	NA	NA	NA	NA	NA	NA	NA	NA	NA
rs147227725_rv	2.94355252372199	0.99652240285276	5	0.999170812603648	-4.16516709541108	3.11124608511903e-05	0.00754782981880502	0.00645369232376335	Caffeine	NA	NA	NA	NA	NA	NA	NA	NA	NA	NA	NA
rs147241097_fw	3.0551005069771	0.897298965217699	6	0.998909487459106	-4.19583216256559	2.7187152389363e-05	0.00689000119124713	0.00584736763279424	Caffeine	1.4766689965378	1.12790369358172	6	0.998909487459106	-4.73741454925859	2.16462081503721e-06	0.00187362690319755	Water	0.541582386693	0.628692030699773	1
rs147391249_fw	3.27188260027773	0.889368597914005	6	0.998175182481752	-3.40979680332446	0.000650112964188931	0.0671011140928677	0.058688727784576	Caffeine	NA	NA	NA	NA	NA	NA	NA	NA	NA	NA	NA
rs147416598_fw	3.28343046662789	0.952930344528179	6	0.997821350762527	-2.9838893617078	0.00284609663995194	0.171151709805924	0.150946616340724	Caffeine	1.86216937325563	1.08312892783308	5	0.997821350762527	-3.93738889366611	8.23730511112508e-05	0.0285197968324726	Water	0.95349953195831	0.394568484332273	1
rs147648708_fw	2.78243107115802	0.957286877821204	6	0.994413407821229	-2.50640903445267	0.0121964436018196	0.388741191184309	0.34309389533014	Caffeine	NA	NA	NA	NA	NA	NA	NA	NA	NA	NA	NA
rs147717728_rv	1.53337892799549	1.15296222652139	5	0.994252873563218	-3.13966284691206	0.00169142376148468	0.126646283384551	0.110675837686899	Caffeine	NA	NA	NA	NA	NA	NA	NA	NA	NA	NA	NA
rs147883297_rv	2.92129726758077	0.989067502227494	6	0.996521739130435	-2.76668807984418	0.00566289089398286	0.253959784753129	0.222236297116603	Caffeine	NA	NA	NA	NA	NA	NA	NA	NA	NA	NA	NA
rs147955966_fw	3.67695471887037	0.808200113486627	6	0.998659517426273	-3.63329508435839	0.000279824690531782	0.0378216381716863	0.0332314960725174	Caffeine	NA	NA	NA	NA	NA	NA	NA	NA	NA	NA	NA
rs148133518_fw	3.86833997656444	0.761713457778563	6	0.996884735202492	-2.49435138611087	0.0126187555769841	0.39457667611851	0.348368434255887	Caffeine	NA	NA	NA	NA	NA	NA	NA	NA	NA	NA	NA
rs148240217_rv	2.88186257803161	0.919195153058091	6	0.997521685254027	-3.38973993548677	0.000699589574556958	0.0704154272490237	0.0616061219315516	Caffeine	NA	NA	NA	NA	NA	NA	NA	NA	NA	NA	NA
rs148288316_fw	2.99537651210251	0.91191533660013	6	0.997792494481236	-3.41951225357775	0.000627335070199964	0.0653068971116312	0.0571461721869208	Caffeine	1.54952602936398	1.16745322098197	6	0.997792494481236	-3.9094981010281	9.24880824730856e-05	0.0308983212367321	Water	0.48998584745035	0.66174944699381	1
rs148318860_rv	3.12122286768917	0.669612709571891	6	0.994945848375451	-3.22762009133733	0.00124824633038645	0.104823147460618	0.0917451224122778	Caffeine	NA	NA	NA	NA	NA	NA	NA	NA	NA	NA	NA
rs148400247_fw	4.15559806907125	0.794914350747652	6	0.996265172735761	-1.79983393149836	0.0718868644143316	0.754320428664099	0.68401707154856	Caffeine	NA	NA	NA	NA	NA	NA	NA	NA	NA	NA	NA
rs148568262_rv	4.31798326956521	0.763882942260771	6	0.997302158273381	-2.08751673966895	0.0368414494893183	0.614218914716483	0.550228521780948	Caffeine	NA	NA	NA	NA	NA	NA	NA	NA	NA	NA	NA
rs148825190_rv	3.98740972526773	0.68712343787596	6	0.999139414802065	-4.46735926505225	7.9191074842111e-06	0.0026577056761083	0.00226449761740725	Caffeine	NA	NA	NA	NA	NA	NA	NA	NA	NA	NA	NA
rs149080673_rv	4.08234716205721	0.833366333696854	6	0.969354838709677	0.75379959723327	0.450969565872147	0.984906095158148	0.939563294018244	Caffeine	NA	NA	NA	NA	NA	NA	NA	NA	NA	NA	NA
rs149177985_fw	2.261439367515	0.997624411363917	6	0.996138996138996	-3.2993581350987	0.000969061941304972	0.0891599810113462	0.0779794119389408	Caffeine	NA	NA	NA	NA	NA	NA	NA	NA	NA	NA	NA
rs149334592_rv	2.33426070608255	0.977682274928649	6	0.988399071925754	-2.15892297720827	0.0308561429415537	0.578857468894602	0.516136908412635	Caffeine	NA	NA	NA	NA	NA	NA	NA	NA	NA	NA	NA
rs149405039_fw	1.14961710270143	0.873708539115458	4	0.997685185185185	-5.62715226794017	1.83208994641859e-08	1.57581942542865e-05	1.29556518150376e-05	Caffeine	NA	NA	NA	NA	NA	NA	NA	NA	NA	NA	NA
rs149605547_rv	2.92842204424	0.975943909753474	5	0.991021324354658	-1.81922505683	0.0688771015617413	0.744424267680964	0.674775836290846	Caffeine	NA	NA	NA	NA	NA	NA	NA	NA	NA	NA	NA
rs149658143_rv	1.67079216200397	0.803294642223863	4	0.99639855942377	-4.91976547880093	8.66479699324074e-07	0.000501921628277847	0.000421253547154721	Caffeine	NA	NA	NA	NA	NA	NA	NA	NA	NA	NA	NA
rs149797458_fw	2.13105632335212	0.612295028291555	6	0.993622448979592	-4.76488730967667	1.88959225821961e-06	0.000893903110955089	0.000766878694570658	Caffeine	NA	NA	NA	NA	NA	NA	NA	NA	NA	NA	NA
rs149797458_rv	3.53907998188996	0.871617014221937	6	0.996446700507614	-2.4061474582426	0.0161217558933107	0.437476022252132	0.386447170401815	Caffeine	NA	NA	NA	NA	NA	NA	NA	NA	NA	NA	NA
rs150326344_fw	2.92873243867186	0.922264616512206	6	0.998491704374057	-3.86714729526624	0.000110115923152909	0.0196328734655609	0.0171311012179752	Caffeine	NA	NA	NA	NA	NA	NA	NA	NA	NA	NA	NA
rs150391289_rv	4.0079868463458	0.854018204812473	6	0.996045197740113	-1.78084633140896	0.0749375581554734	0.760331599887384	0.690247822031232	Caffeine	NA	NA	NA	NA	NA	NA	NA	NA	NA	NA	NA
rs150649418_rv	3.20458828517668	0.92920552353961	6	0.99777117384844	-3.12036524668265	0.0018062691986902	0.13233149100926	0.115466877480368	Caffeine	NA	NA	NA	NA	NA	NA	NA	NA	NA	NA	NA
rs150731931_rv	2.34088830763504	0.729527447466331	6	0.996002664890073	-4.35519420139195	1.32948997768612e-05	0.00401449399219603	0.0034093382548663	Caffeine	NA	NA	NA	NA	NA	NA	NA	NA	NA	NA	NA
rs150782706_rv	1.36368555103344	1.15202139695363	6	0.997474747474748	-4.00617577596403	6.17097331589989e-05	0.0131203675354683	0.0112945751607718	Caffeine	NA	NA	NA	NA	NA	NA	NA	NA	NA	NA	NA
rs150810483_rv	1.77236303682022	0.696112240170013	6	0.976175144880876	-2.78769644427447	0.00530842589745761	0.2454114391531	0.21470402108928	Caffeine	0.415389968488009	0.806915837001573	3	0.976175144880876	-4.08657574168254	4.37786609399637e-05	0.0173678156447762	Water	NA	NA	NA
rs150876079_rv	2.14952752749246	1.06546089343712	5	0.997703788748565	-3.68354056107334	0.000230016663294474	0.0328345062842496	0.0288043147994113	Caffeine	NA	NA	NA	NA	NA	NA	NA	NA	NA	NA	NA
rs150884204_rv	3.70976901251682	0.960430733672118	5	0.97184420459878	0.175261689825102	0.860874012893392	0.998095244152139	0.985207013459011	Caffeine	NA	NA	NA	NA	NA	NA	NA	NA	NA	NA	NA
rs151092283_rv	3.06289125621445	0.491221200019202	6	0.999148211243612	-8.15198650278722	4.44089209850063e-16	1.20047886975087e-12	9.86977695339149e-13	Caffeine	2.5987250308234	1.00614736226176	6	0.999148211243612	-4.44129258340984	8.94201131851347e-06	0.00526083028036541	Water	-3.71069391937738	0.00092232274486596	1
rs151186544_fw	2.1672113230466	1.04556204766184	6	0.995951417004049	-3.19265625636546	0.00140970650333294	0.113633903278319	0.0991844977490982	Caffeine	4.22319296488022	3.41829220869374	5	0.995951417004049	-0.37508161759588	0.707599767745963	1	Water	-2.81757463876958	0.0118776376376227	1
rs151276823_fw	3.32450801644115	0.944036516983987	6	0.997881355932203	-2.99813622318073	0.00271636227678407	0.166525328000516	0.147074315756457	Caffeine	NA	NA	NA	NA	NA	NA	NA	NA	NA	NA	NA
rs1563072_fw	3.39719446896011	0.884516459720904	6	0.997775305895439	-3.06236722083526	0.00219593874528434	0.146887064132136	0.128481668374838	Caffeine	NA	NA	NA	NA	NA	NA	NA	NA	NA	NA	NA
rs1571736_fw	0.942751013122276	0.331457358820105	6	0.746621621621622	-0.416112574329737	0.67732762912599	0.99347685213867	0.965298396735733	Caffeine	1.1308894654054	0.623764566988173	5	0.746621621621622	0.0805029334487813	0.935837263254527	1	Water	-0.496615507778518	0.65746300448845	1
rs159255_fw	2.32614879342447	1.04630056616713	4	0.99876390605686	-4.17510360440597	2.97850468555794e-05	0.0072880928443859	0.00623375653293095	Caffeine	NA	NA	NA	NA	NA	NA	NA	NA	NA	NA	NA
rs1596929_fw	4.48771491616279	2.7759297126137	5	0.990066225165563	-0.0411092428029634	0.967208806142708	0.999999999995859	0.997558236370805	Caffeine	NA	NA	NA	NA	NA	NA	NA	NA	NA	NA	NA
rs1667309_fw	3.28291100487175	0.88615706746552	6	0.996974281391831	-2.83771967904413	0.00454370678142935	0.225124879848821	0.197300169600054	Caffeine	NA	NA	NA	NA	NA	NA	NA	NA	NA	NA	NA
rs16850859_fw	2.17569737679316	1.07607842269951	4	0.995833333333333	-3.06740299360133	0.00215927532893589	0.145763016562177	0.127576026051861	Caffeine	NA	NA	NA	NA	NA	NA	NA	NA	NA	NA	NA
rs16853998_rv	3.50831635980659	0.902703335604623	6	0.996288441145281	-2.30891856531752	0.020948100571142	0.49591552640392	0.440791761991223	Caffeine	NA	NA	NA	NA	NA	NA	NA	NA	NA	NA	NA
rs16854890_fw	1.67096357432437	0.579966009806238	6	0.977869274318065	-3.65098202193613	0.000261239528057899	0.035908100553973	0.0315869721593737	Caffeine	NA	NA	NA	NA	NA	NA	NA	NA	NA	NA	NA
rs16958708_fw	2.71897574325787	0.602551260554785	6	0.982791586998088	-2.20068072488998	0.0277586343006264	0.558630077294236	0.498111822954752	Caffeine	NA	NA	NA	NA	NA	NA	NA	NA	NA	NA	NA
rs16966328_fw	1.71727310588596	1.12233072971097	4	0.996212121212121	-3.43471030797177	0.00059318758683502	0.0624750889229136	0.0547139348868855	Caffeine	NA	NA	NA	NA	NA	NA	NA	NA	NA	NA	NA
rs1697953_fw	0.496363415064713	0.364519237608378	6	0.644184445973847	-0.266677796053348	0.789717251160003	0.99631606030358	0.976921185291804	Caffeine	1.61305399829882	1.08247391599465	6	0.644184445973847	0.941806893695814	0.346291515108852	1	Water	-1.20848468974916	0.280572985428407	1
rs1697953_rv	0.82559068680871	0.297245634810983	6	0.747375787263821	-0.871583444928617	0.383435665319845	0.977540424971412	0.926601226991684	Caffeine	1.44649666792493	0.671518951716443	6	0.747375787263821	0.53882560695094	0.590007192836829	1	Water	-1.41040905187956	0.207912062171636	1
rs1697955_fw	1.21145738138921	0.471365990785379	6	0.833562585969739	-0.847816912750759	0.396539942611462	0.980864841468745	0.930411199740586	Caffeine	0.659276278512396	0.730989784432265	6	0.833562585969739	-1.30208818540388	0.192886241459312	1	Water	0.454271272653121	0.6850290273041	1
rs1697955_rv	0.470432650303789	0.302901796755264	6	0.682753726046842	-0.977291019463738	0.328425097806115	0.969006508062611	0.912586045159093	Caffeine	0.275039907757267	0.556613982076193	6	0.682753726046842	-0.882866697781954	0.377308298570428	1	Water	-0.0944243216817839	0.932810210826097	1
rs16979555_fw	0.911112667721446	1.07183519204521	5	0.733471074380165	-0.0944107061825488	0.924782911490164	0.999999999995859	0.993583129215188	Caffeine	3.45369147210276	3.69455595920181	3	0.733471074380165	0.66080636318646	0.508736501553344	1	Water	NA	NA	NA
rs16979555_rv	0.516542932491806	0.60772741609502	6	0.854434664861205	-2.06222732312234	0.0391860985434833	0.625272167649312	0.560717231439234	Caffeine	0.975016883703066	1.2126603520775	2	0.854434664861205	-0.65541693509547	0.51219935090994	1	Water	NA	NA	NA
rs16980629_fw	-0.960746188482268	0.506521343271584	6	0.35	-0.674615166004622	0.499920294959851	0.986445610530971	0.942150791839518	Caffeine	NA	NA	NA	NA	NA	NA	NA	NA	NA	NA	NA
rs16980629_rv	0.286301189267164	0.453550068011192	6	0.571945701357466	-0.00770106022269293	0.993855503681147	0.999999999995859	0.999560444538234	Caffeine	1.02006681765443	0.828206432156942	5	0.571945701357466	0.881752161834358	0.377910846418255	1	Water	-0.889453222057051	0.42709302432849	1
rs16981103_fw	-0.339965735397681	0.787848448000785	4	0.330308529945554	0.465602518475334	0.641500039941894	0.992410641941252	0.961951448992662	Caffeine	NA	NA	NA	NA	NA	NA	NA	NA	NA	NA	NA
rs16981103_rv	-0.147046869865685	0.640919705011662	5	0.595278246205734	-0.831423966668798	0.405734164468625	0.983388095641936	0.933257245371815	Caffeine	NA	NA	NA	NA	NA	NA	NA	NA	NA	NA	NA
rs16981474_fw	-0.250004572750824	0.419280578227396	6	0.57504873294347	-1.31769725332213	0.187605014401083	0.914945142398686	0.848006507885128	Caffeine	-0.270897813998237	0.765939766615286	6	0.57504873294347	-0.748594253152236	0.454101796937278	1	Water	-0.569103000169894	0.611354267097049	1
rs16981474_rv	0.707473220328353	0.362537249784193	6	0.722428748451053	-0.687013305019996	0.492074344124473	0.985485050044073	0.94062063613519	Caffeine	0.546980744969964	0.548068113568796	6	0.722428748451053	-0.747280090532174	0.454894507813389	1	Water	0.060266785512178	0.957085689455378	1
rs16981486_fw	-0.388021939024095	0.517070524061361	4	0.365831842576029	0.313532533612359	0.753876107522224	0.99618028709648	0.975076203044297	Caffeine	0.169513314978508	0.753524406265467	4	0.365831842576029	0.955050267096853	0.339552277301164	1	Water	-0.641517733484494	0.566780780553729	1
rs16981486_rv	-0.691066425467471	0.432146283092578	6	0.380426784400294	-0.470510319511443	0.637990463195009	0.992410641941252	0.961299425661245	Caffeine	0.0629577331617976	0.831200905636452	5	0.380426784400294	0.662529202219803	0.507632126092529	1	Water	-1.13303952173125	0.311696098356909	1
rs1698204_fw	0.153691693238173	0.545291343784322	4	0.56020942408377	-0.161969089344932	0.871330195549601	0.998445636464177	0.986221498624447	Caffeine	NA	NA	NA	NA	NA	NA	NA	NA	NA	NA	NA
rs1698204_rv	0.424896673840179	0.43233117555833	6	0.543515358361775	0.579171198654949	0.562473662472021	0.989373109020658	0.950784585733628	Caffeine	0.722314644035879	0.840103836936312	5	0.543515358361775	0.652076221146042	0.514352003034681	1	Water	-0.072905022491093	0.948097953326379	1
rs16982252_fw	0.740592415849229	0.598539616073847	6	0.502392344497608	1.22134432742859	0.221955676593435	0.933740027973001	0.868967508148248	Caffeine	-0.580610301013421	1.21458669632543	3	0.502392344497608	-0.485909942711444	0.627031018620702	1	Water	NA	NA	NA
rs16982252_rv	-0.428990026909871	0.603414443783887	4	0.424593967517401	-0.207233079808568	0.835827834063893	0.996716789676051	0.981366368371729	Caffeine	-4.5007437922345e-11	8.67236628223106	2	0.424593967517401	0.0350472504720318	0.972042063567966	1	Water	NA	NA	NA
rs16982293_rv	-0.168874445028745	0.314267184436524	6	0.617486338797814	-2.06119841259648	0.0392841149223047	0.625721313177236	0.561036784471789	Caffeine	0.389064121250189	0.51353527998116	5	0.617486338797814	-0.174921682919405	0.861141172437027	1	Water	-1.88627672967708	0.0921390175574387	1
rs1698231_fw	1.36040457202225	0.835592375911811	4	0.780645161290323	0.108874319182718	0.913302175861848	0.999999999995859	0.992370497706548	Caffeine	NA	NA	NA	NA	NA	NA	NA	NA	NA	NA	NA
rs16983165_fw	0.0970585261920859	0.354703831233286	6	0.510392609699769	0.156418100005962	0.875703471032878	0.998570828078695	0.986795364199552	Caffeine	0.00924294185362478	0.565694918740606	6	0.510392609699769	-0.0571571069863921	0.954420045935832	1	Water	0.213575206992354	0.848762790479095	1
rs16983165_rv	-0.237316692313166	0.732599225030752	4	0.459183673469388	-0.100583328529008	0.919881231487921	0.999999999995859	0.992978163635591	Caffeine	NA	NA	NA	NA	NA	NA	NA	NA	NA	NA	NA
rs16983613_fw	-0.618126907807218	0.899156329083926	4	0.542056074766355	-0.874986467641909	0.38158126883993	0.977540424971412	0.926601226991684	Caffeine	NA	NA	NA	NA	NA	NA	NA	NA	NA	NA	NA
rs16984003_fw	0.973265409709394	0.599302320643719	6	0.242424242424242	3.52526532957269	0.00042305882406124	0.0508769683620187	0.0445599288333555	Caffeine	2.79910037112015	5.75377306265756	3	0.242424242424242	0.684513381292342	0.493651042540229	1	Water	NA	NA	NA
rs16984564_fw	0.00638138344882445	0.698271854374496	4	0.418705035971223	0.479001111305136	0.631937838064789	0.9922384881686	0.960713126960097	Caffeine	NA	NA	NA	NA	NA	NA	NA	NA	NA	NA	NA
rs16985114_fw	0.54008203675926	0.856632966349981	5	0.932584269662921	-2.43628156257137	0.0148391289010432	0.419185086315671	0.370804512646578	Caffeine	NA	NA	NA	NA	NA	NA	NA	NA	NA	NA	NA
rs16985114_rv	-0.06828866652949	0.391991894545249	6	0.361788617886179	1.27380381083119	0.202732954282281	0.925527043467615	0.859561706051229	Caffeine	0.0854585306314878	1.37498144154438	4	0.361788617886179	0.474964931536916	0.634811969055126	1	Water	0.798838879294274	0.475679878113337	1
rs16988063_rv	-1.209187784449	0.674089699348127	5	0.315972222222222	-0.648049603265427	0.516952868212516	0.987822295940089	0.944908380178576	Caffeine	-1.4673265859955	4.27290852689497	3	0.315972222222222	-0.162648547096183	0.870795160847883	1	Water	NA	NA	NA
rs1699011_rv	-1.54973905399692	0.79820917550633	5	0.802614379084967	-3.69884766540837	0.000216580534709854	0.0316859110587033	0.0278398720182508	Caffeine	NA	NA	NA	NA	NA	NA	NA	NA	NA	NA	NA
rs16990150_fw	-0.158958709172575	0.65422073824848	6	0.398997134670487	0.383183752380736	0.701583524075544	0.99402781980163	0.967433489905552	Caffeine	-0.598078106594396	1.03776234343583	2	0.398997134670487	-0.181575908247556	0.855915556962655	1	Water	NA	NA	NA
rs16990150_rv	-1.3721890656978	0.662646928010446	5	0.309542280837859	-0.860079471842802	0.389745236220645	0.979055362473855	0.928175869293137	Caffeine	NA	NA	NA	NA	NA	NA	NA	NA	NA	NA	NA
rs16990292_rv	0.898998131580155	0.683907876285895	5	0.439779005524862	1.66843688960515	0.0952290303434316	0.805968860566111	0.736172312251955	Caffeine	0.60728258738463	1.24607115792548	3	0.439779005524862	0.681615636706813	0.495482024850257	1	Water	NA	NA	NA
rs16993498_fw	-0.433915102915997	0.52684313190404	6	0.453105968331303	-0.4665260958392	0.640838972926932	0.992410641941252	0.961938074295751	Caffeine	NA	NA	NA	NA	NA	NA	NA	NA	NA	NA	NA
rs16993498_rv	-0.0396041911831458	0.477538537786948	6	0.567245119305857	-0.649631838711646	0.515930061903464	0.987822295940089	0.944908380178576	Caffeine	NA	NA	NA	NA	NA	NA	NA	NA	NA	NA	NA
rs1699387_fw	0.747886614754032	0.998894316724661	4	0.432330827067669	1.0213636278871	0.307082191013053	0.963126701795656	0.906401010357811	Caffeine	NA	NA	NA	NA	NA	NA	NA	NA	NA	NA	NA
rs1699389_fw	0.64822516256194	0.564839595468547	6	0.590790616854909	0.497469477463096	0.618858021744715	0.990480092554358	0.957421072796632	Caffeine	0.718837748396409	1.26243533760909	3	0.590790616854909	0.278511725526132	0.780619565313487	1	Water	NA	NA	NA
rs1699389_rv	-0.742132390185151	0.537166907233809	6	0.375457875457875	-0.434240994556485	0.664113446877513	0.99347685213867	0.964502576935332	Caffeine	-0.414098116819881	0.944071500785104	5	0.375457875457875	0.100388986688416	0.920035512946163	1	Water	-0.534629981244901	0.6331050980206	1
rs16994188_fw	-0.413918760039704	0.466413112970182	6	0.616094986807388	-1.9015862244718	0.0572252702652569	0.702340817921475	0.635545964466967	Caffeine	0.764803471969089	0.88846967591569	4	0.616094986807388	0.328427057649375	0.742588787512641	1	Water	-2.23001328212117	0.0464658731983777	1
rs16994188_rv	0.259062659499015	0.474674887567271	6	0.550893550893551	0.115407414788719	0.908122202082393	0.999999999995859	0.991403510239226	Caffeine	-0.0214842663452687	0.659876773206466	6	0.550893550893551	-0.342133460930864	0.73225045707259	1	Water	0.457540875719583	0.682884922602037	1
rs16997679_fw	0.0444368268667063	0.332854941645563	5	0.553459119496855	-0.51139427201727	0.609075004993052	0.990379152003254	0.956202042808052	Caffeine	-0.0716808940402651	0.543542320869583	4	0.553459119496855	-0.526799515848295	0.598332819161752	1	Water	0.015405243831025	0.989025403893941	1
rs16997679_rv	-0.40066776132628	0.650006731319515	5	0.473015873015873	-0.450189613146257	0.652573725106103	0.993294464583308	0.962961315204317	Caffeine	0.601859889572997	1.27406074139856	2	0.473015873015873	0.557195861168133	0.577393617210812	1	Water	NA	NA	NA
rs16998094_fw	0.597047075791161	0.439592383198539	6	0.554474708171206	0.860524234574609	0.389500130419456	0.979055362473855	0.928175869293137	Caffeine	-2.06764018622135	1.08294967205616	4	0.554474708171206	-2.111277580051	0.0347484599467844	1	Water	2.97180181462561	0.00796699133317826	1
rs16998094_rv	0.533811349880175	0.496299765032655	6	0.442796610169492	1.5386489857453	0.123890012722488	0.857681492954901	0.787335876059907	Caffeine	-0.532125910625862	0.898379621810354	5	0.442796610169492	-0.336501544640699	0.736492686967305	1	Water	1.875150530386	0.0940743335135959	1
rs16999328_fw	-0.00349541892832475	0.38277087974787	6	0.568796068796069	-0.732647817235774	0.463773258630909	0.984906095158148	0.939563294018244	Caffeine	0.186898581367554	0.659630862324251	5	0.568796068796069	-0.136503997001513	0.891422864978008	1	Water	-0.596143820234261	0.594528262155321	1
rs16999328_rv	-0.654673697181867	0.328002492664673	6	0.312931034482759	0.401759591132791	0.687860963683542	0.993667160494464	0.965963247032771	Caffeine	-0.0516135583446738	0.787447440578012	4	0.312931034482759	0.933190265551303	0.350721739878988	1	Water	-0.531430674418512	0.635140278863288	1
rs17000960_fw	-0.165069746488058	1.20459746786961	4	0.638095238095238	-0.607818151442348	0.543308089197988	0.988088317178238	0.947175352879668	Caffeine	-4.5007437922345e-11	8.67236628223106	2	0.638095238095238	-0.0653923555871413	0.947861610411939	1	Water	NA	NA	NA
rs17000960_rv	0.695839285386925	0.604225063775889	5	0.639511201629328	0.202897958728128	0.839214789797918	0.996835456078508	0.981911746552057	Caffeine	-0.138665466753004	4.56815276239124	5	0.639511201629328	-0.15584170607175	0.876157795533151	1	Water	0.358739664799878	0.748731943901682	1
rs170021_fw	0.594467971713773	0.356229579456844	6	0.731884057971015	-1.15019823201656	0.250062234256792	0.947423958590746	0.885517252950896	Caffeine	-0.890216163962886	0.773833110314287	4	0.731884057971015	-2.4480973260378	0.0143612856795805	0.999907797270244	Water	1.29789909402124	0.24650938398363	1
rs170021_rv	0.855238043378477	0.35717300899253	6	0.645038167938931	0.722167731364201	0.470191359955392	0.984906095158148	0.939628723810913	Caffeine	0.706732053582595	0.656553402035505	5	0.645038167938931	0.166677731732873	0.867623627913208	1	Water	0.555489999631328	0.619903942448599	1
rs17002325_fw	-0.0865817324981531	0.751102663186741	5	0.322396576319543	0.873646312849058	0.382310896579242	0.977540424971412	0.926601226991684	Caffeine	NA	NA	NA	NA	NA	NA	NA	NA	NA	NA	NA
rs17002325_rv	0.0245262735954704	0.475576894149838	6	0.607843137254902	-0.869951131825453	0.384327110688178	0.977540424971412	0.926601226991684	Caffeine	-0.493946571270348	1.27406074139856	2	0.607843137254902	-0.731677440416388	0.46436546906889	1	Water	NA	NA	NA
rs17004534_fw	-0.776122807052697	0.300768404967217	6	0.315322580645161	-0.00256403503153145	0.997954198276594	0.999999999995859	0.999843103238365	Caffeine	-0.942349828002219	0.447915231018718	6	0.315322580645161	-0.372834389436642	0.70927170619249	1	Water	0.370270354405111	0.740941070720092	1
rs17004534_rv	-0.494890323889066	0.353870338307829	6	0.300738007380074	0.985942144953372	0.324161504075429	0.96735532057793	0.911072246068193	Caffeine	-0.309037346570124	0.586293105629731	6	0.300738007380074	0.912084165020449	0.361724413440101	1	Water	0.073857979932923	0.94742050691756	1
rs17004570_rv	1.31669786520477	0.806659149591376	5	0.726384364820847	0.421916608471337	0.673085886872426	0.99347685213867	0.965298396735733	Caffeine	NA	NA	NA	NA	NA	NA	NA	NA	NA	NA	NA
rs17004659_fw	0.475053526923714	0.367551819705523	6	0.47972972972973	1.51319906994797	0.130229100420268	0.865267506163132	0.795660763819184	Caffeine	0.47355599056327	0.573970062112127	5	0.47972972972973	0.966394542137771	0.333846794086044	1	Water	0.546804527810199	0.62538594766298	1
rs17004659_rv	-0.434439918100182	0.299043720942215	6	0.376129032258064	0.239334204300019	0.810846444757461	0.996716789676051	0.979094730549442	Caffeine	-0.247745998722435	0.51359801385499	6	0.376129032258064	0.502854963246194	0.615066247170811	1	Water	-0.263520758946175	0.81398156827055	1
rs17007610_fw	-4.27375097463768	3.30518209470442	4	0.284074605451937	-1.01338196008842	0.310877752773509	0.964878765401679	0.908238143221645	Caffeine	NA	NA	NA	NA	NA	NA	NA	NA	NA	NA	NA
rs17009534_rv	1.53811882224187	0.409162035458169	6	0.895755305867665	-1.49771347395143	0.134207709611095	0.871804927245979	0.80242662349078	Caffeine	NA	NA	NA	NA	NA	NA	NA	NA	NA	NA	NA
rs17009783_fw	-0.219724698683254	0.253519127613938	6	0.462686567164179	-0.27687443299813	0.781876524928701	0.99618028709648	0.976709388653077	Caffeine	-0.184695477153754	0.405184884383307	6	0.462686567164179	-0.0867844397411546	0.930842856241998	1	Water	-0.190089993256975	0.865224248171711	1
rs17009783_rv	0.610142720566195	0.26320948506237	6	0.695694242864054	-0.823429903990725	0.410263563388277	0.983772463408285	0.934665495212321	Caffeine	0.118310988796476	0.468737022236466	6	0.695694242864054	-1.5116499426551	0.130622939282663	1	Water	0.688220038664375	0.538885880640363	1
rs17011821_fw	-0.274567712838093	0.388492257144324	6	0.554356846473029	-1.26864250909067	0.204568595747707	0.925912787488272	0.860193170274494	Caffeine	-0.211924604944304	0.796148111607025	5	0.554356846473029	-0.540370161908312	0.588941780969988	1	Water	-0.728272347182358	0.515523919998474	1
rs17013217_rv	0.357751981707642	0.814925291793824	6	0.532747603833866	0.278030127798754	0.780989231521962	0.99618028709648	0.976635608778396	Caffeine	0.232192694907068	0.893067080749123	4	0.532747603833866	0.113109640250727	0.909943632228393	1	Water	0.164920487548027	0.882931241720007	1
rs170159_fw	-0.0945030529676551	0.643900729652571	5	0.324175824175824	0.994165449764975	0.320142325673054	0.966935206765905	0.910431777052916	Caffeine	NA	NA	NA	NA	NA	NA	NA	NA	NA	NA	NA
rs17017848_fw	0.324496649109094	0.465531748268154	5	0.42648401826484	1.33333024056365	0.182423453944599	0.912004811407047	0.845664924932549	Caffeine	-0.709976427494815	0.970446200148633	4	0.42648401826484	-0.426366261861957	0.669840981477344	1	Water	1.75969650242561	0.116136281593077	1
rs17017848_rv	-0.241511478776941	0.472220321593014	5	0.390839694656489	0.428343475246897	0.668401071070119	0.99347685213867	0.964786239499928	Caffeine	-0.560092675662238	0.911048347813496	5	0.390839694656489	-0.12766468819254	0.898414336109348	1	Water	0.556008163439437	0.619577556006248	1
rs17019573_fw	-0.0264334050177048	0.422905191479324	6	0.433962264150943	0.565776362021794	0.571545817302916	0.989373109020658	0.951187345069003	Caffeine	1.12046095576862	1.1617580046026	6	0.433962264150943	1.19316080974693	0.232806399789148	1	Water	-0.627384447725136	0.575356885478182	1
rs17019573_rv	-0.0464627978501966	0.359267239001816	6	0.497593840230991	-0.102536720515726	0.918330667678948	0.999999999995859	0.992775677355737	Caffeine	-0.398154261986817	0.570533142865916	6	0.497593840230991	-0.680993827389123	0.495875396190677	1	Water	0.578457106873397	0.605509857801777	1
rs17020909_rv	3.48930885072084	4.76694841721143	4	0.380295566502463	0.834412791964565	0.404048411292723	0.982898588749829	0.932710537687505	Caffeine	NA	NA	NA	NA	NA	NA	NA	NA	NA	NA	NA
rs17021737_fw	0.226644419915208	0.377248538904323	6	0.427035330261137	1.37999666580662	0.167587671419106	0.902458487325913	0.836067416535507	Caffeine	-0.328386124016588	0.847349234396399	6	0.427035330261137	-0.040631202184228	0.967589908942942	1	Water	1.42062786799085	0.204636691383229	1
rs17021737_rv	0.327028284548625	0.337298972082442	6	0.484557309540151	1.15274202117783	0.24901628822007	0.947423958590746	0.885517252950896	Caffeine	0.260933386168088	0.698525991068345	5	0.484557309540151	0.462006860969336	0.644076400324301	1	Water	0.690735160208494	0.537403376229025	1
rs17022564_rv	-0.922473968444692	1.21323731524785	4	0.453703703703704	-0.607265217933963	0.543674917151381	0.988088317178238	0.947175352879668	Caffeine	NA	NA	NA	NA	NA	NA	NA	NA	NA	NA	NA
rs17025653_rv	1.2166055986561	0.518706401482572	6	0.576889661164205	1.74778558674241	0.0805011620245117	0.775609294943565	0.705435642885469	Caffeine	0.570904558998821	0.913563990417586	3	0.576889661164205	0.285570069903617	0.775207429963593	1	Water	NA	NA	NA
rs17026666_rv	1.01332153688334	1.2265115889791	4	0.675555555555556	0.228208571121965	0.819484098446664	0.996716789676051	0.980179199400084	Caffeine	NA	NA	NA	NA	NA	NA	NA	NA	NA	NA	NA
rs17028773_rv	1.29518737368418	1.14406658163931	5	0.689964157706093	0.432873087844731	0.665106972282389	0.99347685213867	0.964767620849092	Caffeine	-0.614128493787608	1.21822875361158	3	0.689964157706093	-1.16076740873617	0.245736500236777	1	Water	NA	NA	NA
rs17029857_rv	0.649272962593102	0.867563708095907	4	0.407462686567164	1.1800141459838	0.237994588728427	0.941433644763336	0.877826775250703	Caffeine	NA	NA	NA	NA	NA	NA	NA	NA	NA	NA	NA
rs17030373_fw	-1.02941934193475	0.396753981873149	6	0.500637755102041	-2.60103341333647	0.00929434009073882	0.334572668529525	0.293693595609318	Caffeine	-0.6163298822387	0.755321403536403	5	0.500637755102041	-0.819361004643475	0.412580476417932	1	Water	-1.78167240869299	0.111649748622116	1
rs17030373_rv	0.518825933886009	0.481311199185518	6	0.538109756097561	0.760611186861194	0.44688933595877	0.984906095158148	0.939563294018244	Caffeine	0.355759018143462	0.819071461483384	2	0.538109756097561	0.247870639213637	0.804234497622998	1	Water	NA	NA	NA
rs17030376_rv	1.22781176010687	0.574195068879232	6	0.868059701492537	-1.1426416422375	0.2531874085641	0.94861783405142	0.887344201584717	Caffeine	NA	NA	NA	NA	NA	NA	NA	NA	NA	NA	NA
rs17030418_rv	1.38524051198957	1.15612034035688	4	0.638603696098563	0.705749709927787	0.480343801402762	0.984906095158148	0.939628723810913	Caffeine	NA	NA	NA	NA	NA	NA	NA	NA	NA	NA	NA
rs17030829_fw	-0.357070325444491	0.869829908229684	6	0.360975609756098	0.246096279890119	0.805607702759054	0.996716789676051	0.978575709239723	Caffeine	NA	NA	NA	NA	NA	NA	NA	NA	NA	NA	NA
rs17030829_rv	-0.496793917074392	0.632969879421071	5	0.308673469387755	0.489019095966582	0.624828177522769	0.991084455233209	0.958568478035493	Caffeine	-2.40697884488727	6.24533357866785	3	0.308673469387755	-0.256295448344287	0.797722711606526	1	Water	NA	NA	NA
rs17032866_rv	-1.11425865812157	1.15147529943902	4	0.318987341772152	-0.30902025049479	0.757306122558712	0.99618028709648	0.97545291656995	Caffeine	NA	NA	NA	NA	NA	NA	NA	NA	NA	NA	NA
rs17033311_rv	1.05427770302301	1.21463823520396	4	0.629184549356223	0.432686518626035	0.665242525157061	0.99347685213867	0.964767620849092	Caffeine	NA	NA	NA	NA	NA	NA	NA	NA	NA	NA	NA
rs17034079_fw	0.869008966079951	0.701117099398817	5	0.619047619047619	0.546985875293998	0.584388436077036	0.990162357180921	0.95324376319021	Caffeine	4.00850450570585	3.86187295479077	4	0.619047619047619	0.912250799331388	0.361636707858121	1	Water	-0.36526492403739	0.744319851916659	1
rs17034079_rv	-0.576175640418354	0.603918688990506	5	0.499502487562189	-0.950766387061372	0.341722979233558	0.972834817693522	0.91713970845564	Caffeine	-1.04331842880779	1.18728687353126	3	0.499502487562189	-0.877065519390976	0.380451051743845	1	Water	NA	NA	NA
rs17034136_rv	-0.218231098007413	0.899156329083834	4	0.762025316455696	-1.53704815923887	0.124281516442965	0.858626930925443	0.78812081295248	Caffeine	NA	NA	NA	NA	NA	NA	NA	NA	NA	NA	NA
rs170358_rv	-0.0951141070281059	0.546901601696579	5	0.611842105263158	-1.00598746569567	0.3144215995752	0.965929619088741	0.909468903809621	Caffeine	NA	NA	NA	NA	NA	NA	NA	NA	NA	NA	NA
rs170359_rv	-0.167096168538606	0.728834195231802	4	0.620967741935484	-0.906590268410887	0.364623509866987	0.977114871462525	0.924939788388597	Caffeine	NA	NA	NA	NA	NA	NA	NA	NA	NA	NA	NA
rs17035926_fw	0.555440215207528	0.560112578841952	6	0.391056137012369	1.78234736154124	0.0746926037492937	0.759826096932582	0.689814617945282	Caffeine	NA	NA	NA	NA	NA	NA	NA	NA	NA	NA	NA
rs17035926_rv	-0.230643539240928	0.444767313687687	6	0.379932356257046	0.582758221336451	0.560056073340788	0.98918674152029	0.950036721319625	Caffeine	-1.64993553222092	1.07071819162358	5	0.379932356257046	-1.08347854124683	0.278596070589873	1	Water	1.66623676258328	0.136816514562918	1
rs170360_rv	-0.473486400569337	0.895817598976352	6	0.248484848484848	0.706866106509826	0.479649688500402	0.984906095158148	0.939628723810913	Caffeine	0.465609668396244	1.25847130944701	3	0.248484848484848	1.24938817078624	0.211523132899092	1	Water	NA	NA	NA
rs17036040_fw	-0.485829653853094	0.538905903461567	5	0.289291882556131	0.766360161108096	0.443462030633926	0.984906095158148	0.939241900895248	Caffeine	0.279168726930771	1.12184988123796	3	0.289291882556131	1.05004637027092	0.293696793876514	1	Water	NA	NA	NA
rs17036040_rv	-1.85975463956543	0.703471057634395	5	0.360851063829787	-1.8310382908499	0.0670948280224264	0.738030117264931	0.66842266333046	Caffeine	-0.394016509654636	0.957329899318373	3	0.360851063829787	0.185574154744393	0.852778723007101	1	Water	NA	NA	NA
rs170361_fw	0.643221842556328	0.667461897957825	5	0.564935064935065	0.572326816649013	0.567100585402146	0.989373109020658	0.951177421884305	Caffeine	NA	NA	NA	NA	NA	NA	NA	NA	NA	NA	NA
rs170361_rv	0.470194941032744	0.444083842131295	6	0.507976490344249	0.98694487616447	0.323669662819654	0.967133053903344	0.910810704633993	Caffeine	-1.99824956889175	4.75143621039812	4	0.507976490344249	-0.427272544015797	0.669180828294279	1	Water	1.41421742018027	0.206686974519052	1
rs170362_rv	0.763279360174641	0.910219615994051	5	0.900414937759336	-1.58045831768503	0.114001945322712	0.841909739959493	0.771563049898726	Caffeine	NA	NA	NA	NA	NA	NA	NA	NA	NA	NA	NA
rs170365_fw	0.0575113332653251	0.554585665585132	5	0.491308325709058	0.166397256066251	0.867844333195429	0.998095244152139	0.985599118944836	Caffeine	NA	NA	NA	NA	NA	NA	NA	NA	NA	NA	NA
rs170365_rv	1.08125007526903	0.567370731711391	5	0.748110831234257	-0.0128873012598297	0.989717705913397	0.999999999995859	0.999282846973802	Caffeine	1.19877449984657	1.17667697884814	3	0.748110831234257	0.0936642332714326	0.925375883045202	1	Water	NA	NA	NA
rs17037265_fw	3.93469058813704	4.00304517107292	5	0.511278195488722	0.971652825944521	0.331223292711708	0.970234041622562	0.914040093472762	Caffeine	NA	NA	NA	NA	NA	NA	NA	NA	NA	NA	NA
rs17037265_rv	-2.52529401919837	4.31419147402992	4	0.660044150110375	-0.739138494285874	0.459822904131539	0.984906095158148	0.939563294018244	Caffeine	NA	NA	NA	NA	NA	NA	NA	NA	NA	NA	NA
rs17040934_fw	0.359871839767805	0.475944965172748	6	0.622478386167147	-0.294591297261268	0.768306111080787	0.99618028709648	0.975470917907724	Caffeine	0.742682220851221	0.589222721065151	5	0.622478386167147	0.411730789894952	0.680536754566498	1	Water	-0.70632208715622	0.528261810729002	1
rs17040934_rv	-0.787100267170174	0.551579249550725	6	0.365795724465558	-0.429320376675583	0.667690089890136	0.99347685213867	0.964786239499928	Caffeine	-0.858209857276604	0.834577586172385	4	0.365795724465558	-0.368945687485049	0.71216820820696	1	Water	-0.060374689190534	0.957008928564053	1
rs1704157_fw	0.259403405688471	0.785947446054299	5	0.283707865168539	1.50842965386229	0.131444598248938	0.867555743912999	0.797968560025291	Caffeine	0	1.41421362129874	1	0.283707865168539	0.654881988384928	0.512543737683463	1	Water	NA	NA	NA
rs1704157_rv	1.08903164314383	0.592551307911209	4	0.8150765606596	-0.665441965718552	0.505767850960643	0.986445610530971	0.942521101492788	Caffeine	NA	NA	NA	NA	NA	NA	NA	NA	NA	NA	NA
rs17041819_fw	-0.112129703006424	0.643768605964859	6	0.420650095602294	0.323059487871233	0.74665019053211	0.99618028709648	0.975076203044297	Caffeine	NA	NA	NA	NA	NA	NA	NA	NA	NA	NA	NA
rs17041819_rv	1.92062497983605	1.10021358074349	4	0.319831223628692	2.43150290460189	0.0150363277601062	0.421938830591058	0.373086384486803	Caffeine	NA	NA	NA	NA	NA	NA	NA	NA	NA	NA	NA
rs17046778_rv	4.49294567404676	2.76172134279673	4	0.393712574850299	1.78319174808145	0.0745550952889384	0.759573519268208	0.689446286373159	Caffeine	NA	NA	NA	NA	NA	NA	NA	NA	NA	NA	NA
rs17046801_fw	0.674033243000775	0.31725611155479	6	0.58477508650519	1.04529513784474	0.295886584157754	0.961287108160078	0.903321783650851	Caffeine	0.555099290498007	0.495336931374101	6	0.58477508650519	0.429389179132992	0.667640027233832	1	Water	0.615905958711748	0.582366868771692	1
rs17046801_rv	-0.478535593159065	0.242655148160506	6	0.377182770663562	0.0947337739127972	0.924526290902581	0.999999999995859	0.993583129215188	Caffeine	-0.339996834993078	0.371301944936242	6	0.377182770663562	0.435027067090471	0.663542780748038	1	Water	-0.340293293177674	0.761248700881643	1
rs17050272_fw	-0.985467296261149	0.643971109354546	5	0.201970443349754	0.603376404038338	0.546258315718066	0.9882606232856	0.947441278267362	Caffeine	NA	NA	NA	NA	NA	NA	NA	NA	NA	NA	NA
rs17050272_rv	-0.518334642769783	0.496166297342275	4	0.352998065764023	0.176457095624851	0.859934852465114	0.998095244152139	0.985111398803998	Caffeine	-0.317825366720145	1.28507326859363	3	0.352998065764023	0.224159467686107	0.822633221053737	1	Water	NA	NA	NA
rs17051687_rv	1.38445779834031	1.15739538436063	4	0.293014230271669	1.9571938782918	0.0503246782831437	0.676541993758302	0.610600049553637	Caffeine	0.735519704604669	1.28153098781922	2	0.293014230271669	1.26123291801835	0.20722494192865	1	Water	NA	NA	NA
rs17052412_rv	1.11629817074962	1.18226663528696	5	0.528	0.849369205437473	0.395675882967275	0.980759035480666	0.93027952028658	Caffeine	NA	NA	NA	NA	NA	NA	NA	NA	NA	NA	NA
rs17055585_fw	-1.02559903724446	0.616696559107753	6	0.474302496328928	-1.49622753757766	0.134594370797098	0.871904071214944	0.802516052172755	Caffeine	0.300648173252489	0.943772867915532	4	0.474302496328928	0.427569863628087	0.668964310681286	1	Water	-1.92379740120575	0.0858472924717267	1
rs17055585_rv	-0.110717748185004	0.480840895346471	5	0.45578231292517	0.138541184293218	0.889812723058097	0.999354916337486	0.988526315894991	Caffeine	-0.35043117883059	1.30768779798205	2	0.45578231292517	-0.132368875671079	0.894692531636479	1	Water	NA	NA	NA
rs170568_fw	0.263666865137272	0.498143669903486	6	0.608015640273705	-0.351930197826876	0.724890611540034	0.99618028709648	0.97167651689005	Caffeine	0.957123471025947	0.616510642820812	5	0.608015640273705	0.840447462873621	0.400657546779242	1	Water	-1.1923776607005	0.287033706177163	1
rs170568_rv	0.00951194842015778	0.437348742822706	6	0.603139013452915	-0.935294099550379	0.349636755282555	0.974605411425653	0.920467060675094	Caffeine	-0.577251372125935	0.67281410054502	5	0.603139013452915	-1.48007156560375	0.138854148921909	1	Water	0.544777466053371	0.626668369606214	1
rs17056989_fw	-0.339991080934129	0.452575774172437	6	0.401263823064771	0.133040389180929	0.894161438447045	0.999717495845109	0.989150897667156	Caffeine	0.755782088049822	0.870998172744508	5	0.401263823064771	1.32719454791876	0.184444335456255	1	Water	-1.19415415873783	0.286316244128316	1
rs17056989_rv	-0.265674329554152	0.349053914740857	6	0.406338028169014	0.325022459707497	0.745164073358	0.99618028709648	0.975010921628878	Caffeine	-0.177982771011664	0.577350209984887	4	0.406338028169014	0.348388061532631	0.727548767139691	1	Water	-0.023365601825134	0.983355178889492	1
rs17057245_fw	0.317706671167014	0.467857011496395	5	0.473684210526316	0.904265996723445	0.365854372550714	0.977114871462525	0.925238964760837	Caffeine	-2.50000000003376	6.13228900708535	4	0.473684210526316	-0.390496840838572	0.696169190909972	1	Water	1.29476283756202	0.247652855788007	1
rs17057245_rv	-0.0975454246974567	0.450997411653812	5	0.581214689265537	-0.943036956281404	0.345662000268759	0.974306873448704	0.918930102332167	Caffeine	0.0639305003508853	1.38682499251008	4	0.581214689265537	-0.190241236459793	0.849120099093569	1	Water	-0.752795719821611	0.501483734703997	1
rs17057438_fw	0.364153075172541	0.321861138592657	6	0.733614232209738	-2.01603938858356	0.0437958571751125	0.645264266835397	0.580693251726378	Caffeine	-0.0918391931409166	0.597795428060803	5	0.733614232209738	-1.84825267893857	0.064565797890614	1	Water	-0.16778670964499	0.880911701013316	1
rs17057438_rv	1.60440138396787	0.341515792182891	6	0.81182563659905	0.417212911605493	0.676522681905154	0.99347685213867	0.965298396735733	Caffeine	1.20194769454046	0.547159216506911	6	0.81182563659905	-0.475124759976056	0.634698051404051	1	Water	0.892337671581549	0.425595430822643	1
rs17058979_fw	-1.16056491065166	0.5470218029189	5	0.226628895184136	0.122262493930848	0.902691134613329	0.999999999995859	0.990784305632507	Caffeine	-0.193792012062542	1.15679177438182	4	0.226628895184136	0.893551606555047	0.371561848729761	1	Water	-0.771289112624199	0.491031319503904	1
rs17058979_rv	0.437070278021235	0.452606475188067	6	0.710199004975124	-1.01474570790935	0.310227059831849	0.964646434995134	0.9080685250224	Caffeine	NA	NA	NA	NA	NA	NA	NA	NA	NA	NA	NA
rs17059029_fw	-1.45352301384317	0.402893933063993	6	0.233700254022015	-0.660195932556143	0.509128102142396	0.987485767893445	0.943929150247639	Caffeine	-1.95709276454406	1.07392935719404	5	0.233700254022015	-0.716582223408051	0.473631916414115	1	Water	0.056386290851908	0.959846468143203	1
rs17059029_rv	-0.0826637347650023	0.282354490906596	6	0.527590847913863	-0.684031447381836	0.493955308219045	0.985932081802182	0.94098256177426	Caffeine	-0.429012143103772	0.462029897559593	6	0.527590847913863	-1.16764686068565	0.242949239741412	1	Water	0.483615413303814	0.665878758760561	1
rs17059257_fw	-0.154033322369296	0.410006102578417	6	0.0699300699300699	5.9358402168976	2.92344415342427e-09	2.86134616726878e-06	2.35246526773479e-06	Caffeine	0.0506772302540021	0.612535588807425	6	0.0699300699300699	4.30740893050577	1.65178067459415e-05	0.00861754342355044	Water	1.62843128639183	0.145947574327708	1
rs17059257_rv	0.319703262099684	0.394501505303489	6	0.553221288515406	0.268715324424061	0.788148758211566	0.99618028709648	0.976771933055235	Caffeine	0.542380299467012	0.615964317144474	4	0.553221288515406	0.533611490474768	0.593610356765887	1	Water	-0.264896166050707	0.81302859608112	1
rs17061898_fw	0.467401386685401	0.757470852807476	5	0.714285714285714	-0.59261599773113	0.553438170337875	0.988590066431382	0.948946285214546	Caffeine	NA	NA	NA	NA	NA	NA	NA	NA	NA	NA	NA
rs17061898_rv	0.574621024506561	0.708083128991006	5	0.463934426229508	1.01560716294048	0.309816492513298	0.964606079471008	0.907819898203205	Caffeine	NA	NA	NA	NA	NA	NA	NA	NA	NA	NA	NA
rs17061901_rv	0.268638298535434	0.664018916244312	5	0.512781954887218	0.327549911189913	0.743251999298424	0.99618028709648	0.974776396217611	Caffeine	1.06841257729858	6.28605797428071	2	0.512781954887218	0.161830135829091	0.871439620875688	1	Water	NA	NA	NA
rs17062688_fw	0.272907257640085	0.766606606723948	5	0.261474269819193	1.71043049270803	0.0871862963785646	0.793193558542362	0.721750024840717	Caffeine	-0.0656082475914765	1.40490457520885	2	0.261474269819193	0.692368597828729	0.488705880985587	1	Water	NA	NA	NA
rs17062688_rv	-3.83110809963437	4.19314407357995	5	0.423512747875354	-0.840118637892373	0.400841871037723	0.981919018515123	0.931538704629418	Caffeine	NA	NA	NA	NA	NA	NA	NA	NA	NA	NA	NA
rs17063905_fw	-2.08524400151562	1.07040175529437	6	0.0671140939597315	0.510691276352304	0.6095672502091	0.990379152003254	0.95626275003655	Caffeine	NA	NA	NA	NA	NA	NA	NA	NA	NA	NA	NA
rs17063905_rv	0.468878736684757	0.305443526890393	6	0.659380692167577	-0.627470682510814	0.530350747959489	0.987822295940089	0.946139464618754	Caffeine	-0.0906350703405403	0.460046772152619	6	0.659380692167577	-1.63281368500185	0.102508187979127	1	Water	1.00534300249104	0.369371262274963	1
rs1706475_fw	-0.319491824759819	0.942114004502305	4	0.546812749003984	-0.538462271969292	0.590257945041694	0.990200314588924	0.953605791024091	Caffeine	-0.109698084566439	1.39861393142772	2	0.546812749003984	-0.212709955506683	0.831553201093608	1	Water	NA	NA	NA
rs17065069_fw	0.0394814622024553	0.843296178231454	4	0.243194192377495	1.39301933813333	0.163613942973691	0.899261130555224	0.831866637529303	Caffeine	-2.17248818804674	1.08504554962215	3	0.243194192377495	-0.955943062998639	0.339101001038696	1	Water	NA	NA	NA
rs17065069_rv	-0.0565473724430239	1.37022844734744	5	0.486776268763402	-0.0026565712829545	0.997880365281833	0.999999999995859	0.999843103238365	Caffeine	-4.5007437922345e-11	8.67236628223106	2	0.486776268763402	0.00610067208094155	0.995132398130011	1	Water	NA	NA	NA
rs17065199_fw	0.686365928833309	0.410128513634365	5	0.673370319001387	-0.0904654131769907	0.927917377510328	0.999999999995859	0.993726216162911	Caffeine	0.474229996427495	0.565934526503103	4	0.673370319001387	-0.440401435458357	0.65964638544007	1	Water	0.349936022281366	0.754697613663919	1
rs17065199_rv	-0.0731269871709023	0.382751927939549	6	0.421052631578947	0.6409549529072	0.521551950852012	0.987822295940089	0.945170047331928	Caffeine	-0.301068640318713	0.72349735334777	4	0.421052631578947	0.0240292389728572	0.980829286108987	1	Water	0.616925713934343	0.581742486857589	1
rs17065556_fw	-0.0525394277490807	0.88936165007169	5	0.492433061699651	-0.0250397163454602	0.980023284467689	0.999999999995859	0.998556074650192	Caffeine	4.14711670457066	3.58176768816808	5	0.492433061699651	1.16629193531252	0.24349643272493	1	Water	-1.19133165165798	0.287456717850461	1
rs17065556_rv	-0.202103942906285	0.516109759647482	6	0.621825669183253	-1.35515445449833	0.175368352235548	0.909046386081111	0.842978874323604	Caffeine	0.54367272850534	0.909373781720877	3	0.621825669183253	0.0509891889862168	0.959334135282353	1	Water	NA	NA	NA
rs1706763_rv	-1.10157416370061	0.776594725873335	4	0.415692821368948	-0.980040013568145	0.327066367585906	0.968388022485615	0.911987185324973	Caffeine	0.202433123469377	1.28791492255934	3	0.415692821368948	0.421544445194605	0.673357563638035	1	Water	NA	NA	NA
rs17069928_fw	0.326139232177293	0.708912176317177	4	0.574385510996119	0.037201251990685	0.970324540360639	0.999999999995859	0.997737776595324	Caffeine	NA	NA	NA	NA	NA	NA	NA	NA	NA	NA	NA
rs17072141_fw	-0.495951510606226	0.465292101690995	5	0.477777777777778	-0.874727989386817	0.381721927011577	0.977540424971412	0.926601226991684	Caffeine	1.07378371731432	0.854300328115378	3	0.477777777777778	1.36103331002558	0.173503163080498	1	Water	NA	NA	NA
rs17072141_rv	-0.239826640036956	0.377599374708236	5	0.341402337228715	1.10493966015833	0.269185735805444	0.950318162891896	0.891296018910122	Caffeine	-1.10806555765507	0.732520217827648	4	0.341402337228715	-0.615702313568244	0.538091010083777	1	Water	1.72064197372657	0.12445780831442	1
rs17074796_rv	-1.14847191131429	0.829276356926258	4	0.682316118935837	-2.30671978001615	0.0210704468289016	0.496741345557464	0.441391965334432	Caffeine	-1.74740615695537	6.99467480025816	2	0.682316118935837	-0.359107820304942	0.719514431532469	1	Water	NA	NA	NA
rs17075243_fw	0.629439029466214	0.541019984614915	5	0.475970425138632	1.34122851865947	0.179846269764148	0.911670447034346	0.845576670731473	Caffeine	NA	NA	NA	NA	NA	NA	NA	NA	NA	NA	NA
rs17075243_rv	0.614759020280265	0.400339489652026	6	0.579898770788142	0.730383029462856	0.465156088731598	0.984906095158148	0.939563294018244	Caffeine	0.630619955815757	0.669222262622372	5	0.579898770788142	0.46062739095561	0.645065956461125	1	Water	0.269755638507246	0.809663860565487	1
rs17076757_fw	-1.7702799347454	1.11887756160738	5	0.294298921417565	-0.800520279798173	0.423409418580012	0.983772463408285	0.935904808069553	Caffeine	NA	NA	NA	NA	NA	NA	NA	NA	NA	NA	NA
rs17076757_rv	1.14583618688669	0.846256567795897	6	0.927437641723356	-1.65687702726882	0.0975443397818363	0.812173229793969	0.741464075944278	Caffeine	NA	NA	NA	NA	NA	NA	NA	NA	NA	NA	NA
rs17077850_fw	-0.0102138567616927	0.528980263582179	6	0.644314868804665	-1.14249161103588	0.253249731074474	0.94861783405142	0.887409640542339	Caffeine	-0.35873604318496	0.855092186257919	5	0.644314868804665	-1.1143566919252	0.265126194839479	1	Water	-0.0281349191106801	0.979958341467379	1
rs17077850_rv	0.486495819839286	0.435466959134656	5	0.502779984114377	1.09164601084743	0.274988724143093	0.953684947091184	0.894605202229243	Caffeine	0.205802558783394	0.601923956355272	4	0.502779984114377	0.323433725612355	0.746366791553085	1	Water	0.768212285235075	0.49276217847203	1
rs17077990_fw	-3.81102398388335	4.22901433404995	5	0.368343195266272	-0.773630120091428	0.439149554957126	0.984906095158148	0.938920943947256	Caffeine	NA	NA	NA	NA	NA	NA	NA	NA	NA	NA	NA
rs17077990_rv	-0.469328494292829	0.495747115436311	5	0.522198731501057	-1.12594065455582	0.260190639703135	0.949206806093382	0.889388000550382	Caffeine	0.377753206229389	0.689497408369352	4	0.522198731501057	0.419000659562942	0.675215650322205	1	Water	-1.54494131411876	0.167756418145893	1
rs17079659_fw	0.0700415439755576	0.706171983830132	4	0.459754433833561	0.327643732937062	0.743181051421245	0.99618028709648	0.974768951996867	Caffeine	NA	NA	NA	NA	NA	NA	NA	NA	NA	NA	NA
rs17080436_fw	-1.01271684817848	0.455532439076699	6	0.288409703504043	-0.240590065805655	0.80987285039911	0.996716789676051	0.978979167931294	Caffeine	0.601859889572997	1.27406074139856	2	0.288409703504043	1.18124678781434	0.237504699403846	1	Water	NA	NA	NA
rs17080436_rv	0.902491835313981	0.576468912834808	6	0.620048504446241	0.715975691770047	0.474006358729194	0.984906095158148	0.939628723810913	Caffeine	-0.19356314101125	0.551053718678041	6	0.620048504446241	-1.24001930213566	0.214968254865642	1	Water	1.95599499390571	0.0807291678850362	1
rs17081072_fw	-0.863700137260095	0.489242379550719	5	0.25130890052356	0.46591115491926	0.641279096233457	0.992410641941252	0.961951448992662	Caffeine	-1.06990936787617	1.06979610745318	4	0.25130890052356	0.020316255896269	0.983791088133464	1	Water	0.445594899022991	0.690730999376606	1
rs17081072_rv	-0.688788952511917	0.391875049938435	6	0.497749774977498	-1.73470597773382	0.082792896966595	0.781959970350233	0.711238720098978	Caffeine	-0.634098040454276	0.600442878947936	5	0.497749774977498	-1.04106002670989	0.297847690058029	1	Water	-0.69364595102393	0.535690211680668	1
rs17084536_fw	-0.414740978575087	0.404757506293329	6	0.269902912621359	1.43388133057505	0.15160613040324	0.88908851350528	0.821235064784125	Caffeine	-0.483133132222012	0.611510816217494	4	0.269902912621359	0.837241246531111	0.40245697710143	1	Water	0.596640084043939	0.594221450979754	1
rs17084536_rv	-0.173446723463015	0.433943476362822	6	0.357843137254902	0.947798920811205	0.343231830041648	0.97314671485195	0.917753024129114	Caffeine	0.495855336444752	0.683860270046532	4	0.357843137254902	1.58013744302471	0.114075394120817	1	Water	-0.632338522213505	0.572343770236113	1
rs17085635_fw	-1.40155462241042	1.0974050026768	5	0.584938704028021	-1.58978268733646	0.111883797604843	0.838249890778902	0.768030681249188	Caffeine	0.401982064899905	5.51699866885703	3	0.584938704028021	0.010676314531455	0.991481695294021	1	Water	NA	NA	NA
rs1708618_fw	-0.159523171635234	0.377907620670378	6	0.452572347266881	0.0813942474089915	0.935128423835788	0.999999999995859	0.994887171531534	Caffeine	-0.364924199242279	0.609540059262123	5	0.452572347266881	-0.286513607397467	0.774484772925815	1	Water	0.367907854806458	0.742535194603643	1
rs1708618_rv	-0.0176576689546467	0.430640676064771	6	0.597297297297297	-0.956421646674619	0.338859252675002	0.972432729755399	0.916831739591328	Caffeine	0.0449328916458419	1.07349565702044	4	0.597297297297297	-0.325370206802614	0.744900901362774	1	Water	-0.631051439872005	0.573125864924461	1
rs17086793_fw	3.85018758373682	4.15878153577128	4	0.39344262295082	1.02988137972455	0.303065692601028	0.962412549657749	0.905210803112159	Caffeine	NA	NA	NA	NA	NA	NA	NA	NA	NA	NA	NA
rs17088182_rv	-0.280362713942398	0.681968069852371	4	0.533772652388797	-0.609499697224048	0.542193273376629	0.987864789460286	0.946848807769129	Caffeine	NA	NA	NA	NA	NA	NA	NA	NA	NA	NA	NA
rs17088625_fw	-0.0724363948424985	0.619336373341336	6	0.376068376068376	0.700481081140267	0.48362691608285	0.984906095158148	0.939628723810913	Caffeine	3.84627288708344	4.16585509589018	2	0.376068376068376	1.04481375230924	0.296109057599116	1	Water	NA	NA	NA
rs17088625_rv	0.239740942725162	0.529895078720832	6	0.490542244640605	0.523832902426529	0.600394766533281	0.990200314588924	0.954983414327383	Caffeine	-0.265634760734678	1.16011179802211	4	0.490542244640605	-0.196359718761891	0.844328622238348	1	Water	0.72019262118842	0.52019403213104	1
rs17091005_fw	-0.941273622690015	0.58808877099375	5	0.446236559139785	-1.2334621540745	0.217403388275261	0.931422413091495	0.866126904237105	Caffeine	NA	NA	NA	NA	NA	NA	NA	NA	NA	NA	NA
rs170923_rv	0.704376465462504	0.748930512732835	4	0.768197088465845	-0.659316666370296	0.509692442263707	0.987485767893445	0.943929150247639	Caffeine	-0.824032676082734	1.24146405409272	4	0.768197088465845	-1.62887640916925	0.103339185062999	1	Water	0.969559742798954	0.386653869158445	1
rs17092810_fw	-1.11448608664468	0.491413101192376	6	0.33195020746888	-0.844723828743833	0.398265051923345	0.981243113555829	0.930733096734574	Caffeine	-0.631283464859264	0.688589241754739	5	0.33195020746888	0.0988895285058335	0.921225983193649	1	Water	-0.943613357249667	0.399488848692145	1
rs1709419_fw	0.000696141667279796	0.411956126451549	6	0.371174728529121	1.28139046843775	0.200056550384152	0.924746376696321	0.85865728522431	Caffeine	-0.922645393244728	0.665483520926877	5	0.371174728529121	-0.594251951591015	0.552343610105041	1	Water	1.87564242002876	0.0939880898985022	1
rs1709419_rv	0.348039710100594	0.297601970555489	6	0.517899761336515	0.928791074351449	0.352997371004974	0.974939403162251	0.921735106833621	Caffeine	-0.0497320873730392	0.509097468239147	6	0.517899761336515	-0.238386067666089	0.811581672386207	1	Water	1.16717714201754	0.297341980615139	1
rs17096014_fw	-0.334267988326819	0.909489251040897	4	0.305816135084428	0.533799399991872	0.593480328942951	0.990200314588924	0.954641182575406	Caffeine	NA	NA	NA	NA	NA	NA	NA	NA	NA	NA	NA
rs17096014_rv	-1.39468460110226	1.17477385914898	4	0.247765006385696	-0.241847887830782	0.808898030981954	0.996716789676051	0.978879194869087	Caffeine	1.0893078845594	3.83473410900763	3	0.247765006385696	0.573671041228189	0.566190428217269	1	Water	NA	NA	NA
rs17096048_fw	-0.238708027805796	0.708892930670086	4	0.498792270531401	-0.329918793681659	0.741461322544809	0.99618028709648	0.974639360419852	Caffeine	NA	NA	NA	NA	NA	NA	NA	NA	NA	NA	NA
rs17096048_rv	0.562645604360131	0.621033052993086	5	0.598378776713338	0.263965111150893	0.791806802783616	0.996404803346845	0.977267818005543	Caffeine	-0.910149390516847	1.22569964859569	2	0.598378776713338	-1.06785046199114	0.285587971274361	1	Water	NA	NA	NA
rs17096909_fw	-0.167570845385892	0.444792302680405	6	0.403249630723781	0.50444271638288	0.613950306849178	0.990379152003254	0.956608423585905	Caffeine	-0.254506348141474	0.868335412600085	4	0.403249630723781	0.158276090828988	0.874239247406589	1	Water	0.346166625553892	0.757256399248558	1
rs17096909_rv	0.107857123316432	0.569270964043023	6	0.447470817120623	0.559930283973435	0.5755269913408	0.989423613867641	0.951678178883457	Caffeine	-0.24164970365324	1.28480555931096	4	0.447470817120623	-0.0239372986771046	0.980902622756908	1	Water	0.58386758265054	0.602140878366972	1
rs17099022_fw	-0.397833777253309	0.799410907600809	5	0.443037974683544	-0.2113959206932	0.832578339637632	0.996716789676051	0.981185430632211	Caffeine	0	1.41421362129852	1	0.443037974683544	0.161815420939538	0.871451208935222	1	Water	NA	NA	NA
rs17099022_rv	-0.207207479017646	0.558699949518673	6	0.488758553274682	-0.290377891594013	0.771527155367786	0.99618028709648	0.976049758781499	Caffeine	0.0639305003508853	1.38682499251008	4	0.488758553274682	0.0785274757678744	0.937408475198766	1	Water	-0.368905367361887	0.741861976337113	1
rs17099058_fw	-1.87123851184165	0.78616270366288	6	0.263103802672148	-1.07018574119788	0.284535711215896	0.957128421815397	0.898250443418834	Caffeine	-1.81410560255161	1.11784017284484	4	0.263103802672148	-0.701537863356435	0.482967413816471	1	Water	-0.368647877841445	0.742035736362022	1
rs17099058_rv	-0.25829703556247	0.566269842795485	5	0.540315106580167	-0.741533918025881	0.458369774158075	0.984906095158148	0.939563294018244	Caffeine	NA	NA	NA	NA	NA	NA	NA	NA	NA	NA	NA
rs17099269_fw	0.119622676244933	4.55552935123006	4	0.573643410852713	-0.0388778598647252	0.968987768489507	0.999999999995859	0.997650775389984	Caffeine	1.41668816822833	1.08230773363353	2	0.573643410852713	1.03478541772654	0.30076913446866	1	Water	NA	NA	NA
rs17099269_rv	1.13388993604711	0.530137634289567	6	0.84688995215311	-1.08749852196324	0.276816551422742	0.955336007730939	0.896300194595429	Caffeine	0.648814971075007	1.26724147761944	3	0.84688995215311	-0.837724204461291	0.402185616237722	1	Water	NA	NA	NA
rs17099698_fw	0.987814187872042	0.311278563333892	6	0.619294605809129	1.61032265494086	0.107327435940763	0.831095878254706	0.761621725745369	Caffeine	0.39158778904878	0.544173930123332	6	0.619294605809129	-0.174516769422838	0.861459352892638	1	Water	1.7848394243637	0.111014608622356	1
rs17099698_rv	0.982837661700917	0.320531904805249	6	0.636894824707846	1.31320987145069	0.189112238557941	0.915706941592711	0.849185210119556	Caffeine	0.2782524697987	0.572574384867725	5	0.636894824707846	-0.495410793590778	0.620310177226649	1	Water	1.80862066504147	0.106336011332215	1
rs17102646_rv	1.01152182992696	0.614678822302559	4	0.350732600732601	2.6474677640308	0.00810970911509523	0.312965307305048	0.274471605380511	Caffeine	-0.672227130496474	1.2055905630225	3	0.350732600732601	-0.0467875204692867	0.962682575364439	1	Water	NA	NA	NA
rs17102973_rv	-0.373781131582462	0.833253619122679	5	0.313089005235602	0.494370590798829	0.621044479808182	0.990995997527328	0.958313262111109	Caffeine	NA	NA	NA	NA	NA	NA	NA	NA	NA	NA	NA
rs17103145_fw	-0.455381701548153	0.659048653498408	6	0.527694610778443	-0.859228888206166	0.390214248396803	0.979154653301462	0.928335692656798	Caffeine	NA	NA	NA	NA	NA	NA	NA	NA	NA	NA	NA
rs17106039_fw	-0.196497077942071	0.490357178423744	5	0.418825561312608	0.267354831403903	0.789195973278307	0.996180607294821	0.976803424965194	Caffeine	NA	NA	NA	NA	NA	NA	NA	NA	NA	NA	NA
rs17106039_rv	0.219660354656684	0.471942156987704	5	0.615454545454545	-0.531079361100266	0.595363785641662	0.990200314588924	0.954983414327383	Caffeine	-4.5007437922345e-11	8.67236628223106	2	0.615454545454545	-0.0542296160708301	0.956752225182503	1	Water	NA	NA	NA
rs17106636_fw	-1.54485467423483	1.14911774788916	5	0.175267770204479	0.00338448303853969	0.997299578392682	0.999999999995859	0.999696180696947	Caffeine	NA	NA	NA	NA	NA	NA	NA	NA	NA	NA	NA
rs17106636_rv	-0.880687168893095	0.684383099512229	4	0.313741721854305	-0.143199355609565	0.886132738726521	0.999354916337486	0.98835194603523	Caffeine	NA	NA	NA	NA	NA	NA	NA	NA	NA	NA	NA
rs17107814_fw	-0.644915899003787	0.368534696668391	6	0.432125088841507	-1.00866984456056	0.313132998516892	0.965296446364753	0.908582114192128	Caffeine	-1.03065243268918	0.780616342789683	4	0.432125088841507	-0.970343979966033	0.331875062092881	1	Water	-0.0383258645945269	0.972701368944749	1
rs17107814_rv	1.1847724700078	0.367646374477382	6	0.815461346633416	-0.819055017510595	0.412755024599387	0.983772463408285	0.935142743970221	Caffeine	0.846239503148234	0.658860197262015	6	0.815461346633416	-0.970851748524229	0.331622108943983	1	Water	0.151796731013634	0.892187768101441	1
rs17110873_fw	-0.55950853566668	0.640866331080886	4	0.637554585152838	-1.7543042832071	0.0793783822513883	0.773353455603098	0.702629177973631	Caffeine	NA	NA	NA	NA	NA	NA	NA	NA	NA	NA	NA
rs17111145_fw	-1.53245203037064	0.503162636864717	5	0.118236472945892	0.947576822489967	0.343344930073912	0.973164013569149	0.917753024129114	Caffeine	-0.900742740127684	0.867094668061709	5	0.118236472945892	1.27840082946977	0.201108131738022	1	Water	-0.330824006979803	0.767698656735946	1
rs17111145_rv	-0.258152832753507	0.430210640447147	6	0.475225225225225	-0.369522502973522	0.711738303245298	0.994964785315929	0.968825039002878	Caffeine	-0.0949951224600988	0.941601804879466	3	0.475225225225225	0.00444476381401179	0.996453603253447	1	Water	NA	NA	NA
rs17111244_fw	-1.16677234456832	0.782754305381713	5	0.428812131423757	-1.12432862665543	0.260873638383366	0.950018242492917	0.890185304295088	Caffeine	-0.122042613165721	0.821563334763651	4	0.428812131423757	0.200418703290261	0.841153133116709	1	Water	-1.32474732994569	0.236871859626007	1
rs17111244_rv	-0.0849616747809471	0.558765729388339	6	0.452772073921971	0.187045962987854	0.851624595580511	0.997730369248054	0.983715459099953	Caffeine	-0.180240005961199	1.21328662000637	3	0.452772073921971	0.0076128283337964	0.993925900479375	1	Water	NA	NA	NA
rs17111872_rv	0.459658927823156	0.599870304845626	5	0.517619420516836	0.648726980418105	0.516514861971299	0.987822295940089	0.944908380178576	Caffeine	-2.50810684784488	6.12233822684588	2	0.517619420516836	-0.421181193952348	0.673622775782868	1	Water	NA	NA	NA
rs1711354_fw	1.14005280286894	0.323370890229479	6	0.690048939641109	1.05051105788181	0.293483209633658	0.960035429554194	0.901978688266962	Caffeine	0.899501451383819	0.630499687740434	5	0.690048939641109	0.157261528317915	0.875038738891646	1	Water	0.893249529563895	0.425122636643468	1
rs1711354_rv	0.703718541473419	0.28676790363831	6	0.60707002039429	0.937015007119501	0.348750838478706	0.974605411425653	0.920467060675094	Caffeine	0.419990394680858	0.493521023226366	6	0.60707002039429	-0.0304390630110507	0.975716891500693	1	Water	0.967454070130552	0.387686010356727	1
rs17114075_fw	-1.84264227061893	3.85743315776301	4	0.697722567287785	-0.694534025527126	0.487347370214843	0.985370720681787	0.940453438410905	Caffeine	NA	NA	NA	NA	NA	NA	NA	NA	NA	NA	NA
rs17115937_fw	0.36665208415846	0.281517086649952	6	0.601498127340824	-0.160058279171825	0.872835165787361	0.998474738092017	0.986370851555759	Caffeine	0.187148876349181	0.510764873281984	6	0.601498127340824	-0.439658950728117	0.660184137526759	1	Water	0.279600671556292	0.802857920390989	1
rs17115937_rv	-0.211286662087473	0.243677917983953	6	0.528831562974203	-1.34087238440716	0.179961889685077	0.911670447034346	0.845576670731473	Caffeine	-0.192157294375981	0.392008215257115	6	0.528831562974203	-0.784707083246368	0.432625328836107	1	Water	-0.556165301160792	0.619478591263977	1
rs17117901_rv	1.35016013139342	0.631295766370923	6	0.816865417376491	-0.229833499749957	0.818221152405941	0.996716789676051	0.97977825205357	Caffeine	-0.28435393928583	0.706334382724348	3	0.816865417376491	-2.51949647301271	0.0117522817766162	0.922254294877857	Water	NA	NA	NA
rs17118664_fw	-0.364267267038612	0.326214781659906	6	0.360668789808917	0.638215473761607	0.523333425810411	0.987822295940089	0.945595240618693	Caffeine	0.29098197937558	0.579105534302647	5	0.360668789808917	1.49099691972217	0.135962303622338	1	Water	-0.852781445960563	0.446398849019298	1
rs17118664_rv	0.0430045694416691	0.321990835437236	6	0.486306439674315	0.303712095814995	0.761347241924872	0.99618028709648	0.975470917907724	Caffeine	-0.30410809680886	0.51794042001525	6	0.486306439674315	-0.48136840677413	0.630254686584118	1	Water	0.785080502589125	0.48331331352777	1
rs17118938_fw	0.444749043685125	0.490016032893567	5	0.700636942675159	-0.827694796029918	0.407843367030263	0.983772463408285	0.934148386995076	Caffeine	-0.56883049791394	0.897899363331536	3	0.700636942675159	-1.58053710688766	0.113983916024673	1	Water	NA	NA	NA
rs17118938_rv	-0.296383953334712	0.317003328103011	6	0.49618320610687	-0.886793469602229	0.375190104148677	0.977353878037425	0.925985620148145	Caffeine	-0.0406792303052622	0.592067802311304	4	0.49618320610687	-0.0429203514787851	0.965765025563925	1	Water	-0.843873118123444	0.451162540339677	1
rs17118945_fw	0.0952168650338539	1.32655396717359	5	0.652014652014652	-0.401559082283444	0.688008548334614	0.993667160494464	0.965963247032771	Caffeine	NA	NA	NA	NA	NA	NA	NA	NA	NA	NA	NA
rs17118945_rv	1.9235861355257	1.08938531151496	6	0.803621169916435	0.47228813713329	0.636721136643229	0.9922384881686	0.960721574586078	Caffeine	0.492798713635038	0.870420391326424	4	0.803621169916435	-1.05269094293458	0.292482660999607	1	Water	1.52497908006787	0.173316289124216	1
rs17121264_fw	0.58293089455684	0.816078356169998	4	0.769953051643192	-0.76599903726219	0.443676875028291	0.984906095158148	0.939510840148709	Caffeine	NA	NA	NA	NA	NA	NA	NA	NA	NA	NA	NA
rs17122581_rv	3.4471589550342	3.417441690184	6	0.314217443249701	1.23707577259303	0.216058953265619	0.931422413091495	0.865860222494928	Caffeine	NA	NA	NA	NA	NA	NA	NA	NA	NA	NA	NA
rs17122776_fw	-3.32155610867979	5.02465241013162	4	0.37280701754386	-0.557523686466666	0.577169680263818	0.989423613867641	0.951876706092892	Caffeine	NA	NA	NA	NA	NA	NA	NA	NA	NA	NA	NA
rs17123239_rv	3.03331161990037	0.473602655933179	6	0.862532299741602	2.52707198751246	0.0115017924337522	0.376754258999067	0.332162087859037	Caffeine	2.04764940082708	0.754983864157004	6	0.862532299741602	0.279695760362671	0.779710931305527	1	Water	2.24737622714979	0.0447880483307021	1
rs17123307_fw	-0.0665404015389668	0.492848240583671	5	0.359342915811088	1.03820358928548	0.299175281984158	0.962201297193344	0.904997905958092	Caffeine	-0.21865979986964	0.786147591848014	3	0.359342915811088	0.457366298319519	0.647407783825543	1	Water	NA	NA	NA
rs17123307_rv	-0.14981283621859	0.347062791885334	6	0.405882352941176	0.666165262975809	0.505305473445089	0.986445610530971	0.942521101492788	Caffeine	-0.82256777839687	0.632176650281513	6	0.405882352941176	-0.698465794262159	0.484885942292196	1	Water	1.36463105723797	0.223051798178746	1
rs17125245_fw	0.239350369643064	0.797082500503831	4	0.592592592592593	-0.16979808202137	0.865168935351481	0.998095244152139	0.985599118944836	Caffeine	-4.5007437922345e-11	8.67236628223106	2	0.592592592592593	-0.0432054455834199	0.965537764196193	1	Water	NA	NA	NA
rs17125756_fw	-0.00709230612143404	0.663776227897892	5	0.331506849315069	1.0459629983643	0.295578116215285	0.961259593181798	0.903183307581497	Caffeine	0.492579612563876	5.82239472268362	3	0.331506849315069	0.205062924986649	0.837522962432285	1	Water	NA	NA	NA
rs17126514_rv	3.78129130921527	4.28156522250941	4	0.405048076923077	0.972954030813539	0.330576149510157	0.969976959481895	0.913585537373087	Caffeine	NA	NA	NA	NA	NA	NA	NA	NA	NA	NA	NA
rs171271_rv	0.435738998250673	0.707249707978501	4	0.419319429198683	1.07643285379135	0.281733715714489	0.956026695640124	0.896962787576959	Caffeine	-1.13794904745404	1.23511987295272	3	0.419319429198683	-0.657734720323312	0.510708607843746	1	Water	NA	NA	NA
rs17127103_fw	0.225112355508141	0.780444085478859	6	0.640322580645161	-0.450579561382883	0.652292600078689	0.993294464583308	0.962961315204317	Caffeine	NA	NA	NA	NA	NA	NA	NA	NA	NA	NA	NA
rs17127103_rv	-0.483080299745241	0.653204045769795	4	0.472611464968153	-0.571668823770519	0.567546359354551	0.989373109020658	0.951177421884305	Caffeine	0.495503349004636	0.933933263301451	5	0.472611464968153	0.647976985082692	0.516999836064807	1	Water	-1.21964580885321	0.276154493226493	1
rs17127975_fw	0.131076205817409	0.442791408090169	5	0.519191919191919	0.122565148288996	0.902451453943743	0.999999999995859	0.990784305632507	Caffeine	0.277441862137359	0.66147387528166	5	0.519191919191919	0.303317271340735	0.761648085172489	1	Water	-0.180752123051739	0.871786128697131	1
rs17127975_rv	0.572263381989105	0.635521657497799	6	0.565810593900481	0.483830652182588	0.628506059420842	0.99173443896837	0.959524816510426	Caffeine	0.445224139210394	1.2746330208491	4	0.565810593900481	0.14156671943459	0.887422256162226	1	Water	0.342263932747998	0.759908476227634	1
rs17129464_fw	0.0853999328903505	0.840235639020607	4	0.599657827202737	-0.379226544827357	0.704519641252214	0.994096929767823	0.967758051496968	Caffeine	NA	NA	NA	NA	NA	NA	NA	NA	NA	NA	NA
rs17130872_rv	0.289053724275149	0.873843137131244	4	0.382793017456359	0.877461533627037	0.380236003335337	0.977353878037425	0.925985620148145	Caffeine	NA	NA	NA	NA	NA	NA	NA	NA	NA	NA	NA
rs17132133_fw	0.0347587784604479	0.411459087378142	6	0.571590909090909	-0.616309645284922	0.537690174197762	0.987864789460286	0.946726629720835	Caffeine	0.0572696902966	0.818835751284086	5	0.571590909090909	-0.282199808682949	0.777790305010474	1	Water	-0.334109836601973	0.765458681976445	1
rs17132133_rv	0.552335045477482	0.371896039699925	6	0.65780998389694	-0.272159070421321	0.785499711398588	0.99618028709648	0.976771933055235	Caffeine	1.01081389299911	0.850569389967831	5	0.65780998389694	0.420029184305626	0.674464133952222	1	Water	-0.692188254726947	0.536547804179281	1
rs17134162_fw	-0.753509313702885	0.446617772079033	6	0.298387096774194	0.227220900402312	0.820251976526914	0.996716789676051	0.980179199400084	Caffeine	-1.16449203716318	0.79264825223658	3	0.298387096774194	-0.390465544179922	0.69619232904691	1	Water	NA	NA	NA
rs17135066_fw	0.807662768052257	0.386346366496059	6	0.668915412558381	0.270169613356318	0.78702976874232	0.99618028709648	0.976771933055235	Caffeine	0.0330654561065067	0.748351451493131	4	0.668915412558381	-0.895592922484019	0.370470217075398	1	Water	1.16576253584034	0.297927870858923	1
rs17135066_rv	-0.417220812324168	0.546803074777297	4	0.499183006535948	-0.757041894338558	0.449024763683463	0.984906095158148	0.939563294018244	Caffeine	0.291558618525513	5.15068385660705	3	0.499183006535948	0.057240281775776	0.954353790527851	1	Water	NA	NA	NA
rs17135743_fw	-0.67288590855326	0.574012245334358	6	0.413487133984028	-0.563259243082675	0.573258366916457	0.989423613867641	0.95149594582755	Caffeine	-0.988036470117331	0.864011450004293	5	0.413487133984028	-0.738958105691906	0.459932437126878	1	Water	0.175698862609231	0.875340853786325	1
rs17135743_rv	-0.357465236154718	0.397860686585725	6	0.4762560220234	-0.65957216372058	0.509528422453179	0.987485767893445	0.943929150247639	Caffeine	0.357829065170499	0.874283445762957	3	0.4762560220234	0.517997303516716	0.604460150692332	1	Water	NA	NA	NA
rs17135745_fw	-0.514561814684977	0.550030891450651	6	0.549483013293944	-1.2965524363002	0.194785226942692	0.920314047348371	0.854430163491954	Caffeine	NA	NA	NA	NA	NA	NA	NA	NA	NA	NA	NA
rs17135745_rv	0.0331644038211004	0.678357040757981	5	0.517665130568356	-0.0553182739595007	0.955884903942357	0.999999999995859	0.996716311565678	Caffeine	-2.81224411970918	5.73656660003775	2	0.517665130568356	-0.502553925571843	0.615277929813827	1	Water	NA	NA	NA
rs17135748_fw	0.236057204110854	0.384263916288939	6	0.563944530046225	-0.0549862496883198	0.956149418378552	0.999999999995859	0.996716311565678	Caffeine	-0.179411522211622	0.66971505896797	5	0.563944530046225	-0.651915993411508	0.514455366888927	1	Water	0.596929743723188	0.594042404640298	1
rs17135748_rv	0.440845692987145	0.311811324253728	6	0.654512306289881	-0.635280554523615	0.525245453608442	0.987822295940089	0.945965169683525	Caffeine	0.201383386796093	0.485487762254016	6	0.654512306289881	-0.901258509871087	0.367450888194419	1	Water	0.265977955347472	0.812279255932508	1
rs17135750_fw	0.452182546168553	0.427650718558674	6	0.64410480349345	-0.329807955987695	0.741545075431541	0.99618028709648	0.974639360419852	Caffeine	0.395797664846348	0.672988961406099	4	0.64410480349345	-0.2933591812178	0.769247622239146	1	Water	-0.036448774769895	0.974037892701658	1
rs17135750_rv	-0.258832973995451	0.344072009711171	6	0.507791017415215	-0.842845561536108	0.399314822826549	0.981337758347986	0.930863663701149	Caffeine	-0.212042246084914	0.573303558878492	6	0.507791017415215	-0.42422349304634	0.671402829040853	1	Water	-0.418622068489768	0.70856821675667	1
rs17135942_fw	0.277632162853128	0.716705619790308	5	0.438502673796791	0.732341495940783	0.463960157744043	0.984906095158148	0.939563294018244	Caffeine	-0.20364275892413	1.38511481701307	2	0.438502673796791	0.0314763393139928	0.974889661285488	1	Water	NA	NA	NA
rs17135942_rv	-0.0654930251757619	0.566857451005284	4	0.41437802907916	0.494661901349038	0.620838799025794	0.990995997527328	0.958313262111109	Caffeine	1.30181422965711	7.45842233387413	2	0.41437802907916	0.220919380209613	0.825155206993132	1	Water	NA	NA	NA
rs17136352_fw	0.0471878740671404	0.400944690604717	6	0.456521739130435	0.552548185331453	0.580572830643263	0.990055142778634	0.952674592381958	Caffeine	-0.107009109707837	0.578752224983675	4	0.456521739130435	0.116361155136535	0.907366319924282	1	Water	0.436187030194918	0.696933579428104	1
rs17136352_rv	0.330594445161203	0.442454570197239	6	0.686746987951807	-1.02690833196574	0.3044636305914	0.962728734812213	0.905713240847445	Caffeine	0.627133517172199	1.0441853648727	3	0.686746987951807	-0.15114290809861	0.879862985499961	1	Water	NA	NA	NA
rs1713672_fw	-0.166647548674614	0.507843148701568	6	0.388566694283347	0.564531604320323	0.572392397776861	0.989420895739984	0.951208758733903	Caffeine	0.0145114087788341	0.819931774839302	4	0.388566694283347	0.570599261169897	0.568271319460758	1	Water	-0.006067656849574	0.995677325329414	1
rs1713672_rv	0.295471102181827	0.557737375501045	6	0.526071842410197	0.342614765617268	0.73188829235281	0.99618028709648	0.972223448563288	Caffeine	NA	NA	NA	NA	NA	NA	NA	NA	NA	NA	NA
rs1713675_fw	1.37473067532962	0.675445580259141	4	0.590080971659919	1.49594665450029	0.134667557140641	0.871904071214944	0.802516052172755	Caffeine	NA	NA	NA	NA	NA	NA	NA	NA	NA	NA	NA
rs1713675_rv	0.668155521767215	0.69616735196794	6	0.717	-0.375589892933114	0.7072218058158	0.994338538425555	0.968010739629012	Caffeine	NA	NA	NA	NA	NA	NA	NA	NA	NA	NA	NA
rs1713676_fw	0.0538727959755132	0.311736997182072	6	0.352564102564103	2.12249471049422	0.0337962164132755	0.596092063555797	0.531985501666237	Caffeine	-0.674620128116531	0.847406640555386	6	0.352564102564103	-0.0788674448714999	0.93713805778578	1	Water	2.20136215536572	0.0493500899443993	1
rs1713676_rv	0.81801092588696	0.330002820482487	6	0.507788161993769	2.38439100901237	0.0171074146770349	0.449715700327147	0.397921354650671	Caffeine	-0.755690494676508	0.593052235578068	6	0.507788161993769	-1.32677294722502	0.184583801946979	1	Water	3.71116395623739	0.00092093961608937	1
rs17137294_fw	1.34574771599973	0.744444562208039	4	0.598214285714286	1.27305327285639	0.202999138544875	0.925614585580745	0.859828440184695	Caffeine	0.471067338997082	0.785116839833791	4	0.598214285714286	0.0930271848351855	0.92588196448808	1	Water	1.1800260880212	0.292055589238997	1
rs17137294_rv	-0.270188278255498	0.436943206632245	6	0.471877282688093	-0.360638539488633	0.718369675102763	0.995989866479429	0.970533991213662	Caffeine	0.68425928368202	0.680837198142427	5	0.471877282688093	1.17042518274903	0.241829906344938	1	Water	-1.53106372223766	0.17160719742544	1
rs17138298_rv	-0.47039879996978	0.646932068099212	4	0.372651356993737	0.0779994612634506	0.937828481537919	0.999999999995859	0.995367401597021	Caffeine	NA	NA	NA	NA	NA	NA	NA	NA	NA	NA	NA
rs17142075_fw	-0.335640176388542	0.264583989797473	6	0.466342254663423	-0.758947228871574	0.447884125054572	0.984906095158148	0.939563294018244	Caffeine	-0.182102630928199	0.453100549787047	6	0.466342254663423	-0.104320642344065	0.916914897066761	1	Water	-0.654626586527509	0.558881497128306	1
rs17142075_rv	-0.0636231873388016	0.336577206801003	6	0.476547842401501	0.0898882243143536	0.928376038904952	0.999999999995859	0.993726216162911	Caffeine	0.848101527177182	0.594247768589069	5	0.476547842401501	1.58516210202449	0.11292950865584	1	Water	-1.49527387771014	0.181843063160973	1
rs17143763_fw	-0.378570233276886	0.696438884583369	4	0.5986328125	-1.11760266686213	0.263736729284297	0.950318162891896	0.890902994229476	Caffeine	-0.23389220333021	0.813569531156628	3	0.5986328125	-0.778868800395371	0.436057004327656	1	Water	NA	NA	NA
rs17143763_rv	-0.143021877140852	0.74751528492876	5	0.56232427366448	-0.52657421543643	0.598489301600954	0.990200314588924	0.954983414327383	Caffeine	-3.13318966669886	5.29910723490378	4	0.56232427366448	-0.638558518302479	0.523110174082036	1	Water	0.111984302866049	0.920353327398616	1
rs17145194_fw	-0.555519021417102	0.65895456378668	5	0.422425032594524	-0.368299698494632	0.712649777315421	0.995038814496403	0.969148702126938	Caffeine	-0.552231301744918	5.78373930335851	4	0.422425032594524	-0.0413927798151436	0.966982768738682	1	Water	-0.326906918679488	0.770371501343285	1
rs17145194_rv	0.213160839073229	0.440895573098641	6	0.391881342701015	1.48010505223705	0.138845213491671	0.877383772942392	0.808259502240801	Caffeine	-0.707115275806169	0.923677548321735	6	0.391881342701015	-0.289824463216144	0.771950531774718	1	Water	1.76992951545319	0.114029822396566	1
rs17146216_fw	-0.147476965743002	0.394083983420985	6	0.400587659157689	0.648440869147267	0.516699844038377	0.987822295940089	0.944908380178576	Caffeine	-1.04931010721858	0.780421121162761	5	0.400587659157689	-0.82813363608886	0.407594822335761	1	Water	1.47657450523613	0.187367979170815	1
rs17146216_rv	-0.540520492133288	0.544993280771599	5	0.399180327868852	-0.241542268453018	0.809134860571839	0.996716789676051	0.978879194869087	Caffeine	-0.541791430908565	0.790777071067835	5	0.399180327868852	-0.168074994795973	0.866524280752811	1	Water	-0.073467273657045	0.947698250914386	1
rs17149106_rv	-1.88186063404027	1.10300713672531	5	0.171296296296296	-0.276872860270345	0.781877732596057	0.99618028709648	0.976709388653077	Caffeine	-0.713873056718736	1.27704589752994	3	0.171296296296296	0.675461107659657	0.499382852996192	1	Water	NA	NA	NA
rs17149279_fw	-0.180329494673959	0.737786350434349	6	0.475987193169691	-0.114131033801225	0.909133921536168	0.999999999995859	0.991599830289933	Caffeine	-0.483124897705094	1.02588366720023	4	0.475987193169691	-0.377235484201454	0.705998612332873	1	Water	0.263104450400229	0.814270068475285	1
rs17149279_rv	-0.720599567150507	0.413585141671615	6	0.401063829787234	-0.772670713380126	0.439717283242153	0.984906095158148	0.938930424408934	Caffeine	0.0950769902989845	1.38244265085405	4	0.401063829787234	0.358865831204046	0.719695462039142	1	Water	-1.13153654458417	0.312338395420488	1
rs17149626_fw	-4.36352232008745	3.09417020107264	5	0.419838523644752	-1.30570904477843	0.191651520964393	0.916847413572632	0.850705446921458	Caffeine	-1.06530495254435	1.17787712702475	5	0.419838523644752	-0.629835347898527	0.528802316082583	1	Water	-0.675873696879903	0.546192867102596	1
rs17149626_rv	-0.432106571070653	0.591084345616618	6	0.463878326996198	-0.486170421458144	0.626846340875712	0.99114479395729	0.958888117332487	Caffeine	NA	NA	NA	NA	NA	NA	NA	NA	NA	NA	NA
rs17149793_fw	-0.22544404419406	0.776329654729931	4	0.452098178939034	-0.0428262633403668	0.965840028073385	0.999999999995859	0.997534612531595	Caffeine	NA	NA	NA	NA	NA	NA	NA	NA	NA	NA	NA
rs17149793_rv	0.606148845555238	0.660218319216717	5	0.564044943820225	0.527937585706962	0.597542656508663	0.990200314588924	0.954983414327383	Caffeine	1.88635187624525	5.59408651978796	3	0.564044943820225	0.291156936957515	0.77093129577498	1	Water	NA	NA	NA
rs1715394_fw	-0.830811781280309	1.25658623067946	4	0.357308584686775	-0.193975448366008	0.846195106132701	0.997309689093765	0.982771076093067	Caffeine	NA	NA	NA	NA	NA	NA	NA	NA	NA	NA	NA
rs1715394_rv	1.24141292891419	0.677437970286053	6	0.518260869565217	1.72464048347156	0.0845922829348837	0.785588853541016	0.715129641224738	Caffeine	0.0533722026949024	0.852013669416914	3	0.518260869565217	-0.0231261285240254	0.981549663708968	1	Water	NA	NA	NA
rs17154862_rv	-0.959430514096363	1.24470816899989	4	0.653488372093023	-1.28049201988068	0.20037214953039	0.924933885987836	0.858878237459766	Caffeine	NA	NA	NA	NA	NA	NA	NA	NA	NA	NA	NA
rs17155933_fw	1.43640508457437	0.330914820061975	6	0.885774351786966	-1.84905979493778	0.0644491790118844	0.730415451017499	0.661238092513227	Caffeine	0.986390426505944	0.583064512628039	6	0.885774351786966	-1.82123234118268	0.0685715462557455	1	Water	-0.0278274537551	0.980177316353128	1
rs17155933_rv	1.26557586684415	0.357039838778139	6	0.787878787878788	-0.130547118443495	0.896133577946489	0.999974139883243	0.989514807916131	Caffeine	0.58893598875677	0.798852330818002	5	0.787878787878788	-0.905361820086087	0.365273735523905	1	Water	0.774814701642592	0.489052033723423	1
rs17158884_fw	-0.206595806410234	0.595565152179932	5	0.444730077120823	0.0258426919705016	0.97938280993964	0.999999999995859	0.998556074650192	Caffeine	-0.230208489439995	1.25664456596721	4	0.444730077120823	-0.00654256300967879	0.99477982722822	1	Water	0.0323852549801804	0.976931441040405	1
rs17158884_rv	-0.993888669779447	0.810469728005438	4	0.558346839546191	-1.51559534389126	0.129621705133475	0.864335230277706	0.794706587458801	Caffeine	0.0656082475903108	1.40490457520901	2	0.558346839546191	-0.12018412619589	0.904337292085686	1	Water	NA	NA	NA
rs17159262_fw	1.23301262191232	0.442000146304859	6	0.787172011661808	-0.169569844182754	0.865348439901994	0.998095244152139	0.985599118944836	Caffeine	3.38681384197807e-05	0.712830982129153	4	0.787172011661808	-1.83483698450496	0.0665298468621618	1	Water	1.66526714032221	0.137045064657679	1
rs17159262_rv	-0.332225773435496	0.267954429875516	6	0.364464692482916	0.835262149821589	0.403570123590705	0.982792191497454	0.932539103288711	Caffeine	-0.0861715134192617	0.471069612208935	6	0.364464692482916	0.997445899694065	0.31854812134293	1	Water	-0.162183749872476	0.884860258263829	1
rs17159302_fw	-0.200676520468729	0.864537475659006	5	0.633580705009276	-0.865532884584331	0.386746374818846	0.978462158930901	0.927556023520134	Caffeine	NA	NA	NA	NA	NA	NA	NA	NA	NA	NA	NA
rs17159302_rv	0.225339317385628	0.656815017313291	5	0.318234610917538	1.50306555849462	0.132822139192088	0.869822591528149	0.800340900320598	Caffeine	2.0149718666016	4.73818296031965	4	0.318234610917538	0.586061915146959	0.55783390830281	1	Water	0.917003643347661	0.412914700034106	1
rs17159303_rv	1.03401808256567	0.605737628401636	6	0.759027777777778	-0.187108444894003	0.851575607024488	0.997730369248054	0.983715459099953	Caffeine	0.770015590743962	0.884673209750357	5	0.759027777777778	-0.426531642788413	0.669720495816318	1	Water	0.23942319789441	0.830721402504662	1
rs17159310_fw	0.571654583813434	0.526758697857319	6	0.653142402545744	-0.116232124004802	0.907468578012993	0.999999999995859	0.991403510239226	Caffeine	1.09911110474759	0.80560154322091	4	0.653142402545744	0.578735533177031	0.562767636034138	1	Water	-0.694967657181833	0.534913222271978	1
rs17159310_rv	0.320412711595184	0.419889376095039	6	0.517871986699917	0.592761595120379	0.553340713085304	0.988590066431382	0.948946285214546	Caffeine	0.351512474895466	1.34581963928407	5	0.517871986699917	0.208047238631043	0.835192083136116	1	Water	0.384714356489336	0.731219214790027	1
rs171597_fw	0.0470853448870929	0.839449716705431	4	0.591433278418451	-0.384547508936116	0.700572690578512	0.99402781980163	0.967313431592223	Caffeine	NA	NA	NA	NA	NA	NA	NA	NA	NA	NA	NA
rs171597_rv	-0.200773470953486	0.698435777971613	4	0.313468414779499	0.834980360339367	0.403728766395804	0.982839815178356	0.932681883747976	Caffeine	NA	NA	NA	NA	NA	NA	NA	NA	NA	NA	NA
rs17160491_fw	-3.4232864028895	3.66453008156985	4	0.519704433497537	-0.955687332303609	0.339230224377937	0.972432729755399	0.916841187343481	Caffeine	NA	NA	NA	NA	NA	NA	NA	NA	NA	NA	NA
rs17160491_rv	-3.95033825128881	3.97353731384138	5	0.451940850277264	-0.945632579987884	0.344336020841342	0.973833870284068	0.918453958924644	Caffeine	NA	NA	NA	NA	NA	NA	NA	NA	NA	NA	NA
rs17160676_fw	-0.176143369087689	0.496016654355872	6	0.429338103756708	0.218558811288193	0.82699374087316	0.996716789676051	0.980903040398029	Caffeine	-0.107583005998679	0.637730613954662	4	0.429338103756708	0.277498319151975	0.781397496284893	1	Water	-0.058939507863782	0.958029925147673	1
rs17162105_fw	-0.650100122813747	0.798906174799215	4	0.620496397117694	-1.42914883685681	0.152961459344257	0.890199523288401	0.822769935039067	Caffeine	0.238169449595213	1.0130359284954	1	0.620496397117694	-0.250224351311552	0.802413854502828	1	Water	NA	NA	NA
rs17163720_fw	0.834279161970273	0.625685251975065	5	0.633630289532294	0.457828401268964	0.647075729471136	0.992410641941252	0.961951448992662	Caffeine	-0.570416818187814	1.2855997102664	1	0.633630289532294	-0.869819347825656	0.384399136366519	1	Water	NA	NA	NA
rs17163720_rv	0.224903819297196	0.564473748124942	4	0.388783269961977	1.19993780001633	0.23016349808385	0.936826662309027	0.873064920559936	Caffeine	NA	NA	NA	NA	NA	NA	NA	NA	NA	NA	NA
rs17164465_rv	0.0878583107375032	0.545266391226966	5	0.546062407132244	-0.177739231434491	0.858927773537235	0.998095244152139	0.985111398803998	Caffeine	-0.00518423395949619	0.848143332763048	5	0.546062407132244	-0.223968952726306	0.822781461705909	1	Water	0.046229721291815	0.967074557151116	1
rs17164572_fw	0.179959373702476	0.596020975122436	5	0.492605233219568	0.351565811382737	0.725163908857443	0.99618028709648	0.971799177482832	Caffeine	0.8460931846724	4.22334067697803	3	0.492605233219568	0.207341646262019	0.835743051739599	1	Water	NA	NA	NA
rs17164572_rv	-0.696920885179139	0.523673715613774	5	0.254098360655738	0.725549909273638	0.468114738072905	0.984906095158148	0.939585311522067	Caffeine	-0.622883569099094	0.835819179186032	5	0.254098360655738	0.543166206564832	0.587015371618872	1	Water	0.182383702708806	0.8706389402817	1
rs1716505_fw	0.0784637057739498	0.374156976248952	6	0.54673721340388	-0.291408456159523	0.770738947977828	0.99618028709648	0.975848158206945	Caffeine	0.272592664010191	0.532382551918666	5	0.54673721340388	0.159840797035023	0.873006485835814	1	Water	-0.451249253194546	0.68701303379118	1
rs1716505_rv	-0.143428097259169	0.286544953517436	6	0.428674351585014	0.501958652785343	0.615696605964714	0.990379152003254	0.956711679104579	Caffeine	-0.0618078901752933	0.526189590173291	6	0.428674351585014	0.428465196051631	0.668312467385328	1	Water	0.073493456733712	0.947679637775589	1
rs17168376_fw	1.82029532141515	1.07793537034156	5	0.573248407643312	1.41490697164207	0.157095773647252	0.89314099933973	0.82576573349077	Caffeine	0.355022797122052	0.951723873559131	4	0.573248407643312	0.0629444609377364	0.949810730306849	1	Water	1.35196251070433	0.227377579101444	1
rs17168376_rv	-1.03475141011825	0.625806645828744	5	0.560926485397784	-2.04483991217743	0.040870643456643	0.634088056807459	0.569274478797022	Caffeine	-0.00882128319453715	0.638388380859243	5	0.560926485397784	-0.39747634415159	0.691016227488598	1	Water	-1.64736356802584	0.141318243452926	1
rs17168445_rv	-0.587664579818656	0.672214089586061	4	0.643912737508797	-1.75547045812945	0.0791788694706441	0.773353455603098	0.702629177973631	Caffeine	-4.01528326232479	3.84864869111911	4	0.643912737508797	-1.19721778424339	0.231221679827653	1	Water	-0.55825267388606	0.618164626525668	1
rs17171195_fw	0.396761305726997	0.860812018486782	6	0.616858237547893	-0.0923231455446928	0.926441299415716	0.999999999995859	0.993583129215188	Caffeine	NA	NA	NA	NA	NA	NA	NA	NA	NA	NA	NA
rs17173652_fw	-0.61050351117488	0.262745168184449	6	0.284582132564841	1.18495571248948	0.236034957834685	0.941285632590509	0.877706463516149	Caffeine	-0.75593219254292	0.48762273076786	6	0.284582132564841	0.340248097827331	0.733669699706236	1	Water	0.844707614662149	0.450715079173888	1
rs17173652_rv	-1.11188770313743	0.290622355477194	6	0.311209439528024	-1.09219601645375	0.274746953052651	0.953684947091184	0.894605202229243	Caffeine	-1.13696029074913	0.505874620430714	6	0.311209439528024	-0.677023817215213	0.498390843037433	1	Water	-0.415172199238537	0.710861447392275	1
rs1717446_fw	-0.165130043367301	0.396901531142999	6	0.343470483005367	1.21626246003461	0.223884957034156	0.934590869984188	0.869893332891952	Caffeine	-0.080629860630372	0.830530163807764	6	0.343470483005367	0.68298135349568	0.494618625200514	1	Water	0.53328110653893	0.633962822722355	1
rs1717446_rv	0.630108207388852	0.319989355660702	6	0.67515923566879	-0.317214470429198	0.751080870686717	0.99618028709648	0.975076203044297	Caffeine	0.675093500130072	0.527524592334134	5	0.67515923566879	-0.107141850975302	0.914676445959013	1	Water	-0.210072619453896	0.851213855366874	1
rs17175078_fw	-0.710640447480789	0.318542868092899	6	0.363636363636364	-0.474110942899289	0.635420795586689	0.9922384881686	0.960721574586078	Caffeine	-0.892245257975417	0.568409132826946	6	0.363636363636364	-0.585193746598835	0.558417449191561	1	Water	0.111082803699546	0.920992393003018	1
rs17175078_rv	-1.26954927971767	0.650298552752521	5	0.299382716049383	-0.644796515331046	0.519059060436045	0.987822295940089	0.944908380178576	Caffeine	NA	NA	NA	NA	NA	NA	NA	NA	NA	NA	NA
rs17175134_rv	0.296758623440392	1.37160369910465	4	0.445279866332498	0.376580603484923	0.706485304538586	0.994131761734473	0.967811641953428	Caffeine	NA	NA	NA	NA	NA	NA	NA	NA	NA	NA	NA
rs17176261_fw	0.377604173939854	0.723396094621034	4	0.759929390997352	-1.07090468133881	0.284212290750594	0.957128421815397	0.898250443418834	Caffeine	0	1.41421362129888	1	0.759929390997352	-0.814793762963062	0.415190371663049	1	Water	NA	NA	NA
rs17176261_rv	0.483392200375385	0.531071939271057	5	0.679245283018868	-0.502593668177744	0.615249981908719	0.990379152003254	0.956657333861947	Caffeine	-0.0656082475914966	1.40490457520906	2	0.679245283018868	-0.580761039852103	0.561401516348127	1	Water	NA	NA	NA
rs17178611_fw	1.47083589231147	0.550995999515791	5	0.903283052351375	-1.38551173373442	0.1658960471316	0.901256626279276	0.834560910834859	Caffeine	0.657841801214326	0.614104950482378	5	0.903283052351375	-2.56699691547631	0.0102583524935158	0.864356979459181	Water	1.18148518174189	0.291459297318558	1
rs17178611_rv	2.14941414125601	1.05855340485016	5	0.881944444444444	0.130782630540252	0.895947263788796	0.999974139883243	0.989514807916131	Caffeine	NA	NA	NA	NA	NA	NA	NA	NA	NA	NA	NA
rs17180252_fw	-0.712655488126208	0.794198683388481	4	0.971428571428571	-5.33747549751206	9.42496347633437e-08	7.03995166611249e-05	5.86509193823304e-05	Caffeine	NA	NA	NA	NA	NA	NA	NA	NA	NA	NA	NA
rs1718188_fw	0.122395830539137	0.603815292301374	6	0.624847746650426	-0.642216645723025	0.520732526534194	0.987822295940089	0.945170047331928	Caffeine	0.542053748550152	1.26724147761932	3	0.624847746650426	0.0251551791161737	0.979931187515309	1	Water	NA	NA	NA
rs1718188_rv	-0.190071302078529	0.383918946014535	5	0.590872698158527	-1.45250851062241	0.146360264503123	0.884367960089054	0.816106381493195	Caffeine	0.168844070993289	0.838348484491724	4	0.590872698158527	-0.237049588661171	0.812618320190037	1	Water	-1.21545892196124	0.277806414657241	1
rs1718240_fw	0.893309609104723	0.353045945902888	6	0.673539518900344	0.478894725847528	0.632013523215658	0.9922384881686	0.960713126960097	Caffeine	0.227871520530862	0.623586828656741	5	0.673539518900344	-0.795985778224872	0.426040301650931	1	Water	1.2748805040724	0.254988290405906	1
rs1718240_rv	-0.509462627250508	0.293300836184294	6	0.357696566998893	0.258823513955477	0.795771414400431	0.996564405484872	0.97751650477461	Caffeine	-0.31895205442135	0.65236338047248	5	0.357696566998893	0.40839773333613	0.682981697252889	1	Water	-0.149574219380653	0.893756854314828	1
rs17182538_fw	-0.6361782828205	0.618401289107903	4	0.538461538461538	-1.27801959111029	0.201242518614127	0.925078623710679	0.859161275427077	Caffeine	0.159466086085479	1.37333870592469	4	0.538461538461538	0.00387042630874036	0.996911854314706	1	Water	-1.28189001741903	0.252385130502559	1
rs17182538_rv	0.0209660847962114	1.1764944655344	4	0.596086652690426	-0.312980302763968	0.754295627021323	0.99618028709648	0.975117564478733	Caffeine	NA	NA	NA	NA	NA	NA	NA	NA	NA	NA	NA
rs17183123_fw	0.520432548064395	0.449981114112243	6	0.437757625721352	1.71273895835921	0.0867605744846043	0.792262198589354	0.720876583292133	Caffeine	-4.5007437922345e-11	8.67236628223106	2	0.437757625721352	0.0288580565455697	0.976977797705294	1	Water	NA	NA	NA
rs17183123_rv	0.104953110743355	0.423110344561402	6	0.44435736677116	0.776273465703614	0.437587536632932	0.984906095158148	0.938920943947256	Caffeine	0.699017905982963	1.0752922311193	5	0.44435736677116	0.857919458626674	0.390936938648024	1	Water	-0.08164599292306	0.941885567144026	1
rs17184689_rv	-0.0455274784721602	0.894760974550063	4	0.251269035532995	1.16939390238742	0.242244965425778	0.94425273413683	0.881811028350699	Caffeine	NA	NA	NA	NA	NA	NA	NA	NA	NA	NA	NA
rs17184766_fw	0.365862666945142	0.359077994309425	6	0.715799614643545	-1.55358454228214	0.120283548826825	0.853761537625112	0.783037881300921	Caffeine	0.346506420021989	0.650486780966706	5	0.715799614643545	-0.887357414854973	0.374886503129766	1	Water	-0.666227127427167	0.551936005629443	1
rs17184766_rv	-0.419242120688161	0.334118000221093	6	0.329931972789116	0.865713997315439	0.386647022099754	0.978399327002432	0.927469848585459	Caffeine	-0.567730105408782	0.547045851876441	5	0.329931972789116	0.257314161770877	0.796936260923131	1	Water	0.608399835544562	0.586972362288525	1
rs17185052_fw	-0.228654555560394	0.451339347688195	6	0.366883116883117	0.702259144731117	0.482517566963247	0.984906095158148	0.939628723810913	Caffeine	-1.6157697644972	1.12535831822525	4	0.366883116883117	-0.950948695463935	0.341630420501156	1	Water	1.65320784019505	0.139912233318837	1
rs17185052_rv	-0.71766017377293	0.323675190469039	6	0.357641582622188	-0.407955463602176	0.68330637220242	0.993651369100512	0.965657993736767	Caffeine	-0.0525486270780353	0.557147440428811	5	0.357641582622188	0.956778126630713	0.338679254810045	1	Water	-1.36473359023289	0.223017029341633	1
rs1719130_fw	-0.0741974108602133	0.393274901078994	6	0.535752401280683	-0.552924935882396	0.580314811678154	0.990055142778634	0.9526710786296	Caffeine	0.774719279080618	0.802746071473671	6	0.535752401280683	0.786631305860317	0.431497727578062	1	Water	-1.33955624174271	0.231671438597053	1
rs1719130_rv	0.305675850781787	0.38514077914974	6	0.53454231433506	0.434350653222182	0.664033826129056	0.99347685213867	0.964455005553477	Caffeine	-0.126246796533407	1.37804307662151	5	0.53454231433506	-0.19203789982952	0.847712518116777	1	Water	0.626388553051702	0.575963501819639	1
rs1719262_fw	0.943762012376175	0.512589482465968	5	0.60017652250662	1.04871706907241	0.294308355868247	0.960893659745964	0.902628665483964	Caffeine	0.181083578251412	0.82649839616286	5	0.60017652250662	-0.272374508505821	0.785334071259132	1	Water	1.32109157757823	0.238168245950783	1
rs1719262_rv	0.427381651176091	0.402574130619427	5	0.709335219236209	-1.15451015586738	0.248291077300158	0.947003813452187	0.884658164369403	Caffeine	1.39877126338916	0.778423532878256	6	0.709335219236209	0.650820110808106	0.515162616596688	1	Water	-1.80533026667549	0.106973871211806	1
rs17196752_fw	0.821631757218942	0.280730036834543	6	0.662434652725915	0.525305223496654	0.599371026781369	0.990200314588924	0.954983414327383	Caffeine	0.164587438074783	0.472586153216497	6	0.662434652725915	-1.07826977353085	0.280913382073624	1	Water	1.6035749970275	0.152200575930966	1
rs17196752_rv	0.025990268591154	0.238942680469644	6	0.454679439941046	0.869545074473955	0.384549065136636	0.977540424971412	0.926601226991684	Caffeine	0.241762416565353	0.392098785069705	6	0.454679439941046	1.08019610104858	0.280054864255554	1	Water	-0.210651026574625	0.850808993877618	1
rs17196820_rv	0.0807531136734857	0.369313547056796	6	0.614583333333333	-1.04482064268459	0.296105872406634	0.961457251731978	0.90367182874272	Caffeine	0.491353094852986	0.640331214465472	5	0.614583333333333	0.0386262031785207	0.969188410762697	1	Water	-1.08344684586311	0.333349531912767	1
rs17204908_fw	-0.0077453665280014	0.653288682038893	4	0.626016260162602	-0.800426222387029	0.423463893220818	0.983772463408285	0.935904808069553	Caffeine	-0.544280475071584	6.00846351441651	2	0.626016260162602	-0.176325361366376	0.860038338679959	1	Water	NA	NA	NA
rs17204908_rv	0.502501455122798	0.589870541138296	4	0.524131274131274	0.688119309108519	0.491377651869023	0.985393759407259	0.940478891450935	Caffeine	1.2934225115673	0.889063635009981	2	0.524131274131274	1.34616052051507	0.178250754163937	1	Water	NA	NA	NA
rs17207330_fw	0.715664856323806	0.886990583850008	5	0.466268146883006	0.959195673332169	0.337460179726118	0.972432729755399	0.916831739591328	Caffeine	NA	NA	NA	NA	NA	NA	NA	NA	NA	NA	NA
rs17207330_rv	0.277014809055818	0.971903861966432	5	0.579347000759301	-0.0443238649079899	0.964646248919672	0.999999999995859	0.997461216681984	Caffeine	0.928934193322457	1.18634427612863	4	0.579347000759301	0.513207557903936	0.607806139689923	1	Water	-0.557531422811926	0.618618503718497	1
rs172081_fw	0.0333083870283934	0.657597588308255	4	0.679156908665105	-1.08971143274341	0.275840278374571	0.954054768949469	0.895210171218829	Caffeine	-1.25417572136821	7.50630678511344	2	0.679156908665105	-0.266985586373195	0.789480258815392	1	Water	NA	NA	NA
rs1720837_fw	0.422738746442797	0.792839662634268	4	0.419354838709677	0.943647476453948	0.345349822526377	0.973958901345193	0.918571090041093	Caffeine	-4.5007437922345e-11	8.67236628223106	2	0.419354838709677	0.0375240608847882	0.97006715584206	1	Water	NA	NA	NA
rs17209882_fw	0.824669887386451	0.267678680132991	6	0.643044619422572	0.8819027442174	0.377829402949168	0.977353878037425	0.925985620148145	Caffeine	0.785881097319962	0.461120410416847	6	0.643044619422572	0.427822685907464	0.668780219095559	1	Water	0.454080058309936	0.685154498541081	1
rs17209882_rv	-0.0491759014927831	0.432009006164885	6	0.513089005235602	-0.235050393767352	0.814169620109774	0.996716789676051	0.979459298348271	Caffeine	0.317985104755517	0.649743750262326	4	0.513089005235602	0.408802884415528	0.68268432296661	1	Water	-0.64385327818288	0.565369489964928	1
rs172113_fw	0.835864627394483	0.768688362946941	5	0.637540453074434	0.3527564394393	0.724271043233905	0.99618028709648	0.97167651689005	Caffeine	-1.15754330876584	5.0020188355177	3	0.637540453074434	-0.344310611943245	0.730612704471212	1	Water	NA	NA	NA
rs172113_rv	0.734445897525579	0.795902201217968	6	0.760496183206107	-0.528903980273789	0.596872060714373	0.990200314588924	0.954983414327383	Caffeine	2.81580388247516	5.73189763075471	3	0.760496183206107	0.289677564007385	0.772062922061647	1	Water	NA	NA	NA
rs17213695_rv	-0.00420226972543013	0.799686952726905	4	0.69402390438247	-1.02940493299674	0.303289432016553	0.962412549657749	0.905210803112159	Caffeine	-0.271004904030837	1.37535384393292	4	0.69402390438247	-0.792526470990673	0.4280537632215	1	Water	-0.236878462006067	0.832493786324055	1
rs17218781_rv	-1.04928381675395	0.52444034022217	6	0.626595030221625	-2.98779594774673	0.00280997093585023	0.169698329879091	0.149711145568495	Caffeine	-1.30462670804203	0.839380871613441	4	0.626595030221625	-2.17096156972946	0.0299340774994017	1	Water	-0.81683437801727	0.465796197943632	1
rs1722207_rv	0.291202811689554	0.939605587920815	4	0.530994152046784	0.177805499565477	0.858875728146171	0.998095244152139	0.985111398803998	Caffeine	NA	NA	NA	NA	NA	NA	NA	NA	NA	NA	NA
rs17224094_fw	1.11284686729565	0.328564361384067	6	0.585760517799353	2.33251134335168	0.0196738068794595	0.482854590978451	0.428272348264055	Caffeine	1.12373003421924	0.647947779410653	5	0.585760517799353	1.19957702082103	0.230303655452294	1	Water	1.13293432253065	0.311741026857245	1
rs17224094_rv	1.99419746433511	0.3615009713435	6	0.870094722598105	0.255603549893457	0.798256977024647	0.996565059029689	0.977560082710449	Caffeine	0.826594220566069	0.788645266884406	6	0.870094722598105	-1.36335353466504	0.172771117583312	1	Water	1.6189570845585	0.148307363182193	1
rs17224206_fw	0.918340115550599	0.783006302758845	4	0.567144719687093	0.82774436309744	0.407815289336409	0.983772463408285	0.934148386995076	Caffeine	-0.291148530453656	1.2988216377638	1	0.567144719687093	-0.432206837570364	0.665591090249122	1	Water	NA	NA	NA
rs17224237_fw	0.360575312993712	0.467811596284834	6	0.464462809917355	1.07514256475605	0.282310905188933	0.956092736150057	0.897033563626995	Caffeine	0.520528885191814	1.06059060736954	4	0.464462809917355	0.625045825452441	0.531940982278398	1	Water	0.450096739303609	0.687770247631283	1
rs17224237_rv	0.468177537864183	0.502235311161825	6	0.599361532322426	0.130162105966927	0.896438174528528	0.999999999995859	0.989601399148312	Caffeine	-0.642687188674371	0.894241745948275	3	0.599361532322426	-1.16913879885814	0.242347714126569	1	Water	NA	NA	NA
rs17226013_fw	0.628456021776742	0.81946534421066	4	0.605351170568562	0.244846980283038	0.806574915802104	0.996716789676051	0.978575709239723	Caffeine	-2.7991003711757	5.75377306263674	3	0.605351170568562	-0.560834211368269	0.574910562103934	1	Water	NA	NA	NA
rs17226013_rv	-0.529133612837068	0.508355635070002	6	0.533757961783439	-1.3069023996682	0.191245861023781	0.916847413572632	0.850526699028678	Caffeine	-0.182953488823605	1.38809897523138	3	0.533757961783439	-0.229227944852662	0.818691753913573	1	Water	NA	NA	NA
rs17226159_fw	-0.409937427205675	0.386969629932602	6	0.292918454935622	1.21796201989795	0.223238405960356	0.934089522835431	0.869262713414128	Caffeine	0.648448084971363	1.24210787473252	4	0.292918454935622	1.23153540477982	0.21812268334715	1	Water	-0.01357338488187	0.990330340162487	1
rs17226159_rv	-0.583598617399607	0.34830081072068	6	0.360313315926893	-0.0275454196969391	0.978024713896703	0.999999999995859	0.998420766366393	Caffeine	-0.108836387273137	0.672308990161267	5	0.360313315926893	0.691896352602402	0.489002421353971	1	Water	-0.719441772299341	0.520629130586436	1
rs17231506_fw	-0.0656082477820213	0.993417552031056	4	0.352490421455939	0.546096542166844	0.584999576565252	0.990162357180921	0.95324376319021	Caffeine	-0.857508649307405	1.23356245994344	2	0.352490421455939	-0.202177449080938	0.839778002112951	1	Water	NA	NA	NA
rs17231506_rv	-1.03973435163296	0.592960899889048	6	0.364356435643564	-0.814942412227098	0.415105274538544	0.983772463408285	0.935246957278021	Caffeine	0.0486961132921248	0.803691232360812	2	0.364356435643564	0.753027349863455	0.45143347914902	1	Water	NA	NA	NA
rs1723156_fw	2.02875533699225	3.95383774509358	4	0.309111880046136	0.716526609649682	0.473666242794113	0.984906095158148	0.939628723810913	Caffeine	-0.447667209944778	5.35599758584286	3	0.309111880046136	0.0665809500367234	0.946915311756376	1	Water	NA	NA	NA
rs1723156_rv	-0.238273528015609	0.670786359929285	5	0.40205223880597	0.236510233777023	0.813036767106346	0.996716789676051	0.979459298348271	Caffeine	NA	NA	NA	NA	NA	NA	NA	NA	NA	NA	NA
rs1723170_fw	-0.687115243532206	1.28596804445607	5	0.572192513368984	-0.76045236702119	0.446984231320882	0.984906095158148	0.939563294018244	Caffeine	0.135982386072236	1.3766660302538	3	0.572192513368984	-0.112459965099339	0.910458711541585	1	Water	NA	NA	NA
rs1723170_rv	0.137681322499116	1.17225495320154	5	0.599198396793587	-0.225586493468259	0.821523046738432	0.996716789676051	0.98044662369921	Caffeine	-0.280437658057762	0.914522379138447	3	0.599198396793587	-0.746361030053131	0.455449353529974	1	Water	NA	NA	NA
rs17233364_fw	-0.499424182620613	0.355259585101951	6	0.495575221238938	-1.35597919302577	0.175105788366287	0.909046386081111	0.842978874323604	Caffeine	-1.43900712377567	0.639146786574318	5	0.495575221238938	-2.2237576352283	0.0261647551513859	1	Water	0.86777844220253	0.438444303320411	1
rs17233364_rv	0.0853446857842169	0.283867839884676	6	0.479681274900398	0.587119589945579	0.557123391602153	0.988787357949949	0.949257554499696	Caffeine	-0.23464533609378	0.524478000920103	5	0.479681274900398	-0.292339529698455	0.770027037860467	1	Water	0.879459119644034	0.432305612089261	1
rs172336_fw	-0.994348325036422	0.525454163270976	5	0.494243421052632	-1.84853610392693	0.0645248264505924	0.730689939077661	0.661419887145296	Caffeine	-3.0000000000288	5.48488603100454	5	0.494243421052632	-0.542759256970791	0.587295568837831	1	Water	-1.30577684695614	0.243653506822914	1
rs172336_rv	0.484262176196115	0.622846501090668	5	0.581415174765558	0.249943839894049	0.80263077958383	0.996716789676051	0.978403244530335	Caffeine	-1.49921889959368	7.25663180519435	2	0.581415174765558	-0.251880552673799	0.801133391776469	1	Water	NA	NA	NA
rs172337_fw	1.59754522406749	1.1262668836187	6	0.972772277227723	-1.75657221550091	0.0789907522882143	0.772847583840391	0.702168745897945	Caffeine	2.28783492093468	6.38720227559821	3	0.972772277227723	-0.201665668716524	0.840178103521425	1	Water	NA	NA	NA
rs172337_rv	1.39624379915329	0.530422471131644	5	0.776940467219292	0.279623842375976	0.779766112942864	0.99618028709648	0.976469220090649	Caffeine	0.95293767557721	0.813104560744668	4	0.776940467219292	-0.362791414975624	0.716760705458685	1	Water	0.6424152573516	0.566238237486453	1
rs17234953_rv	-0.485957823098464	0.671691193934682	4	0.428842504743833	-0.296836640739499	0.766591230259222	0.99618028709648	0.975470917907724	Caffeine	NA	NA	NA	NA	NA	NA	NA	NA	NA	NA	NA
rs172366_fw	0.386447272501237	0.725731048341517	5	0.405485544848036	1.05976873898861	0.289249821937841	0.959527625572592	0.900982385368693	Caffeine	NA	NA	NA	NA	NA	NA	NA	NA	NA	NA	NA
rs172366_rv	-0.12410853785549	0.653569323846126	5	0.607537361923327	-0.858487154671693	0.390623520470422	0.979298854777178	0.928423384592626	Caffeine	-0.288786074872844	1.28155973625696	2	0.607537361923327	-0.566308682844886	0.571183958919506	1	Water	NA	NA	NA
rs17238344_fw	1.3800166203848	0.321961960274612	6	0.774665042630938	0.450903833481368	0.652058860501303	0.993294464583308	0.962961315204317	Caffeine	0.779289980189495	0.576965223656234	6	0.774665042630938	-0.789567099357326	0.429780628802623	1	Water	1.24047093283869	0.268037636234508	1
rs17238344_rv	-0.516503066529664	0.43997390471893	5	0.345035105315948	0.282817694501358	0.777316589612153	0.99618028709648	0.976469220090649	Caffeine	-0.327073901446549	0.813988095589949	5	0.345035105315948	0.385584963904181	0.699804070767822	1	Water	-0.102767269402823	0.926889562169766	1
rs17240890_fw	1.46382746842557	0.476771344560117	6	0.674732433690088	1.5398563349526	0.123595376381942	0.856828341010198	0.786557406008166	Caffeine	1.02117324848516	0.860489388030541	6	0.674732433690088	0.33876670573653	0.734785484687306	1	Water	1.20108962921607	0.283526866853405	1
rs17240890_rv	1.30041529286748	0.461690883350089	6	0.84375	-0.836021837602682	0.403142617983828	0.982468141130908	0.93226244815774	Caffeine	0.613590954361406	0.865928549717076	4	0.84375	-1.23891053085077	0.215378633308712	1	Water	0.402888693248088	0.719047801054674	1
rs17240911_fw	0.0511299678129922	0.406266350815718	6	0.59729448491155	-0.844457668689398	0.398413708637554	0.981306378511657	0.930808660436097	Caffeine	0.467100078271792	0.81790478178904	3	0.59729448491155	0.0891245247674946	0.928982947003121	1	Water	NA	NA	NA
rs17240911_rv	-0.0624638959560157	0.366586684365357	6	0.446183953033268	0.419102436845904	0.675141269847356	0.99347685213867	0.965298396735733	Caffeine	-0.511236174075218	0.610609077377857	5	0.446183953033268	-0.483345099705725	0.628850722512206	1	Water	0.902447536551629	0.420370693538226	1
rs17240918_fw	0.27150811391382	0.74379201634035	5	0.347150259067358	1.21418001488884	0.224678990364904	0.935171421803228	0.870529945597	Caffeine	NA	NA	NA	NA	NA	NA	NA	NA	NA	NA	NA
rs17240918_rv	0.939833245267377	0.589488751844036	6	0.639455782312925	0.622285625301549	0.533754071568388	0.987864789460286	0.946444665029437	Caffeine	3.18318053265584	5.22767400584036	4	0.639455782312925	0.499300006278483	0.617568050712831	1	Water	0.122985619023066	0.912558848453916	1
rs17240931_fw	1.69044613052096	1.1140576275741	4	0.604123711340206	1.13797425030184	0.255131234683782	0.94861783405142	0.888343303782855	Caffeine	NA	NA	NA	NA	NA	NA	NA	NA	NA	NA	NA
rs17240931_rv	0.639963625366063	0.735447152735989	5	0.583333333333333	0.412662402207707	0.679853974801507	0.99347685213867	0.965298396735733	Caffeine	NA	NA	NA	NA	NA	NA	NA	NA	NA	NA	NA
rs17240973_fw	0.257532159142501	0.399721602460395	6	0.49537037037037	0.690608676665383	0.489811493316137	0.985370720681787	0.940453438410905	Caffeine	-0.483036649053466	0.594128049032726	6	0.49537037037037	-0.781847620294124	0.434304131163891	1	Water	1.47245629695951	0.188601226990156	1
rs17240973_rv	-1.31599869215374	0.516108217464754	6	0.197632058287796	0.165007216239087	0.868938302179757	0.998236773147854	0.985730092578686	Caffeine	-0.695348652898521	0.868486143648806	5	0.197632058287796	0.812691860035722	0.416394749353195	1	Water	-0.647684643796635	0.563057989459553	1
rs17240980_fw	1.34139131020538	1.11580725548061	4	0.509433962264151	1.16834782693809	0.242666490763241	0.944886900795478	0.882341107580398	Caffeine	NA	NA	NA	NA	NA	NA	NA	NA	NA	NA	NA
rs17240980_rv	-0.8799545091806	0.74143495519394	5	0.403469079939668	-0.659428429808873	0.509620690886394	0.987485767893445	0.943929150247639	Caffeine	NA	NA	NA	NA	NA	NA	NA	NA	NA	NA	NA
rs17241022_fw	0.0389737652102153	0.402574200694718	6	0.616129032258064	-1.07849973737917	0.280810798899675	0.955754937078465	0.89689381097683	Caffeine	1.28320134372488	0.775897633013531	6	0.616129032258064	1.04401840439131	0.296476874708373	1	Water	-2.12251814177048	0.0580717092396527	1
rs17241022_rv	0.56538712204151	0.30566468753899	6	0.632291666666667	0.0763136497811226	0.939169566557437	0.999999999995859	0.995520132772019	Caffeine	-0.0360093131777893	0.575633151643648	6	0.632291666666667	-1.00423341785195	0.315266118037706	1	Water	1.08054706763307	0.33464499938523	1
rs17243143_fw	-0.465980211113991	0.757304846157413	5	0.585227272727273	-1.06991228473774	0.284658792947199	0.957128421815397	0.898250443418834	Caffeine	-2.50810684784488	6.12233822684588	2	0.585227272727273	-0.465896572394306	0.641289534717164	1	Water	NA	NA	NA
rs17243143_rv	1.73914315113401	1.08332399000522	5	0.843464441795789	0.0506852975058875	0.959576292480876	0.999999999995859	0.997271647182654	Caffeine	0.877545045678626	1.24834984616053	4	0.843464441795789	-0.646204675081895	0.518146812256594	1	Water	0.696889972587783	0.533784168988039	1
rs17247945_fw	1.59420714268241	0.70846453868401	5	0.707566462167689	1.00303255714757	0.315845153019479	0.965929619088741	0.909468903809621	Caffeine	0.145006069003438	0.670558206955892	6	0.707566462167689	-1.1014525929782	0.2706997264018	1	Water	2.10448515012577	0.060236997845739	1
rs17247945_rv	1.54102658343542	0.389878884797748	6	0.809822361546499	0.236407368423364	0.813116579049085	0.996716789676051	0.979459298348271	Caffeine	0.205533105415758	0.719882439248045	6	0.809822361546499	-1.72711983106506	0.0841461447511895	1	Water	1.96352719948842	0.0795683325933424	1
rs17249141_fw	-0.347613956742791	1.36416808802402	4	0.428909952606635	-0.0449461140868457	0.964150260235785	0.999999999995859	0.997461216681984	Caffeine	NA	NA	NA	NA	NA	NA	NA	NA	NA	NA	NA
rs17249141_rv	1.60158529263105	0.637887888850868	6	0.807445442875481	0.263509204304972	0.792158130164734	0.996404803346845	0.977267818005543	Caffeine	-0.595036032986624	0.713374674423398	3	0.807445442875481	-2.84357164379352	0.00446109786795734	0.526009016412246	Water	NA	NA	NA
rs17250008_fw	1.12378358461569	0.348316366331499	6	0.786363636363636	-0.514935344730062	0.606598201264872	0.990379152003254	0.956134793969406	Caffeine	0.924374529864938	0.441119573187341	6	0.786363636363636	-0.858654854478468	0.390530964635913	1	Water	0.343719509748406	0.758919006121779	1
rs17250008_rv	1.07355775195496	0.389910078340496	6	0.904891304347826	-3.02438111257612	0.00249142370614774	0.158827242666103	0.139672374666758	Caffeine	0.0117375874531704	0.743215298987394	6	0.904891304347826	-3.01535348383063	0.00256679918322322	0.36750581538743	Water	-0.00902762874549001	0.993568642492184	1
rs17250351_fw	-0.177309687731753	0.291238995725915	6	0.452745274527453	0.0421475980717427	0.966381036084967	0.999999999995859	0.997534612531595	Caffeine	0.479709257519507	0.512159719088434	6	0.452745274527453	1.30680712371753	0.191278225175714	1	Water	-1.26465952564579	0.258817473358399	1
rs17250351_rv	0.385780969759837	0.280348241586424	6	0.604688763136621	-0.140038398377707	0.888629651777825	0.999354916337486	0.988484417998841	Caffeine	-0.166290853870834	0.697288893904866	5	0.604688763136621	-0.848043540545932	0.396413722813556	1	Water	0.708005142168225	0.527279476727084	1
rs17253315_fw	0.567260359706749	0.773734230164422	5	0.672333848531685	-0.195802887869818	0.844764449634731	0.997309689093765	0.982771076093067	Caffeine	0.065608247590331	1.40490457520923	2	0.672333848531685	-0.464908094365819	0.64199727370519	1	Water	NA	NA	NA
rs17257176_rv	0.0763081565047804	0.789370499543917	4	0.895968790637191	-2.63109209304755	0.00851109692587948	0.321181551737065	0.281652036734566	Caffeine	NA	NA	NA	NA	NA	NA	NA	NA	NA	NA	NA
rs17259991_fw	0.519653204399531	0.761700361610668	4	0.380228136882129	1.32366120594485	0.18561558793446	0.912919637976971	0.846177293859607	Caffeine	-1.94406723738428	6.77991903123378	2	0.380228136882129	-0.214676195373493	0.830019783217049	1	Water	NA	NA	NA
rs17259991_rv	-0.666721887726678	0.548774155815869	6	0.473362445414847	-1.02058503758522	0.307451081321816	0.963126701795656	0.906401010357811	Caffeine	-1.49921889959368	7.25663180519435	2	0.473362445414847	-0.191902764490453	0.847818371941492	1	Water	NA	NA	NA
rs1726113_fw	-0.271359229446588	0.572995943203103	4	0.401918976545842	0.220100142285641	0.825793163997929	0.996716789676051	0.980659342057894	Caffeine	NA	NA	NA	NA	NA	NA	NA	NA	NA	NA	NA
rs17261567_fw	-0.346557409313904	0.308346445072069	6	0.562841530054645	-1.94346253198929	0.0519602982070213	0.681534706242187	0.616444086913599	Caffeine	0.384428433325243	0.509097226521287	6	0.562841530054645	0.258744445868593	0.79583242413372	1	Water	-2.20220697785788	0.0492629435317263	1
rs17261567_rv	-0.108987093871171	0.319800356902408	6	0.394077448747153	1.00443171334787	0.315170570393241	0.965929619088741	0.909468903809621	Caffeine	0.165794867288833	0.497064294012823	6	0.394077448747153	1.19903921635815	0.230512697143848	1	Water	-0.19460750301028	0.862053020219847	1
rs17265251_fw	3.51103667811212	4.73254345006985	4	0.567870485678705	0.684170928952972	0.493867237165522	0.985932081802182	0.94098256177426	Caffeine	NA	NA	NA	NA	NA	NA	NA	NA	NA	NA	NA
rs17265251_rv	-1.30585935689841	1.13056958124263	4	0.53960396039604	-1.2954600674507	0.195161568245627	0.9204645291118	0.854517440610569	Caffeine	-0.581022233025764	1.04960648823805	4	0.53960396039604	-0.704807592551654	0.480929982927478	1	Water	-0.590652474899046	0.59792806443238	1
rs1726623_rv	1.15189780484263	0.705581282298052	4	0.777020447906524	-0.136750777654814	0.891227791748862	0.999354916337486	0.988526315894991	Caffeine	NA	NA	NA	NA	NA	NA	NA	NA	NA	NA	NA
rs1726626_rv	0.938295972618284	0.6474417380858	6	0.846823324630113	-1.19177382170458	0.233349943066585	0.938857054480648	0.875451088288343	Caffeine	NA	NA	NA	NA	NA	NA	NA	NA	NA	NA	NA
rs1726735_rv	-0.809736228352266	0.822649785965401	4	0.630340017436792	-1.63303026172011	0.102462632249355	0.822174808590437	0.752001198422084	Caffeine	2.20541079285353	6.48353110614477	2	0.630340017436792	0.257843295352178	0.796527849052369	1	Water	NA	NA	NA
rs1726746_fw	0.666677764005106	0.369138081700095	6	0.555110220440882	1.20642562165087	0.227653421805045	0.935898834475721	0.871423389127	Caffeine	1.80573783345661	1.06009203799235	5	0.555110220440882	1.49458504767394	0.135022770823306	1	Water	-0.28815942602307	0.796953299042339	1
rs1726746_rv	-0.149659896116124	0.414410685067972	6	0.461224489795918	0.0138852784574408	0.98892150668819	0.999999999995859	0.999282846973802	Caffeine	-1.28809374376386	0.678585864148226	5	0.461224489795918	-1.66917659169278	0.0950823877571843	1	Water	1.68306187015022	0.132897322777929	1
rs1726807_rv	1.93747695184498	0.780413002570884	5	0.628278221208666	1.81011787272273	0.0702775099130244	0.749173993619097	0.679564990065069	Caffeine	NA	NA	NA	NA	NA	NA	NA	NA	NA	NA	NA
rs17268179_fw	-0.382471699122021	0.862337958152909	5	0.640977443609023	-1.11566554535028	0.264565324052761	0.950318162891896	0.891102030623896	Caffeine	NA	NA	NA	NA	NA	NA	NA	NA	NA	NA	NA
rs17268179_rv	0.0463959358710176	0.743629164464984	5	0.644405897658283	-0.737118681383025	0.461050179480293	0.984906095158148	0.939563294018244	Caffeine	0.173526579941966	1.38945655884086	3	0.644405897658283	-0.303005014729404	0.761886039945518	1	Water	NA	NA	NA
rs17270501_fw	-0.411189609418524	0.525136490961203	5	0.564958283671037	-1.28061863745209	0.200327650430235	0.924933885987836	0.858878237459766	Caffeine	-0.687184704992703	0.797131039268596	3	0.564958283671037	-1.18988550988502	0.234091394420706	1	Water	NA	NA	NA
rs17270624_rv	-1.23901861033315	1.16519330447131	6	0.411111111111111	-0.754934486878447	0.450288291920711	0.984906095158148	0.939563294018244	Caffeine	1.29870468018553	1.20873331301582	3	0.411111111111111	1.37174897327557	0.170141597050578	1	Water	NA	NA	NA
rs17271931_fw	-0.168727021307586	0.709205467720125	5	0.485790408525755	-0.157744618800261	0.874658039906	0.998570828078695	0.986690721749854	Caffeine	-1.06992771918936	1.19890513215927	4	0.485790408525755	-0.844999338866593	0.398111208174461	1	Water	0.687254720066332	0.539455418557433	1
rs17271931_rv	0.0278019552081714	0.505245957086424	5	0.460015835312747	0.372256034039976	0.709702229826267	0.994574441004965	0.968368049424573	Caffeine	0.825229246497104	0.840013812763248	4	0.460015835312747	1.17320469320237	0.240713730454658	1	Water	-0.800948659162394	0.47451520282949	1
rs1727322_fw	-0.555019389176047	0.559325915640742	6	0.457605985037406	-0.688391500152195	0.491206274993646	0.985393759407259	0.940478891450935	Caffeine	0.493946571269281	1.27406074139844	2	0.457605985037406	0.521113894126156	0.602287432530781	1	Water	NA	NA	NA
rs1727322_rv	1.32564444193945	0.547791914720747	6	0.746031746031746	0.45288284803481	0.650633102301424	0.993125994460019	0.962757938892618	Caffeine	0.902373474237248	0.871149838576085	3	0.746031746031746	-0.201096754513982	0.840622919682036	1	Water	NA	NA	NA
rs17276513_fw	1.00669969375874	0.626479553832044	5	0.749124854142357	-0.139271236020171	0.8892358186695	0.999354916337486	0.988526315894991	Caffeine	NA	NA	NA	NA	NA	NA	NA	NA	NA	NA	NA
rs17276513_rv	-0.00854315766769679	0.608092937685256	6	0.502158273381295	-0.0282461836800519	0.977465802653143	0.999999999995859	0.998375879619131	Caffeine	-4.5007437922345e-11	8.67236628223106	2	0.502158273381295	-0.000995477694178962	0.999205723848376	1	Water	NA	NA	NA
rs17281013_fw	-0.24341161773721	0.329808481851574	6	0.573543015726179	-1.63650446389246	0.101734052227588	0.820502829710226	0.750017769404988	Caffeine	-0.908214232723668	0.576611179311476	6	0.573543015726179	-2.08899117981805	0.0367085171478023	1	Water	0.45248671592559	0.686200357128628	1
rs17281013_rv	0.390372896631727	0.383068839191299	6	0.514118792599805	0.871599760977293	0.383426761130392	0.977540424971412	0.926601226991684	Caffeine	1.27748391703844	0.829891298905421	5	0.514118792599805	1.47126946709059	0.14121825713267	1	Water	-0.599669706113297	0.592349983169794	1
rs17281761_rv	1.32324222369868	0.521505693413382	6	0.868392664509169	-1.08067661792503	0.279840987565126	0.955754937078465	0.89689381097683	Caffeine	0.0943467006917495	0.772193299273701	5	0.868392664509169	-2.32127698295167	0.0202718996593085	1	Water	1.24060036502664	0.267987706399447	1
rs1728182_fw	-0.507600794988041	0.634637975175127	4	0.608236536430834	-1.49298723073581	0.135440529453662	0.873265550943303	0.803631417369193	Caffeine	NA	NA	NA	NA	NA	NA	NA	NA	NA	NA	NA
rs1728182_rv	-0.132513486862248	0.439892232412134	6	0.399399399399399	0.626186895716685	0.531192361442474	0.987822295940089	0.946139464618754	Caffeine	0.431662364315806	0.992240562698516	5	0.399399399399399	0.846196612199178	0.397443071543668	1	Water	-0.220009716482493	0.84426382997886	1
rs17282015_fw	0.0160190482023726	0.657408373858903	5	0.503556187766714	0.00272898451307344	0.997822588093009	0.999999999995859	0.999843103238365	Caffeine	-1.46266309168476	7.29442096109332	2	0.503556187766714	-0.202468172661472	0.839550737665827	1	Water	NA	NA	NA
rs17282015_rv	0.35066786345569	0.399965413940955	6	0.537490134175217	0.50110669547237	0.61629603496538	0.990379152003254	0.956843326053323	Caffeine	-0.124055448278112	0.706801187255302	5	0.537490134175217	-0.388083622094331	0.697954151674358	1	Water	0.889190317566701	0.427229675713922	1
rs17282194_fw	-0.400235413366635	0.563193376393562	6	0.447570332480818	-0.336905559545128	0.736188094177315	0.99618028709648	0.973302051368678	Caffeine	-0.557279716352053	0.8140986666391	4	0.447570332480818	-0.425976969134548	0.67012462807604	1	Water	0.08907140958942	0.936610932931691	1
rs17282194_rv	1.02535619260948	0.77510385991387	6	0.717455621301775	0.12060413391441	0.904004594357238	0.999999999995859	0.990784305632507	Caffeine	0.947218865822468	1.2325546432757	2	0.717455621301775	0.0124484565575433	0.990067825229279	1	Water	NA	NA	NA
rs1728653_fw	0.14624402774722	0.466476634886364	5	0.569585253456221	-0.287077984247154	0.774052609022332	0.99618028709648	0.976469220090649	Caffeine	-0.165477080113514	0.742911739908631	5	0.569585253456221	-0.599850905515525	0.54860560384506	1	Water	0.312772921268371	0.780038385224208	1
rs1728653_rv	-0.717466156712889	0.375803931261784	6	0.422878228782288	-1.08167344476009	0.279397656862313	0.955754937078465	0.89689381097683	Caffeine	-0.691536970521685	0.684003146374911	6	0.422878228782288	-0.556383327632413	0.577948833912062	1	Water	-0.525290117127677	0.639054205414495	1
rs17287030_fw	-0.380117034884583	0.443496383544666	5	0.475624256837099	-0.637066539951312	0.524081502319585	0.987822295940089	0.945859701324813	Caffeine	-1.06950515828514	0.862421069267502	4	0.475624256837099	-1.12697250169431	0.259754107450593	1	Water	0.489905961742998	0.661801165546366	1
rs17287030_rv	-0.137654415273166	0.341711287038905	6	0.440582053354891	0.295997672648559	0.76723185876113	0.99618028709648	0.975470917907724	Caffeine	0.286983020632829	0.721330764249649	5	0.440582053354891	0.728907191604659	0.466058435381001	1	Water	-0.4329095189561	0.699099225698389	1
rs17293632_rv	1.06891401315045	0.763500521962291	5	0.625984251968504	0.725456874747377	0.468171792275326	0.984906095158148	0.939585311522067	Caffeine	NA	NA	NA	NA	NA	NA	NA	NA	NA	NA	NA
rs17295938_rv	0.512451034679131	1.1047231929322	4	0.478781284004353	0.540748043491471	0.588681258934751	0.990200314588924	0.953531854803683	Caffeine	NA	NA	NA	NA	NA	NA	NA	NA	NA	NA	NA
rs1729653_fw	-1.34407409444022	0.530842758310353	5	0.204995693367786	0.0212576440282976	0.983040131365638	0.999999999995859	0.998556074650192	Caffeine	-0.735667557060396	0.891520538849826	3	0.204995693367786	0.695094478216355	0.486996094984201	1	Water	NA	NA	NA
rs1729653_rv	1.28921865376368	0.415774763011669	6	0.672882672882673	1.36604390023473	0.171925184739505	0.905849014221881	0.839027393389075	Caffeine	0.450246170872691	0.751653278021886	5	0.672882672882673	-0.360546427364177	0.718438543800239	1	Water	1.72659032759891	0.123161154838546	1
rs1729654_fw	0.938508972129014	0.481458913839014	5	0.745356793743891	-0.281416900309874	0.778390657111607	0.99618028709648	0.976469220090649	Caffeine	1.77590380407746	1.10563917573768	3	0.745356793743891	0.634840165030334	0.525532664672296	1	Water	NA	NA	NA
rs1729654_rv	-0.484978146910995	0.422414739248874	5	0.31135225375626	0.731098588863209	0.464718936195417	0.984906095158148	0.939563294018244	Caffeine	0.790754883359755	1.24640077912028	4	0.31135225375626	1.271308455992	0.203618935250589	1	Water	-0.540209867128791	0.629562199233818	1
rs17301517_fw	-0.0556160015765772	0.419686766620612	6	0.453574363188168	0.311239246007155	0.755618749606876	0.99618028709648	0.975448614744702	Caffeine	-0.230032514272203	0.676851115233807	5	0.453574363188168	-0.0647018508321704	0.948411389161547	1	Water	0.375941096839325	0.737119219094216	1
rs17301517_rv	-0.547109619830159	0.500385197457568	5	0.424931129476584	-0.488717332421547	0.62504183118993	0.99114479395729	0.958689156570916	Caffeine	0.469786974394866	0.998374869554174	4	0.424931129476584	0.773606887446223	0.439163297883733	1	Water	-1.26232421986777	0.259697934686236	1
rs173026_rv	-1.12783978649983	1.20132313792009	4	0.258992805755396	-0.0637877805791567	0.949139208129054	0.999999999995859	0.996195895901365	Caffeine	NA	NA	NA	NA	NA	NA	NA	NA	NA	NA	NA
rs17303157_rv	1.01770669433713	0.679979527417567	4	0.713058419243986	0.15797826580332	0.874473925015049	0.998570828078695	0.986666191908676	Caffeine	NA	NA	NA	NA	NA	NA	NA	NA	NA	NA	NA
rs17308336_fw	-0.0288389640846088	0.400550390138791	6	0.582577132486388	-0.904257709413104	0.365858765889002	0.977114871462525	0.925238964760837	Caffeine	-1.40322310605847	5.20108991806996	4	0.582577132486388	-0.333888655574274	0.738463580576113	1	Water	-0.57036905383883	0.610561780546717	1
rs17308336_rv	-0.145064307241461	0.443912046675241	6	0.678729689807976	-2.01166966563935	0.0442547703069103	0.648323819556821	0.583263404405077	Caffeine	-0.219493745995778	0.786579085151112	2	0.678729689807976	-1.22992570680534	0.21872492675727	1	Water	NA	NA	NA
rs1730859_fw	-2.17417858436248	1.05809260849071	4	0.37384744341995	-1.56737920475161	0.117026081737537	0.849892584567731	0.779149969594055	Caffeine	-2.01731659218912	4.40701380879652	4	0.37384744341995	-0.340722862288109	0.733312225836794	1	Water	-1.2266563424635	0.273403536824058	1
rs173093_fw	-0.37408178908586	0.324283130330434	6	0.355191256830601	0.685251697360074	0.493185106394717	0.985518620211575	0.94062063613519	Caffeine	-0.245098993585576	0.721225711748103	6	0.355191256830601	0.486946534578225	0.626296220381404	1	Water	0.198305162781849	0.859458966728816	1
rs173093_rv	-0.181546253386655	0.262864102128456	6	0.454419889502762	0.00487613462134362	0.996109422886747	0.999999999995859	0.999689050869103	Caffeine	-0.218964795431892	0.415393006507632	6	0.454419889502762	-0.0869941976153049	0.930676124255164	1	Water	0.0918703322366485	0.934623431348857	1
rs1730997_fw	-0.253699075715483	0.767113307527439	6	0.375409836065574	0.332908181035358	0.739203593785778	0.99618028709648	0.974304155017504	Caffeine	0	1.41421362129874	1	0.375409836065574	0.359972046588655	0.718868037823113	1	Water	NA	NA	NA
rs1730997_rv	-0.417714788559153	0.522230985737401	6	0.244155844155844	1.36398206118799	0.172573211625467	0.906820160988354	0.839914086938207	Caffeine	-2.40697884488727	6.24533357866785	3	0.244155844155844	-0.204464716560129	0.837990361652837	1	Water	NA	NA	NA
rs1731353_fw	-3.80453973101772	4.24053042524367	4	0.641083521444695	-1.03397672632115	0.301147043663146	0.962201297193344	0.905101547671758	Caffeine	NA	NA	NA	NA	NA	NA	NA	NA	NA	NA	NA
rs17315740_fw	1.04650382752923	0.682216066339425	5	0.467791411042945	1.72308582114778	0.0848730064934833	0.787336924666819	0.716633036805403	Caffeine	0.218265292091685	0.804137922607354	4	0.467791411042945	0.431864094041367	0.665840192575193	1	Water	1.29122172710641	0.24894839322673	1
rs17315740_rv	-0.556147763832216	0.810575398684716	4	0.365413533834586	-0.00518630733621118	0.995861943999623	0.999999999995859	0.999689050869103	Caffeine	NA	NA	NA	NA	NA	NA	NA	NA	NA	NA	NA
rs17317684_rv	2.44771991117319	1.02323541908611	6	0.996934865900383	-3.26110115421891	0.00110980441453279	0.0970745408385167	0.0850522030132584	Caffeine	NA	NA	NA	NA	NA	NA	NA	NA	NA	NA	NA
rs17325376_fw	-1.28579867020768	0.848480468050462	4	0.583941605839416	-1.91492214403028	0.0555024333206042	0.696547845781067	0.630772054125352	Caffeine	NA	NA	NA	NA	NA	NA	NA	NA	NA	NA	NA
rs17325376_rv	0.406789337838434	0.629279749035084	4	0.288362512873326	2.08196682071174	0.0373455004629344	0.615910242218962	0.551678838393959	Caffeine	NA	NA	NA	NA	NA	NA	NA	NA	NA	NA	NA
rs17325839_fw	4.08146686942781	3.71706386334018	6	0.536354056902002	1.05884475610082	0.289670486945541	0.959562012191425	0.900999731204418	Caffeine	NA	NA	NA	NA	NA	NA	NA	NA	NA	NA	NA
rs17325839_rv	0.390199082331769	0.555384503701993	6	0.573676680972818	0.16804779555154	0.866545678283474	0.998095244152139	0.985599118944836	Caffeine	-0.428468402294414	1.29837310623548	2	0.573676680972818	-0.558650159659133	0.576400500222153	1	Water	NA	NA	NA
rs17326497_fw	0.91041786995285	0.458617866485988	5	0.799043062200957	-1.02461408183036	0.305545317401323	0.962895598468748	0.906014849283157	Caffeine	1.32537753719013	0.835366813601274	6	0.799043062200957	-0.0657754845519629	0.947556574451952	1	Water	-0.958838597278397	0.39192653608654	1
rs17326497_rv	1.00257481729183	0.41304383668382	6	0.67218045112782	0.688816198666925	0.490938940528533	0.985370720681787	0.940453438410905	Caffeine	-0.0151384225970987	0.530921721031068	6	0.67218045112782	-1.38099822512004	0.167279506384942	1	Water	2.06981442378696	0.0645881580757519	1
rs17327001_fw	-0.926907485826459	0.860807307673074	5	0.628899835796388	-1.68958541914143	0.0911072973863587	0.79751574463799	0.726964430579842	Caffeine	-2.29866808093327	6.37443335945116	2	0.628899835796388	-0.44335988965221	0.657505443279648	1	Water	NA	NA	NA
rs17327001_rv	0.473825182142667	0.544252617781799	5	0.489928909952607	0.944625666004281	0.344850018949016	0.973833870284068	0.918453958924644	Caffeine	-1.21413029142851	1.15818176288317	2	0.489928909952607	-1.0135200878162	0.31081180613028	1	Water	NA	NA	NA
rs1732792_rv	1.59321316808277	0.807531639550366	4	0.777777777777778	0.421593635361418	0.673321652691681	0.99347685213867	0.965298396735733	Caffeine	NA	NA	NA	NA	NA	NA	NA	NA	NA	NA	NA
rs17337746_fw	0.861840413440907	0.556550953271893	5	0.801703163017032	-0.961516492081922	0.336292537224802	0.972432729755399	0.916831739591328	Caffeine	-1.8598143226365	1.11243221881169	2	0.801703163017032	-2.92762795005272	0.00341558491167504	0.446797241048945	Water	NA	NA	NA
rs17337746_rv	1.02578538421741	0.621634629734005	5	0.744992295839753	-0.0744725818743906	0.940634357064024	0.999999999995859	0.995567485728474	Caffeine	NA	NA	NA	NA	NA	NA	NA	NA	NA	NA	NA
rs17337965_fw	0.145828233526301	0.866513483037608	4	0.327886710239651	0.996622683417996	0.318947691320981	0.966794985435097	0.910095728647063	Caffeine	NA	NA	NA	NA	NA	NA	NA	NA	NA	NA	NA
rs17340157_fw	0.240474283428425	0.386154392324819	6	0.686296715741789	-1.40458896035892	0.160143541282634	0.896557991825587	0.829270150026914	Caffeine	0.848990292695603	0.696723854023778	6	0.686296715741789	0.0949125143795809	0.924384316357836	1	Water	-1.4995014747385	0.180610900281737	1
rs17340157_rv	-0.198047553061899	0.284247237537271	6	0.461214165261383	-0.149841037947681	0.880890031242286	0.998769493748265	0.987398523815864	Caffeine	0.0596080144426015	0.518858623514665	6	0.461214165261383	0.414493768921768	0.678512529465723	1	Water	-0.564334806869449	0.614342999285078	1
rs17341514_fw	-0.886756909241417	0.621613386926185	5	0.354419410745234	-0.46184308919774	0.644193848259085	0.992410641941252	0.961951448992662	Caffeine	-0.961561479326918	1.22972874521742	5	0.354419410745234	-0.294286376892146	0.768539081662559	1	Water	-0.167556712305594	0.881073728791999	1
rs17341514_rv	-0.880247147378039	0.530352754248875	5	0.581182348043297	-2.27749562977448	0.0227566453046637	0.512638587561567	0.45583611573359	Caffeine	NA	NA	NA	NA	NA	NA	NA	NA	NA	NA	NA
rs1734195_rv	0.298440931310182	1.22005075847341	4	0.431601272534464	0.470277079009656	0.638157071178244	0.992410641941252	0.961299425661245	Caffeine	NA	NA	NA	NA	NA	NA	NA	NA	NA	NA	NA
rs17342912_fw	0.515391007675773	0.828630753231721	5	0.478846153846154	0.724154793616456	0.468970708426904	0.984906095158148	0.939585311522067	Caffeine	NA	NA	NA	NA	NA	NA	NA	NA	NA	NA	NA
rs17342912_rv	-0.154458369668644	0.597854791935908	4	0.447863247863248	0.0917437654305774	0.926901624211564	0.999999999995859	0.993583129215188	Caffeine	-1.66666666670667	7.08095741798393	3	0.447863247863248	-0.205813813191952	0.836936350825626	1	Water	NA	NA	NA
rs17343667_rv	-1.09770428683858	1.1511644684169	4	0.337822671156005	-0.368923838721099	0.712184494055903	0.994992422207835	0.96895623561617	Caffeine	NA	NA	NA	NA	NA	NA	NA	NA	NA	NA	NA
rs17344332_fw	-0.0242440391865652	0.661588950499882	5	0.222539229671897	1.85415090034422	0.0637175743077301	0.728947792779824	0.660161852723005	Caffeine	NA	NA	NA	NA	NA	NA	NA	NA	NA	NA	NA
rs17344332_rv	0.0901227738308922	0.596672536624968	6	0.525933609958506	-0.0229687777212032	0.981675178144915	0.999999999995859	0.998556074650192	Caffeine	0	1.41421362129874	1	0.525933609958506	-0.0734172059533889	0.941474126172506	1	Water	NA	NA	NA
rs17344537_fw	-1.01747118213225	0.368176660032455	6	0.271146245059289	-0.0778333035534491	0.937960654391461	0.999999999995859	0.995367401597021	Caffeine	0.310071850438303	0.487896488260139	5	0.271146245059289	2.66221761804608	0.00776276730214542	0.746578264399516	Water	-2.74005092159953	0.0144234981527684	1
rs17344537_rv	-0.211814243391452	0.523632846987261	6	0.528225806451613	-0.620353810239009	0.535024875178118	0.987864789460286	0.946726629720835	Caffeine	NA	NA	NA	NA	NA	NA	NA	NA	NA	NA	NA
rs17346125_fw	0.16305491446699	0.660537871364142	6	0.435096153846154	0.642118212645979	0.520796431434144	0.987822295940089	0.945170047331928	Caffeine	-0.277270507057031	0.747625094145167	4	0.435096153846154	-0.021644570661718	0.982731479601819	1	Water	0.663762783307697	0.553407908451548	1
rs17346125_rv	0.47817918295252	0.466403193263447	5	0.452513966480447	1.43373269439204	0.151648558422224	0.889125922752263	0.821238198293053	Caffeine	0.50271401038161	1.2627357713702	3	0.452513966480447	0.548992394210479	0.583010669421904	1	Water	NA	NA	NA
rs17347262_fw	0.560366967821669	0.539023855410168	6	0.698704103671706	-0.520881482405293	0.602449335922161	0.990200314588924	0.955180536952636	Caffeine	NA	NA	NA	NA	NA	NA	NA	NA	NA	NA	NA
rs17347262_rv	0.826244351423846	0.542941259045511	6	0.702519379844961	-0.0609265832951892	0.951417678360137	0.999999999995859	0.996450207240117	Caffeine	0.155798882943125	0.903554569286188	4	0.702519379844961	-0.778619297869457	0.436204007848578	1	Water	0.717692714574268	0.521643393092715	1
rs17347451_rv	1.08289251063192	1.2230259271352	4	0.653136531365314	0.367970580462067	0.712895170890623	0.995048881540136	0.969188564398694	Caffeine	NA	NA	NA	NA	NA	NA	NA	NA	NA	NA	NA
rs17347617_fw	-0.257919123442415	0.770173728765885	5	0.584134615384615	-0.776044352022901	0.437722798901416	0.984906095158148	0.938920943947256	Caffeine	-3.54089891517029	3.62563399875247	4	0.584134615384615	-1.0703421154337	0.284465343942306	1	Water	0.294297763410799	0.792725628946136	1
rs17347617_rv	-0.210616228583288	0.457574084826437	6	0.475524475524476	-0.246158652682024	0.805559421260454	0.996716789676051	0.978575709239723	Caffeine	1.01965816410954	1.05997458136018	5	0.475524475524476	1.05440129614765	0.291699229105139	1	Water	-1.30055994882967	0.245542147595938	1
rs1734960_fw	-0.305422827819564	0.425009589715922	6	0.504915102770331	-0.764885969834256	0.444339449157305	0.984906095158148	0.939510840148709	Caffeine	-0.260462533922496	0.708417261075447	6	0.504915102770331	-0.395421729132347	0.692531675438272	1	Water	-0.369464240701909	0.741484880659308	1
rs1734960_rv	0.387863287405772	0.382513691273053	6	0.409821428571429	1.96742478600511	0.0491342591844561	0.671257455969348	0.605330942571857	Caffeine	-0.300520342524156	0.770691407350044	4	0.409821428571429	0.0832801386584439	0.933628792481596	1	Water	1.88414464734667	0.0925073788891436	1
rs173511_fw	-0.155158160516167	0.27311956256346	6	0.479371316306483	-0.265805053075528	0.790389351382286	0.996345810015094	0.976973887769569	Caffeine	0.768131449805638	0.508599640318164	5	0.479371316306483	1.67261826997458	0.0944024679071875	1	Water	-1.93842332305011	0.0834907535629287	1
rs173511_rv	0.231625299434413	0.284070960290175	6	0.541484716157205	0.229886518214297	0.818179952701934	0.996716789676051	0.97977825205357	Caffeine	0.174936404386608	0.604996424953122	4	0.541484716157205	0.0142400658644612	0.988638455284575	1	Water	0.215646452349836	0.84731404621413	1
rs1735153_rv	-1.07312972729759	0.551328809482334	6	0.496350364963504	-1.91996302328249	0.0548625702181358	0.693723473800658	0.627900505976204	Caffeine	-0.480200582272371	1.34458912599748	3	0.496350364963504	-0.34627811117081	0.729133716995014	1	Water	NA	NA	NA
rs1735167_fw	-0.49898794983627	0.874372317406051	4	0.368333333333333	0.0461880516165178	0.963160365740769	0.999999999995859	0.997461216681984	Caffeine	-0.970894687785598	1.2132811676402	3	0.368333333333333	-0.355664618993651	0.722091744611056	1	Water	NA	NA	NA
rs1735167_rv	0.719692900840279	0.666212418281723	6	0.642728904847397	0.198832587818941	0.842393703517792	0.997309689093765	0.982676577848564	Caffeine	0.144238939817229	0.828800351042423	4	0.642728904847397	-0.534494491106104	0.592999459843847	1	Water	0.733327078925045	0.512613371149303	1
rs1735169_fw	0.497173225451599	0.538791318791676	5	0.463178294573643	1.1966176091206	0.231455633742645	0.93836505230797	0.875024488483768	Caffeine	2.05095062401948	5.44421710267283	3	0.463178294573643	0.403823825687619	0.686342274777988	1	Water	NA	NA	NA
rs1735169_rv	0.0693999007189268	0.496523495714322	5	0.515463917525773	0.0151543624134339	0.987909030994591	0.999999999995859	0.999225259357007	Caffeine	NA	NA	NA	NA	NA	NA	NA	NA	NA	NA	NA
rs1735173_fw	-0.928283504026829	0.596431583139432	6	0.539379474940334	-1.82104426576001	0.0686001283188626	0.743239838590328	0.67366699581895	Caffeine	NA	NA	NA	NA	NA	NA	NA	NA	NA	NA	NA
rs17351767_rv	-0.206651030191866	0.549227453171645	5	0.402797202797203	0.340792328970337	0.733259925750403	0.99618028709648	0.972568138999147	Caffeine	NA	NA	NA	NA	NA	NA	NA	NA	NA	NA	NA
rs1735192_fw	-0.53801048967688	0.31848998074764	6	0.38944918541505	-0.277504368406601	0.781392851986981	0.99618028709648	0.976709388653077	Caffeine	-0.575544064999285	0.546248518562696	6	0.38944918541505	-0.230510348302495	0.817695223199021	1	Water	-0.046994020104106	0.966530529826573	1
rs1735192_rv	-0.2391225514835	0.271355207638771	6	0.506745362563238	-0.980654254261051	0.326763269868084	0.968212571841148	0.911917595386298	Caffeine	0.118042690553105	0.599273446563057	5	0.506745362563238	0.151950005080312	0.879226367816	1	Water	-1.13260425934136	0.311882018035184	1
rs173537_fw	0.275428854749932	0.700341224752454	4	0.570588235294118	-0.0125976913727734	0.989948762410904	0.999999999995859	0.999282846973802	Caffeine	0.614051907531091	1.32452987251533	4	0.570588235294118	0.248994286214017	0.803365201197404	1	Water	-0.26159197758679	0.815318418013972	1
rs173537_rv	0.0472815161240929	0.486585898462514	5	0.633975481611208	-1.03173652447214	0.302195562178378	0.962201297193344	0.905101547671758	Caffeine	-1.06790916401949	0.784389535364146	5	0.633975481611208	-2.06175509867003	0.0392310579141457	1	Water	1.03001857419789	0.357737885241894	1
rs173538_fw	-0.0222587067999671	0.60779661903718	5	0.380776340110906	0.763406115964482	0.445221233615072	0.984906095158148	0.939510840148709	Caffeine	-3.11093821308144	5.33059504855322	3	0.380776340110906	-0.492381024283269	0.622450011223009	1	Water	NA	NA	NA
rs173538_rv	-0.792132966768465	0.562251505958007	6	0.538586515028432	-1.68391996855565	0.0921971366488443	0.800661289202304	0.730085300862935	Caffeine	NA	NA	NA	NA	NA	NA	NA	NA	NA	NA	NA
rs17353994_rv	0.0306865865265835	0.842070510736399	4	0.522779043280182	-0.0718380501876516	0.942730791361057	0.999999999995859	0.995717017994782	Caffeine	NA	NA	NA	NA	NA	NA	NA	NA	NA	NA	NA
rs1735402_rv	-0.546886395032531	0.754114104409588	6	0.26025459688826	0.660058349940444	0.50921638529602	0.987485767893445	0.943929150247639	Caffeine	3.1904201823457	5.21724800944151	4	0.26025459688826	0.811743256432809	0.416938967931884	1	Water	-0.151684906492365	0.892266705830519	1
rs17355357_fw	0.167660941916202	0.510043006803389	6	0.491071428571429	0.398748775702119	0.69007832429267	0.99368258694606	0.966175227395154	Caffeine	0.546353283517417	0.711022224383858	6	0.491071428571429	0.818640186140304	0.412991732063123	1	Water	-0.419891410438185	0.70772511052456	1
rs17355357_rv	-0.393266855504359	0.433418605554918	5	0.470790378006873	-0.637478814655653	0.523813005170541	0.987822295940089	0.94577742184686	Caffeine	0.627316066320938	1.15330047236317	4	0.470790378006873	0.645354580824336	0.518697429660088	1	Water	-1.28283339547999	0.252036202567927	1
rs17358840_fw	0.844404736131095	0.446344148674667	5	0.696220930232558	0.0336923665956976	0.973122466092527	0.999999999995859	0.998020190471593	Caffeine	-0.52275574211878	0.607182229233028	4	0.696220930232558	-2.22688020575444	0.0259552810873862	1	Water	2.26057257235014	0.0435472887625385	1
rs17358840_rv	-0.363285226621103	0.372854056675855	6	0.247924080664294	2.00193470471002	0.0452917545363354	0.654371623084072	0.589109963365719	Caffeine	-1.20634980236102	1.06275404610344	5	0.247924080664294	-0.0909289409369109	0.927549053901089	1	Water	2.09286364564693	0.0616675882403747	1
rs1736088_fw	-0.00710914949534742	0.334352878874674	6	0.469421487603306	0.345017921968308	0.730080897292199	0.99618028709648	0.972218831331156	Caffeine	-0.0774943395231867	0.534791242519647	5	0.469421487603306	0.0840936460248226	0.932981976488569	1	Water	0.260924275943485	0.815781331478613	1
rs1736088_rv	0.470384596586731	0.599493359167538	6	0.862348178137652	-2.27616707281188	0.0228360118626605	0.513334074746956	0.456351456386523	Caffeine	0.513579277413671	0.931752100822347	3	0.862348178137652	-1.41813725186495	0.156150697212844	1	Water	NA	NA	NA
rs1736176_fw	0.269925512164065	0.427509838167944	5	0.431662870159453	1.27481370994569	0.202375186907645	0.925502240697593	0.859496952449603	Caffeine	-0.0535641214678458	0.616276592179759	5	0.431662870159453	0.35942590066221	0.719276501570759	1	Water	0.91538780928348	0.413738483116475	1
rs1736176_rv	0.495761325754245	0.31120712615302	6	0.65546218487395	-0.473560602717614	0.635813275385121	0.9922384881686	0.960721574586078	Caffeine	0.612694750397568	0.610555231038049	5	0.65546218487395	-0.0498595508484313	0.960234310935237	1	Water	-0.423701051869183	0.705196873101496	1
rs1736177_fw	0.134079006630308	0.342732697565168	6	0.485257985257985	0.563308266246219	0.573224990242718	0.989423613867641	0.95149594582755	Caffeine	0.0428681006626884	0.555997404443285	6	0.485257985257985	0.183190163964326	0.854648811795239	1	Water	0.380118102281893	0.734308231972022	1
rs1736177_rv	0.668809809109154	0.291676271134789	6	0.489278752436647	2.44003864616596	0.0146856907587563	0.416782961577954	0.368833596292983	Caffeine	0.672138356998969	0.553829831354323	6	0.489278752436647	1.29106429655435	0.196681383177217	1	Water	1.14897434961161	0.304939940770626	1
rs1736180_fw	0.143844510770915	0.515769729863467	5	0.625314333612741	-0.714121968570701	0.475151762621811	0.984906095158148	0.939628723810913	Caffeine	-0.498876761183282	1.26620392180374	4	0.625314333612741	-0.798484153589744	0.424589585366501	1	Water	0.084362185019043	0.939955815969829	1
rs1736180_rv	-0.0544865061683647	0.559911877430378	6	0.502205882352941	-0.113071530322646	0.909973845725083	0.999999999995859	0.991790100184701	Caffeine	-0.894208158598852	1.24258191864013	3	0.502205882352941	-0.726738198673962	0.467386348451547	1	Water	NA	NA	NA
rs1736184_fw	-1.04338790550866	1.25803218149726	6	0.311627906976744	-0.199413222352497	0.841939518248425	0.997270983117115	0.982579731164246	Caffeine	NA	NA	NA	NA	NA	NA	NA	NA	NA	NA	NA
rs1736189_fw	-0.370307605265352	0.61049768005643	6	0.467411545623836	-0.392743070792866	0.694509255636922	0.993821812953018	0.966778095296064	Caffeine	0.21481426731265	0.810426180642364	5	0.467411545623836	0.426137688107489	0.670007519260144	1	Water	-0.818880758900355	0.464679532127667	1
rs1736189_rv	0.597961020759197	0.52042642217369	6	0.753396029258098	-0.996963815428606	0.318782074007494	0.966794985435097	0.910095728647063	Caffeine	0.215820867924248	0.873609878484142	5	0.753396029258098	-1.03133731259822	0.302382666574462	1	Water	0.0343734971696139	0.975515614636146	1
rs1736194_fw	0.299061160712854	0.504680926328146	6	0.59125	-0.138848237027018	0.889570075494183	0.999354916337486	0.988526315894991	Caffeine	-0.121407619189208	0.658875893777922	4	0.59125	-0.744514773444159	0.456565106945927	1	Water	0.605666536417141	0.588653598461429	1
rs1736194_rv	-0.424982166008967	0.449521120635836	6	0.361774744027304	0.317420806683618	0.750924321454255	0.99618028709648	0.975076203044297	Caffeine	-1.24345391102471	0.832442104488137	6	0.361774744027304	-0.811809475564338	0.416900964075811	1	Water	1.12923028224796	0.313325670835548	1
rs17362605_fw	-1.4072873446268	0.544175633819787	4	0.448	-2.20247371671479	0.0276318637268365	0.557537738571375	0.497227396377108	Caffeine	0.342235160485886	1.36495644291836	5	0.448	0.403668539905893	0.686456476951417	1	Water	-2.60614225662068	0.0199665949617024	1
rs17362605_rv	-0.957440853004075	0.676637591090393	6	0.474945533769063	-1.26676228691527	0.205240300763174	0.926527347413429	0.860876724833186	Caffeine	NA	NA	NA	NA	NA	NA	NA	NA	NA	NA	NA
rs17363069_fw	0.671083140813465	0.525769117642752	5	0.468208092485549	1.51858018357894	0.128868202278137	0.864335230277706	0.794706587458801	Caffeine	1.63312652925522	5.81711716690691	2	0.468208092485549	0.302635463773528	0.762167684893894	1	Water	NA	NA	NA
rs17363069_rv	-0.95635252299501	0.481452670121537	6	0.299636363636364	-0.222913833917091	0.823602569363018	0.996716789676051	0.980576612393246	Caffeine	0.302744185091299	0.802760283467305	5	0.299636363636364	1.43476735366767	0.151353403736292	1	Water	-1.65768118758476	0.138843330745499	1
rs17369578_fw	-0.553714848092785	1.07294440094313	5	0.440828402366864	-0.294436635021265	0.768424276210529	0.99618028709648	0.975470917907724	Caffeine	NA	NA	NA	NA	NA	NA	NA	NA	NA	NA	NA
rs17369578_rv	0.294324342589127	0.447433566255901	6	0.842769701606733	-3.09466677098842	0.00197034129112228	0.138997326415801	0.121344251517533	Caffeine	1.46731165775147	1.1276014576496	5	0.842769701606733	-0.187717453820833	0.851098147327841	1	Water	-2.90694931716759	0.00944369297176312	1
rs17369768_fw	1.18417843567927	0.441538296960776	6	0.854323853743471	-1.32433795324829	0.185390831081973	0.912919637976971	0.846177293859607	Caffeine	1.84677889373466	1.07193746619709	5	0.854323853743471	0.0726297345066401	0.942100764484929	1	Water	-1.39696768775493	0.212278000050127	1
rs17369768_rv	-0.585395926850091	0.528729052055916	6	0.451957295373665	-0.742592844800834	0.457728221803743	0.984906095158148	0.939563294018244	Caffeine	0.000745052570396318	0.782194699832577	4	0.451957295373665	0.247394374529584	0.804603027382876	1	Water	-0.989987219330418	0.376728159536196	1
rs17370142_fw	1.360141531766	1.1789494052225	5	0.750226244343891	0.220808663369852	0.825241417679145	0.996716789676051	0.980576612393246	Caffeine	NA	NA	NA	NA	NA	NA	NA	NA	NA	NA	NA
rs17370142_rv	0.162702083564153	0.752990038551943	6	0.529968454258675	0.0566865535013436	0.954794885543049	0.999999999995859	0.996716311565678	Caffeine	1.26006629479309	1.17209359076501	5	0.529968454258675	0.972660059160633	0.330722282225466	1	Water	-0.915973505659289	0.413439771576519	1
rs17370313_fw	0.0603560902697278	0.413484123325625	6	0.514840182648402	0.0023650719248904	0.998112947385167	0.999999999995859	0.999843103238365	Caffeine	-2.89692317946555	4.35280126309609	4	0.514840182648402	-0.679172140273878	0.497028797455367	1	Water	0.681537212198768	0.542834916404958	1
rs17370313_rv	-0.0828502874881582	0.267360694518383	6	0.43254817987152	0.70545837501141	0.480525027178548	0.984906095158148	0.939628723810913	Caffeine	-0.199105651561802	0.474338569571995	6	0.43254817987152	0.152541837549718	0.878759594923982	1	Water	0.552916537461692	0.621526050521016	1
rs17371550_fw	2.45446602398997	0.594936337606049	6	0.94336569579288	-0.602372183741791	0.546926421561038	0.9882606232856	0.947441278267362	Caffeine	1.65990356971076	1.14789350438697	6	0.94336569579288	-1.00439243775148	0.315189493622104	1	Water	0.402020254009689	0.719627808120306	1
rs17371550_rv	2.09144122495019	0.427356177917095	6	0.909713307659392	-0.511746902879825	0.608828155649547	0.990379152003254	0.956191626503117	Caffeine	1.78101396871103	0.769198300003226	6	0.909713307659392	-0.687892129653133	0.491520713134554	1	Water	0.176145226773308	0.875026755738946	1
rs17371640_fw	0.832202454763124	0.436963287996665	6	0.764765270065623	-0.79361959821518	0.427416919627219	0.984653689616292	0.936997403874788	Caffeine	0.384668722144034	0.6145208918608	5	0.764765270065623	-1.29257828691317	0.196156953337792	1	Water	0.49895868869799	0.655950689564938	1
rs17371640_rv	1.45812406928008	0.421413181971011	5	0.726027397260274	1.14748292167855	0.251182087520226	0.947616532286628	0.885659457547053	Caffeine	-0.0566757517676051	0.652177735405451	5	0.726027397260274	-1.58121833325793	0.113828124901979	1	Water	2.72870125493648	0.0148340398271151	1
rs17371903_fw	1.05852582423296	0.850473567063312	6	0.662337662337662	0.452449957802713	0.650944864089144	0.993168002399657	0.962775742744681	Caffeine	-0.0871921120106735	0.991242482684336	4	0.662337662337662	-0.767643861119533	0.442698796840646	1	Water	1.22009381892225	0.275978130008152	1
rs17371903_rv	0.806929867878843	0.573411550855917	6	0.701219512195122	-0.0805389467736504	0.935808621779542	0.999999999995859	0.994887171531534	Caffeine	NA	NA	NA	NA	NA	NA	NA	NA	NA	NA	NA
rs17372662_fw	-0.0135209109695856	0.305987029854547	6	0.476264189886481	0.26633072010336	0.789984515983447	0.99631606030358	0.976921185291804	Caffeine	0.685003526623255	0.504527695864536	6	0.476264189886481	1.54603640194556	0.122095776678252	1	Water	-1.2797056818422	0.253194344286287	1
rs17372662_rv	0.170855036685872	0.28172909757397	6	0.506309148264984	0.516869238392308	0.60524744266836	0.990379152003254	0.955587045235875	Caffeine	-0.267929458707781	0.55386737014256	6	0.506309148264984	-0.529309735690305	0.596590603015872	1	Water	1.04617897408261	0.350245413932345	1
rs17373080_fw	-0.109513076477499	0.547120691320012	6	0.451229855810008	0.157533301242572	0.874824564937841	0.998570828078695	0.986690721749854	Caffeine	-0.160645154776115	1.39130949087599	3	0.451229855810008	0.0251975930682902	0.979897356801261	1	Water	NA	NA	NA
rs17373080_rv	-0.472944761126097	0.457014142611613	6	0.510791366906475	-1.12932376674811	0.258761278507098	0.948866276329095	0.889113531423097	Caffeine	-0.380542345755243	1.24863941347074	4	0.510791366906475	-0.339340976305311	0.734352877321121	1	Water	-0.789982790442799	0.480585820599651	1
rs17375948_rv	-0.273590684632824	0.646374232564873	5	0.440329218106996	-0.0522369730375806	0.958339872912124	0.999999999995859	0.997271647182654	Caffeine	0.308245728458099	1.36992768605104	3	0.440329218106996	0.400073511407101	0.689102373463021	1	Water	NA	NA	NA
rs1737896_fw	0.349477993212502	0.600696584259292	6	0.44147582697201	0.973291078493046	0.330408655214237	0.969976959481895	0.913585537373087	Caffeine	0.312648321678909	0.681749915455431	5	0.44147582697201	0.803554122102469	0.421654527875944	1	Water	0.169736956390577	0.879537998529888	1
rs1737896_rv	0.264745560603668	0.463502602240388	5	0.644124168514412	-0.708872121817821	0.478403836612892	0.984906095158148	0.939628723810913	Caffeine	0.0439157597991616	1.37197794863962	4	0.644124168514412	-0.400439288741835	0.688832991361626	1	Water	-0.308432833075986	0.783013684000075	1
rs17381047_rv	-0.667938000570475	0.738094947918513	6	0.415032679738562	-0.439969521677531	0.659959181996646	0.99347685213867	0.964290021888802	Caffeine	-2.02549169361672	1.09588236478036	3	0.415032679738562	-1.53510360993146	0.124758379716065	1	Water	NA	NA	NA
rs17382723_fw	-0.210353806222652	0.661639580333187	4	0.558408215661104	-0.672659546325533	0.501163909425386	0.986445610530971	0.942150791839518	Caffeine	3.06146808739376	5.39994190503483	3	0.558408215661104	0.523480393565501	0.600639991558848	1	Water	NA	NA	NA
rs17386162_rv	3.23894909589282	5.1468150818312	5	0.369090909090909	0.733476496974659	0.463267857552205	0.984906095158148	0.939563294018244	Caffeine	NA	NA	NA	NA	NA	NA	NA	NA	NA	NA	NA
rs17387035_fw	-0.981791897261046	0.790360873436124	4	0.362007168458781	-0.525239644019105	0.59941660891745	0.990200314588924	0.954983414327383	Caffeine	NA	NA	NA	NA	NA	NA	NA	NA	NA	NA	NA
rs17387035_rv	-0.401983607852631	0.609058751062278	4	0.451905626134301	-0.343168022096273	0.731472060238487	0.99618028709648	0.972223448563288	Caffeine	NA	NA	NA	NA	NA	NA	NA	NA	NA	NA	NA
rs17394246_rv	0.494400276334887	0.724372248912046	4	0.540208136234626	0.46001167366619	0.645507841392281	0.992410641941252	0.961951448992662	Caffeine	0.689182131585597	0.855645701386977	3	0.540208136234626	0.61707964520152	0.537182193781665	1	Water	NA	NA	NA
rs1739647_fw	0.258074587307389	0.439738320668414	6	0.50381679389313	0.552162738074604	0.58083686117082	0.990148852435215	0.952731541729405	Caffeine	-0.536110588766972	0.687183197870843	4	0.50381679389313	-0.802374188726007	0.42233653913361	1	Water	1.35453692680061	0.226493716816081	1
rs1739647_rv	0.0158450705349737	0.326532619470096	6	0.442748091603053	0.752946218775742	0.451482232810988	0.984906095158148	0.939563294018244	Caffeine	-0.152996617283848	0.519922966618066	5	0.442748091603053	0.148136970788413	0.882234672840323	1	Water	0.604809247987329	0.589181369268687	1
rs1739652_fw	0.313583312424026	0.644947749127043	5	0.223091976516634	2.42084904836092	0.0154843057116256	0.429210043225342	0.379564600483418	Caffeine	0.854799074279745	0.803863683762891	3	0.223091976516634	2.6155391132119	0.00890867172088194	0.806067517137517	Water	NA	NA	NA
rs1739652_rv	0.704080330658668	0.527857160003325	5	0.615730337078652	0.440679407989447	0.65944510623725	0.99347685213867	0.964290021888802	Caffeine	NA	NA	NA	NA	NA	NA	NA	NA	NA	NA	NA
rs17397112_fw	-0.0867386188340131	0.774416551654177	5	0.279693486590038	1.10953711024406	0.267198544482749	0.950318162891896	0.891296018910122	Caffeine	0.559625111337985	5.77892996438728	3	0.279693486590038	0.260533981601761	0.794451906561031	1	Water	NA	NA	NA
rs17397112_rv	-0.531021841687694	0.788783917414501	5	0.525984251968504	-0.805103344395146	0.420760046042276	0.983772463408285	0.935773017687488	Caffeine	-2.77611565088136	5.78373930334693	4	0.525984251968504	-0.497973063454383	0.61850302809808	1	Water	-0.307130280940763	0.783907255695955	1
rs1739839_fw	0.0441385158645303	0.577804540066516	6	0.576136363636364	-0.454814820341471	0.649242467209608	0.992848838558104	0.962387422456843	Caffeine	-0.903675289453273	1.20876836928073	4	0.576136363636364	-1.00152180034377	0.316574605973451	1	Water	0.546706980002299	0.625447635429506	1
rs1739839_rv	-0.711169165394757	1.22779978670962	4	0.390086206896552	-0.215197381427657	0.829613432422397	0.996716789676051	0.980935642980618	Caffeine	NA	NA	NA	NA	NA	NA	NA	NA	NA	NA	NA
rs17403003_fw	0.490520867186329	0.460415903205764	6	0.610878661087866	0.0858218370740992	0.931608047046769	0.999999999995859	0.994170580340707	Caffeine	-0.339752102531326	0.822302643890801	5	0.610878661087866	-0.961640141815495	0.336230400011544	1	Water	1.04746197888959	0.349654867817909	1
rs17403003_rv	0.551420056338551	0.436684425444843	5	0.530287984111221	0.984966673432732	0.324640441243138	0.967619153116053	0.911372835537607	Caffeine	-0.474430211348785	0.980764865456654	5	0.530287984111221	-0.607414358730792	0.543575961810866	1	Water	1.59238103216352	0.155082334150712	1
rs1740428_fw	0.238811215218598	0.826086515021878	4	0.468106995884774	0.443726733351127	0.657240165055653	0.99347685213867	0.963813122324263	Caffeine	-1.32904911811191	3.86216542844852	3	0.468106995884774	-0.31104407224654	0.755767117406239	1	Water	NA	NA	NA
rs1740428_rv	-0.0323805591045943	0.596419721010101	5	0.59039759939985	-0.667298242759401	0.504581648611817	0.986445610530971	0.942300131625379	Caffeine	NA	NA	NA	NA	NA	NA	NA	NA	NA	NA	NA
rs17405109_rv	-0.337745611880596	0.67753529916501	5	0.543325526932084	-0.754917752054405	0.45029833359382	0.984906095158148	0.939563294018244	Caffeine	0	1.41421362129852	1	0.543325526932084	-0.122851180674556	0.902224944862521	1	Water	NA	NA	NA
rs17406815_fw	0.0228986507801478	0.571657285290986	6	0.420863309352518	0.598486347974563	0.54951546552259	0.988590066431382	0.948459408204088	Caffeine	-0.477542805800812	1.16351770100164	5	0.420863309352518	-0.136063572971703	0.891771024221503	1	Water	0.734549920946266	0.511910539313898	1
rs17406815_rv	0.493144071357143	0.588954913425382	6	0.560535117056856	0.424158086918348	0.671450525429643	0.99347685213867	0.964979713018905	Caffeine	-0.165514247736465	0.673695244251751	5	0.560535117056856	-0.606874299948532	0.543934334870925	1	Water	1.03103238686688	0.357264904626591	1
rs17406878_fw	0.337828385134056	0.541885729342665	5	0.598665395614871	-0.114560956840595	0.908793127821847	0.999999999995859	0.99153380465713	Caffeine	0.223538718181273	0.940097394562957	5	0.598665395614871	-0.187606747582291	0.851184936364538	1	Water	0.073045790741696	0.947997880433501	1
rs17406878_rv	-0.216581316936141	0.478402999640951	6	0.435362802335279	0.0907652504814687	0.927679122139858	0.999999999995859	0.993613470653912	Caffeine	0.561048860247137	0.716745173674972	4	0.435362802335279	1.14552922772676	0.251989995205847	1	Water	-1.05476397724529	0.34630592151836	1
rs17409194_fw	-0.242286665025306	0.543568532718783	4	0.636107193229901	-1.47321703042854	0.140692524363612	0.878666842913047	0.809602189681571	Caffeine	NA	NA	NA	NA	NA	NA	NA	NA	NA	NA	NA
rs17409194_rv	-0.104602525924762	0.611919840608662	5	0.334056399132321	0.956485768898471	0.33882687083378	0.972432729755399	0.916831739591328	Caffeine	-1.49921889959368	7.25663180519435	2	0.334056399132321	-0.111528843704154	0.911196994304945	1	Water	NA	NA	NA
rs17412654_fw	0.00559103436414915	0.460179111216573	5	0.38516179952644	1.02848361180612	0.303722395853992	0.962463909090537	0.905309213136896	Caffeine	-1.04239694803825	1.20571997352693	4	0.38516179952644	-0.476645755763299	0.633614395493423	1	Water	1.50512936756942	0.178980247366227	1
rs17412654_rv	-0.558085914016686	0.474464895455932	6	0.403814262023217	-0.355113056818083	0.72250489538424	0.99618028709648	0.971583498354028	Caffeine	0.975333291899993	5.16157817463205	3	0.403814262023217	0.264440541314818	0.791440475528198	1	Water	NA	NA	NA
rs17420882_rv	0.504908946630309	0.430090495696965	6	0.369458128078818	2.41681950057784	0.0156567788908246	0.43166781159511	0.38158390829899	Caffeine	0.317553708499155	1.29145597139079	4	0.369458128078818	0.659794741561978	0.509385558270602	1	Water	1.75702475901586	0.11669126198616	1
rs1742757_fw	0.359480581329218	0.666141902922088	6	0.739368998628258	-1.02562369132212	0.305068995839136	0.962895598468748	0.905876480600896	Caffeine	-1.25164687216651	1.15713187281836	3	0.739368998628258	-1.98278037690452	0.047391966848247	1	Water	NA	NA	NA
rs1742757_rv	-0.862450369515956	1.20683155788496	5	0.441144114411441	-0.518655934338527	0.604000695896532	0.990360668326521	0.9554778981116	Caffeine	-0.15380970976904	1.39229173582	2	0.441144114411441	0.059405876207518	0.952628832790798	1	Water	NA	NA	NA
rs174310_fw	-0.13427347066813	0.557222033704	5	0.546562228024369	-0.576186108881532	0.56448939346988	0.989373109020658	0.950886642219437	Caffeine	-0.898263376590919	5.76485503488578	3	0.546562228024369	-0.188218696695683	0.850705216572079	1	Water	NA	NA	NA
rs174310_rv	-0.072041891571198	0.505190566469613	6	0.43312101910828	0.390123620799422	0.69644513706806	0.993821812953018	0.966966232487568	Caffeine	-0.605568298171138	1.28278521738801	2	0.43312101910828	-0.262272771041248	0.793111153001072	1	Water	NA	NA	NA
rs17431446_fw	0.627101066347012	0.268788667486435	6	0.767054908485857	-2.10073794896442	0.0356639761067206	0.608796748768614	0.544745984237642	Caffeine	0.163675662641155	0.438980191000485	6	0.767054908485857	-2.34197346218079	0.0191820787972372	1	Water	0.24123551321637	0.829459666740663	1
rs17431446_rv	1.6333495175779	0.337347802991764	6	0.825556353194544	0.233864690570049	0.81509002596106	0.996716789676051	0.979488696952004	Caffeine	0.878350095728011	0.568957685456466	6	0.825556353194544	-1.1883233139672	0.23470605596897	1	Water	1.42218800453725	0.204139951344898	1
rs1743788_fw	0.47709808622128	0.606763572374968	5	0.526785714285714	0.609549703882227	0.542160137896115	0.987864789460286	0.946848807769129	Caffeine	0.749420945024894	0.696590429661314	5	0.526785714285714	0.921883774635731	0.356589203329889	1	Water	-0.312334070753504	0.78033908870674	1
rs1743788_rv	-0.92170461490142	0.498616183018704	5	0.422388059701493	-1.22083245639872	0.22214946229566	0.933740027973001	0.868967508148248	Caffeine	0.395702439728014	1.22565976235949	5	0.422388059701493	0.578203068158402	0.563127027589037	1	Water	-1.79903552455712	0.108202582501902	1
rs17439106_fw	-0.15532143527856	0.480298407254981	6	0.436448598130841	0.208758768018356	0.834636560453367	0.996716789676051	0.981366368371729	Caffeine	-2.85850700902208	5.67558900548203	4	0.436448598130841	-0.458616553709163	0.64650954710348	1	Water	0.667375321727519	0.551250869660968	1
rs17439106_rv	0.490613527685989	0.479410331167034	5	0.687613843351548	-0.622376605174027	0.533694260009236	0.987864789460286	0.946444665029437	Caffeine	0.68073880667975	0.824944655944953	4	0.687613843351548	-0.131219100121738	0.895601986886061	1	Water	-0.491157505052289	0.660991093391786	1
rs17443848_fw	0.999184343999046	0.351732696941565	6	0.801675977653631	-1.13045502501383	0.258284539378847	0.948866276329095	0.888855332686149	Caffeine	0.968039481985594	0.565504653897166	5	0.801675977653631	-0.758195098445075	0.448334195124046	1	Water	-0.372259926568755	0.739599445718162	1
rs17443848_rv	0.20449392935581	0.530901427269598	5	0.643454038997215	-0.726864719936809	0.467308831329143	0.984906095158148	0.939563294018244	Caffeine	-0.435121064017191	1.25877521280089	4	0.643454038997215	-0.814687563109478	0.415251174120291	1	Water	0.087822843172669	0.937497662130585	1
rs17444576_fw	0.840057493255251	0.663582859014915	5	0.77262180974478	-0.577346917344067	0.563705125471687	0.989373109020658	0.950874506863713	Caffeine	NA	NA	NA	NA	NA	NA	NA	NA	NA	NA	NA
rs17444576_rv	-0.0838075145762848	0.483249816408979	5	0.326436781609195	1.32548014523699	0.18501195045528	0.912561226371927	0.845664924932549	Caffeine	-0.361208946291737	0.944984331717952	5	0.326436781609195	0.384277911215629	0.700772477819004	1	Water	0.941202234021361	0.400694444092101	1
rs174472_fw	-0.36229361978068	0.382870851614663	6	0.4616497829233	-0.544807387171679	0.585885997484584	0.990162357180921	0.95324376319021	Caffeine	0.426747005345664	0.697301261118818	3	0.4616497829233	0.832423213895575	0.405170103454458	1	Water	NA	NA	NA
rs174472_rv	0.107888922807331	0.325172929597211	6	0.572677595628415	-0.568605762347351	0.569623713415724	0.989373109020658	0.951177421884305	Caffeine	0.890204987494281	0.611942926963609	6	0.572677595628415	0.976268924494218	0.328931215267838	1	Water	-1.54487468684157	0.167774749671892	1
rs1744773_fw	-3.78129130925434	4.28156522247932	4	0.26010781671159	-0.638991330153189	0.522828571991095	0.987822295940089	0.945170047331928	Caffeine	NA	NA	NA	NA	NA	NA	NA	NA	NA	NA	NA
rs1744773_rv	0.215067103082698	0.641476471115799	4	0.417142857142857	0.856742998324827	0.391586934303787	0.979664678864253	0.928955376517647	Caffeine	0.970274577923389	1.24474673483337	4	0.417142857142857	1.04823568806865	0.294530031756943	1	Water	-0.191492689743823	0.864239340252257	1
rs17448506_fw	-1.98917190964299	1.09142925993191	4	0.489425981873112	-1.78377985768291	0.0744594438057842	0.759376268977284	0.689280117411144	Caffeine	NA	NA	NA	NA	NA	NA	NA	NA	NA	NA	NA
rs17453555_fw	-0.638109194778139	0.35275192875859	6	0.527678571428571	-2.12312596833023	0.0337432974773932	0.595627957461648	0.531511029316536	Caffeine	0.212451910834702	0.513367059210108	5	0.527678571428571	0.197956459152773	0.843079130093358	1	Water	-2.321082427483	0.0382234480291646	1
rs17453555_rv	-0.515337738113522	0.296443973909059	6	0.415713196033562	-0.590132970926378	0.555101505784688	0.988590066431382	0.948946285214546	Caffeine	-0.159093083781988	0.483417274845654	6	0.415713196033562	0.375045122980446	0.707626908518227	1	Water	-0.965178093906824	0.38880351617406	1
rs174548_fw	-2.25093073893108	0.762563344047529	5	0.097953216374269	-0.0403302029355658	0.967829874900208	0.999999999995859	0.997593666591653	Caffeine	NA	NA	NA	NA	NA	NA	NA	NA	NA	NA	NA
rs174548_rv	0.419998368458678	0.525837883513894	5	0.790322580645161	-1.72462388242221	0.0845952765941416	0.785588853541016	0.715129641224738	Caffeine	0.195818712603501	0.929871942423666	3	0.790322580645161	-1.2163526787329	0.223850602180816	1	Water	NA	NA	NA
rs174560_fw	-0.438260539142138	0.441150855666888	6	0.375438596491228	0.160249437986861	0.872684586677719	0.998474738092017	0.986370851555759	Caffeine	0.244595288508284	0.864686848906629	5	0.375438596491228	0.871471568338647	0.383496723362966	1	Water	-0.711222130351786	0.52540444184639	1
rs174560_rv	-0.151216557771801	0.32777297151435	6	0.404286770140429	0.721286996974043	0.470732955519646	0.984906095158148	0.939628723810913	Caffeine	0.191230872259731	0.538595034289006	6	0.404286770140429	1.07477005076464	0.28247769221648	1	Water	-0.353483053790597	0.752292232230149	1
rs17462267_fw	1.35416063020208	0.637908171304925	5	0.713392857142857	0.693267193397382	0.488141887118854	0.985370720681787	0.940453438410905	Caffeine	1.08480339965983	0.84959765566931	4	0.713392857142857	0.203488764204952	0.838753026839157	1	Water	0.48977842919243	0.661883734334989	1
rs17462267_rv	0.0614373906161566	0.682253493737429	5	0.557823129251701	-0.250485469581532	0.802211940212819	0.996716789676051	0.978403244530335	Caffeine	-1.63279377822287	5.45191443308855	2	0.557823129251701	-0.342104737424296	0.732272072379999	1	Water	NA	NA	NA
rs17464525_rv	0.353505390650719	0.802096977614662	4	0.366935483870968	1.12067706844548	0.262425346684451	0.950318162891896	0.890508268447419	Caffeine	NA	NA	NA	NA	NA	NA	NA	NA	NA	NA	NA
rs1746471_fw	1.51981207031678	0.468072879517956	6	0.896694214876033	-1.36989235312207	0.170720507105683	0.90463114639579	0.838160821730178	Caffeine	0.556936944761483	0.650293980952134	6	0.896694214876033	-2.46670679861151	0.0136361963113105	0.981360535994447	Water	1.09681444548944	0.327419507407097	1
rs1746471_rv	0.188207738688928	0.50431403667908	5	0.843097643097643	-2.96095537859408	0.00306686368364528	0.180227450924612	0.158688095169726	Caffeine	0.29331139316407	0.956423506519193	3	0.843097643097643	-1.45139438279	0.146670073004031	1	Water	NA	NA	NA
rs17466257_fw	-0.049914937763124	0.36765169961772	5	0.454042081949059	0.365664232535842	0.714615638706516	0.995717190534535	0.969776748620061	Caffeine	-0.904659226393846	0.659532083784026	4	0.454042081949059	-1.09214885789451	0.274767677289047	1	Water	1.45781309043035	0.193034802930682	1
rs17466257_rv	1.72277820743189	0.423234794599473	5	0.792006525285481	0.911350600708559	0.362110673016939	0.976291607881542	0.924119168724996	Caffeine	0.702751504912137	0.678007637761918	5	0.792006525285481	-0.935552024627041	0.349503885491152	1	Water	1.8469026253356	0.0991344536154087	1
rs17470089_fw	-0.356302405432861	0.652055674910128	6	0.345372460496614	0.434227638911736	0.664123144376827	0.99347685213867	0.964502576935332	Caffeine	NA	NA	NA	NA	NA	NA	NA	NA	NA	NA	NA
rs17470089_rv	-0.199216998650774	0.449475429983901	6	0.530413625304136	-0.714214506778435	0.475094547849219	0.984906095158148	0.939628723810913	Caffeine	-0.999941510470498	0.80299513585653	5	0.530413625304136	-1.39695290078958	0.162427734974396	1	Water	0.682738394011145	0.542124048920502	1
rs17472161_fw	-1.00646510247207	1.1519107461891	5	0.478114478114478	-0.797689444424401	0.425050730854959	0.983772463408285	0.935904808069553	Caffeine	0.0656082475903438	1.40490457520936	2	0.478114478114478	0.109051041338874	0.913162006562477	1	Water	NA	NA	NA
rs17472161_rv	-0.710701124734423	1.27786966347707	5	0.535377358490566	-0.667084787941782	0.504717976315115	0.986445610530971	0.942330418161754	Caffeine	NA	NA	NA	NA	NA	NA	NA	NA	NA	NA	NA
rs17476364_fw	-0.538443460075622	0.264770669456367	6	0.408820023837902	-0.64054670732546	0.521817233734963	0.987822295940089	0.945170047331928	Caffeine	-0.304054344531212	0.451936314932265	6	0.408820023837902	0.143363418444228	0.886003172343376	1	Water	-0.783910125769688	0.48396571814524	1
rs17476364_rv	0.357271057807537	0.235875016191909	6	0.658048373644704	-1.26057480838949	0.207462079610498	0.928305749960993	0.862828114687788	Caffeine	0.369190675654349	0.353173854037963	6	0.658048373644704	-0.808152931565802	0.419002549700749	1	Water	-0.452421876823688	0.6862429297978	1
rs17477420_fw	1.82333129241	1.01874184423477	5	0.771175726927939	0.597177165099608	0.550389103135296	0.988590066431382	0.948894464303006	Caffeine	1.50204175920676	3.65345418781157	4	0.771175726927939	0.078577646946545	0.937368567704736	1	Water	0.518599518153063	0.64333019188633	1
rs17477420_rv	0.226059247426842	0.488583082525114	6	0.47877358490566	0.636567210422851	0.524406789046612	0.987822295940089	0.945949892492079	Caffeine	0.0877997404329347	0.712541274875578	5	0.47877358490566	0.242451165989041	0.808430592001368	1	Water	0.39411604443381	0.724914200465363	1
rs1747838_rv	0.798087764952644	0.376423016969696	6	0.642857142857143	0.558682892835574	0.576378156539245	0.989423613867641	0.951876706092892	Caffeine	0.607042465910012	0.899593031566225	6	0.642857142857143	0.0214050135252463	0.982922574268182	1	Water	0.537277879310328	0.631422782817747	1
rs17479856_rv	-1.41377946225235	1.10181037338335	5	0.428368794326241	-1.02129181650845	0.307116202435747	0.963126701795656	0.906401010357811	Caffeine	NA	NA	NA	NA	NA	NA	NA	NA	NA	NA	NA
rs17480169_rv	-1.2053107109483	1.13204106775784	4	0.745408486383787	-2.01369260755229	0.044041816640769	0.646781513870601	0.582038310328715	Caffeine	0.950409175340464	1.26560619881081	3	0.745408486383787	-0.0978683917771376	0.922036799171026	1	Water	NA	NA	NA
rs17484359_rv	0.104332867177653	0.611917014045341	4	0.667660208643815	-0.969557276819323	0.332267217228755	0.971172378528847	0.915016573151528	Caffeine	-0.206795792939974	1.36660810663278	4	0.667660208643815	-0.661797079576275	0.508101278026007	1	Water	-0.307760197243048	0.783475087329749	1
rs17485793_fw	-0.230598377232806	0.452706838454535	5	0.703488372093023	-2.4178192090976	0.0156138323470767	0.430902301739839	0.380935067068878	Caffeine	-0.701760085087187	1.21681716255956	3	0.703488372093023	-1.28673809520086	0.198185590235935	1	Water	NA	NA	NA
rs17485793_rv	1.42392736889167	0.669265024300112	6	0.851543942992874	-0.482372039003911	0.629541680404514	0.992000835874186	0.959755971380397	Caffeine	0.724032765367391	1.24110678415958	4	0.851543942992874	-0.824046206968787	0.40991330359685	1	Water	0.341674167964876	0.760309497692536	1
rs17486173_fw	-1.27189358415331	0.738282844478266	5	0.475935828877005	-1.59229282382368	0.111318924627175	0.837222140068295	0.767313077861396	Caffeine	NA	NA	NA	NA	NA	NA	NA	NA	NA	NA	NA
rs17486173_rv	0.28136954940426	0.602311185956583	6	0.259860788863109	2.20494291299737	0.0274581007022068	0.555787937782827	0.495639922157771	Caffeine	NA	NA	NA	NA	NA	NA	NA	NA	NA	NA	NA
rs17491_fw	-0.459899826321717	0.408085653120895	5	0.391608391608392	-0.0474003392531761	0.962194158640894	0.999999999995859	0.997410114857468	Caffeine	-1.17127589638756	0.821406219323465	5	0.391608391608392	-0.889595733850135	0.373682997775246	1	Water	0.842195394596959	0.452062904311842	1
rs17491_rv	0.760839716823326	0.48335293247363	5	0.552032520325203	1.14192624340322	0.253484679078811	0.94861783405142	0.887643237239065	Caffeine	0.727402764542424	0.529237554162905	5	0.552032520325203	0.979742352102697	0.327213314604026	1	Water	0.162183891300523	0.884860158559138	1
rs1749555_fw	-0.557462911420835	0.690458854081675	4	0.456506610995129	-0.55477389892364	0.579049322279559	0.989911777495974	0.952392765020087	Caffeine	-2.38697726720105	6.26937436975236	3	0.456506610995129	-0.352916060808289	0.724151369817386	1	Water	NA	NA	NA
rs1749555_rv	-0.917989079013725	0.643804144665784	5	0.498425196850394	-1.4160981303701	0.156746775433458	0.892408078207456	0.825139352924696	Caffeine	1.46800215841359	1.16045217575511	3	0.498425196850394	1.27045424416757	0.20392287155791	1	Water	NA	NA	NA
rs1749560_rv	0.750567731357744	0.704669563605838	6	0.692307692307692	-0.0856606954182955	0.931736147749126	0.999999999995859	0.994170580340707	Caffeine	1.29108979786299	1.15186783039354	3	0.692307692307692	0.416853018182318	0.676785919844859	1	Water	NA	NA	NA
rs1749561_fw	0.701339341120416	0.621341204104203	5	0.735162731333759	-0.51443068284124	0.606950911908788	0.990379152003254	0.956149841514661	Caffeine	0.502577734406236	0.85631021810422	5	0.735162731333759	-0.605386430827116	0.544922264860584	1	Water	0.0909557479858759	0.935272829038816	1
rs1749561_rv	0.153210059454014	0.642205341998903	6	0.478677110530896	0.37145966210813	0.710295195091585	0.994574441004965	0.968368049424573	Caffeine	0.497919623991417	1.11230548730151	2	0.478677110530896	0.524372980749528	0.600019145455465	1	Water	NA	NA	NA
rs17496425_fw	-0.894175760832532	1.24700077313689	4	0.475086906141367	-0.637081236966195	0.524071929560384	0.987822295940089	0.945859701324813	Caffeine	-0.601859889573851	1.27406074139844	2	0.475086906141367	-0.394113802798779	0.693497020875373	1	Water	NA	NA	NA
rs17496425_rv	0.542467183486187	1.335295201515	5	0.667563930013459	-0.115869813982122	0.907755719473997	0.999999999995859	0.991403510239226	Caffeine	NA	NA	NA	NA	NA	NA	NA	NA	NA	NA	NA
rs17497903_fw	-0.00734346005019148	0.361321301677534	6	0.406869220607662	1.02285595397396	0.306375957630605	0.962909530055701	0.906189538572099	Caffeine	0.419053741657223	0.666641498148521	6	0.406869220607662	1.19401034684547	0.232473920687825	1	Water	-0.17115439287151	0.878539820807323	1
rs17497903_rv	-0.0801577942278365	0.327550423040106	6	0.474806201550388	0.0632049744127514	0.949603283693419	0.999999999995859	0.99619998679062	Caffeine	-0.622948113807947	0.58486875248476	5	0.474806201550388	-0.892657542833217	0.372040593587678	1	Water	0.955862517245968	0.393397873805206	1
rs1749862_fw	1.61456948373963	1.07976478939256	6	0.863708399366086	-0.214740299876373	0.829969800692236	0.996716789676051	0.980935642980618	Caffeine	NA	NA	NA	NA	NA	NA	NA	NA	NA	NA	NA
rs1749862_rv	-0.155755746256698	0.587533843545753	6	0.453389830508475	0.0531506805711951	0.957611851232019	0.999999999995859	0.997229841579124	Caffeine	0.114789334823215	0.947394566283178	3	0.453389830508475	0.318529275407284	0.750083491578367	1	Water	NA	NA	NA
rs17501542_fw	1.80862205539697	1.05611056530108	5	0.492625368731563	1.74046428488257	0.0817775261051359	0.779309484964975	0.708637337240791	Caffeine	-3.00010441286582	5.48474285600805	3	0.492625368731563	-0.541612218923826	0.588085672542724	1	Water	NA	NA	NA
rs17501542_rv	-0.354253985478198	0.687202183722733	5	0.446066504460665	-0.200344829214735	0.841210904536299	0.997199816818138	0.982479605296682	Caffeine	0.666573267684752	1.24608598227828	4	0.446066504460665	0.70873909311966	0.478486400372039	1	Water	-0.909083922334395	0.416961612764945	1
rs17501976_fw	0.111590764373767	0.310597632983464	6	0.485499462943072	0.546073646226019	0.585015314339421	0.990162357180921	0.95324376319021	Caffeine	-0.294713047291203	0.600042839159219	6	0.485499462943072	-0.394462885423608	0.693239323576622	1	Water	0.940536531649627	0.401027689266088	1
rs17501976_rv	-0.646374887755027	0.326210115465854	6	0.316270566727605	0.381929649801949	0.70251354705576	0.99402781980163	0.96759080601771	Caffeine	-0.558547982705748	0.667919179395023	6	0.316270566727605	0.3180268313352	0.750464584225037	1	Water	0.063902818466749	0.954499299538502	1
rs1750792_fw	-1.08475359771232	0.835796432870345	4	0.48938679245283	-1.24706728690025	0.212372826587983	0.928918726191998	0.863478052314169	Caffeine	-0.548517597112401	1.16985534030513	4	0.48938679245283	-0.432582022670098	0.665318452040136	1	Water	-0.814485264230152	0.467079894271119	1
rs1750792_rv	-1.09605851208928	0.597946516262088	6	0.465909090909091	-1.60463009815911	0.108575233605546	0.833885955616235	0.764224185550753	Caffeine	0.489995408473901	1.30571034402296	1	0.465909090909091	0.479869786088356	0.63131998648833	1	Water	NA	NA	NA
rs17518077_rv	0.243162228185669	0.610884109281541	4	0.487430167597765	0.480372872005039	0.630962280510504	0.992228780299186	0.96016535885185	Caffeine	NA	NA	NA	NA	NA	NA	NA	NA	NA	NA	NA
rs17523023_rv	-1.16455123553102	1.21021076587249	5	0.191441441441441	0.228158519369876	0.819523007707655	0.996716789676051	0.980179199400084	Caffeine	1.66666666662666	7.08095741800518	3	0.191441441441441	0.438830177219172	0.660784592489205	1	Water	NA	NA	NA
rs17523134_fw	1.53813110038692	1.13940530666099	4	0.602254428341385	0.985833252692203	0.324214945187235	0.967401956445737	0.911095258782641	Caffeine	NA	NA	NA	NA	NA	NA	NA	NA	NA	NA	NA
rs17523134_rv	0.226897895007785	0.921811673070217	4	0.725232198142415	-0.806745693812205	0.419813012502184	0.983772463408285	0.935773017687488	Caffeine	NA	NA	NA	NA	NA	NA	NA	NA	NA	NA	NA
rs17523190_rv	0.881476106192948	0.68213731161577	4	0.498360655737705	1.3018398079349	0.192971152418304	0.918697716246936	0.85243040423237	Caffeine	2.44275558614404	6.20209950076743	2	0.498360655737705	0.394916751397994	0.692904326917975	1	Water	NA	NA	NA
rs1752408_fw	0.913833223064911	0.630106094314467	4	0.958677685950413	-3.53959289670711	0.00040074470026541	0.0493481022660884	0.0431952809487003	Caffeine	NA	NA	NA	NA	NA	NA	NA	NA	NA	NA	NA
rs1752408_rv	1.54683707845003	0.617964996241254	6	0.904013961605585	-1.1259617984986	0.260181689474873	0.949206806093382	0.889388000550382	Caffeine	NA	NA	NA	NA	NA	NA	NA	NA	NA	NA	NA
rs1752409_fw	1.03651251001337	0.76648071205663	4	0.456122448979592	1.58187325590009	0.113678507370289	0.841259484603907	0.770939159544628	Caffeine	NA	NA	NA	NA	NA	NA	NA	NA	NA	NA	NA
rs1752409_rv	0.155211491067937	0.522632904471662	6	0.693831352574986	-1.2683498128612	0.204673055589246	0.925912787488272	0.860193170274494	Caffeine	1.55482841567228	1.12878578128361	2	0.693831352574986	0.652679711454923	0.513962784833284	1	Water	NA	NA	NA
rs17524376_rv	-0.50470476766275	0.819398791862407	5	0.478964401294498	-0.51319660294668	0.60781380199246	0.990379152003254	0.956149841514661	Caffeine	NA	NA	NA	NA	NA	NA	NA	NA	NA	NA	NA
rs1752664_fw	-0.426028977138495	0.36590532627138	6	0.357400722021661	0.439006244199521	0.660657011861197	0.99347685213867	0.964290021888802	Caffeine	-0.343684130894706	0.751240210793846	5	0.357400722021661	0.323437917421949	0.746363617416014	1	Water	0.115568326777572	0.917813154011662	1
rs1752664_rv	-0.440800388933884	0.293329718007762	6	0.402199528672427	-0.151677969807775	0.879440933655921	0.998592394964046	0.987040956148756	Caffeine	-0.757954024673885	0.506573061823923	6	0.402199528672427	-0.713905493808921	0.475285619989004	1	Water	0.562227524001146	0.615665904355559	1
rs17529507_fw	0.798304054078233	0.706208560642749	6	0.466602129719264	1.31985761873548	0.186882559868429	0.91385555677586	0.847142854912521	Caffeine	0.806071334758036	1.08255500288076	2	0.466602129719264	0.868188708526876	0.385291034605743	1	Water	NA	NA	NA
rs17529507_rv	0.692819253366381	0.439221171284243	6	0.661929693343306	0.0476156195511533	0.962022583547705	0.999999999995859	0.997372909875612	Caffeine	0.228874544645783	0.789972034699386	4	0.661929693343306	-0.560818486060087	0.574921283238123	1	Water	0.60843410561124	0.586951297096713	1
rs17530504_fw	0.713799087871796	4.88296075566315	4	0.420103092783505	0.212196931557918	0.831953400497204	0.996716789676051	0.981023979484727	Caffeine	-0.444664254060579	1.26417973587818	2	0.420103092783505	-0.0967536887292001	0.922922002350955	1	Water	NA	NA	NA
rs17530504_rv	-0.716895285417968	0.649834125986183	5	0.29393468118196	0.245377845187413	0.806163881709932	0.996716789676051	0.978575709239723	Caffeine	0.772132976693875	0.815234014393201	3	0.29393468118196	2.02209810995507	0.0431662172503866	1	Water	NA	NA	NA
rs17534709_fw	0.584575051278358	0.499407021484306	5	0.587962962962963	0.458592540151348	0.646526794619977	0.992410641941252	0.961951448992662	Caffeine	1.09252534027113	0.83854304274907	3	0.587962962962963	0.878875127421716	0.379468986039418	1	Water	NA	NA	NA
rs17534709_rv	1.53895030358663	0.62627467216903	5	0.863808322824716	-0.492335585731861	0.622482127442792	0.990995997527328	0.958313262111109	Caffeine	4.07212783873136	3.73591238469099	6	0.863808322824716	0.595527945652662	0.55149062474192	1	Water	-1.08786353138452	0.331382617729381	1
rs17537465_rv	-0.147800058720237	0.523394685305564	5	0.771324126726239	-2.60530567022618	0.0091792327925635	0.331925870665803	0.291458173356163	Caffeine	-1.2797770242332	1.21129419307066	3	0.771324126726239	-2.06025928398075	0.0393737601095119	1	Water	NA	NA	NA
rs17538405_fw	-0.258357598118246	0.227915125398781	6	0.408499566348656	0.490594757645671	0.623713094955297	0.990995997527328	0.958313262111109	Caffeine	-0.218436964076546	0.33363949056194	6	0.408499566348656	0.454786091103709	0.649263137600026	1	Water	0.035808666541962	0.974493678826299	1
rs17538405_rv	0.365669708690671	0.229850856478785	6	0.592137592137592	-0.0310611696332725	0.975220756860034	0.999999999995859	0.998375879619131	Caffeine	0.249627386503455	0.334080207540283	6	0.592137592137592	-0.368719115501037	0.712337099062309	1	Water	0.337657945867764	0.763042110240581	1
rs17538412_fw	-0.217131466533592	0.265120139616963	6	0.546666666666667	-1.52513124504959	0.127226365361431	0.864098677559185	0.793576241219883	Caffeine	0.298276956319709	0.436398662260162	6	0.546666666666667	0.254504479130022	0.799105844149642	1	Water	-1.77963572417961	0.112059714925162	1
rs17538412_rv	-0.377033816635141	0.321213914934858	6	0.385281385281385	0.28067548459806	0.77895931364945	0.99618028709648	0.976469220090649	Caffeine	0.3498444357209	0.825886811711435	5	0.385281385281385	0.989282201875738	0.322525089551061	1	Water	-0.708606717277678	0.526928586858107	1
rs17538964_rv	0.680569401741182	0.712198545922316	4	0.521176470588235	0.836582467838444	0.402827303793915	0.982468141130908	0.93226244815774	Caffeine	NA	NA	NA	NA	NA	NA	NA	NA	NA	NA	NA
rs17541517_fw	0.114888082280272	0.466828358164371	5	0.589389534883721	-0.528147522267463	0.597396949244515	0.990200314588924	0.954983414327383	Caffeine	-0.392093045532533	1.23567381130601	4	0.589389534883721	-0.609817381906864	0.541982785890157	1	Water	0.081669859639401	0.941868609247393	1
rs17541517_rv	0.540205442978717	0.406702517235846	6	0.557220708446866	0.763003561853301	0.445461271642164	0.984906095158148	0.939510840148709	Caffeine	0.49646863799595	0.761306612144113	5	0.557220708446866	0.350159397055684	0.726219076573123	1	Water	0.412844164797617	0.712410442835526	1
rs17543373_rv	-0.545821005662287	0.629034715245057	5	0.536307961504812	-1.09899965502383	0.27176821637244	0.950721558467419	0.891797359034954	Caffeine	NA	NA	NA	NA	NA	NA	NA	NA	NA	NA	NA
rs17545254_rv	0.931842139623042	0.770096938323059	4	0.717472118959108	-0.00014895396904581	0.999881151928268	0.999999999995859	0.999946563097013	Caffeine	NA	NA	NA	NA	NA	NA	NA	NA	NA	NA	NA
rs17546424_fw	0.859365018160244	1.28695537248099	5	0.866541353383459	-0.785849431472832	0.431955703118164	0.984906095158148	0.938272992846782	Caffeine	NA	NA	NA	NA	NA	NA	NA	NA	NA	NA	NA
rs17546424_rv	-0.863544941076413	0.785110626388559	4	0.75709219858156	-2.54785499169504	0.0108387514064856	0.364591719691165	0.320226595890103	Caffeine	-2.28783492099819	6.38720227558092	3	0.75709219858156	-0.536171841855003	0.591839792283984	1	Water	NA	NA	NA
rs17546439_fw	-2.38422404507512	0.557436440954337	6	0.16875	-1.41668488968124	0.156575076782558	0.891967281363997	0.824700596275313	Caffeine	NA	NA	NA	NA	NA	NA	NA	NA	NA	NA	NA
rs17546439_rv	-0.429300809575137	0.290084712863954	6	0.341675734494015	0.780925889926829	0.434846083870549	0.984906095158148	0.938461674543642	Caffeine	-0.45211451384493	0.490189986708961	6	0.341675734494015	0.415595919544179	0.677705713047705	1	Water	0.36532997038265	0.744275912392397	1
rs17546494_rv	1.41772504782306	1.11071251962385	4	0.599858856739591	0.911890326409084	0.361826454388905	0.97596522677703	0.923603384338163	Caffeine	NA	NA	NA	NA	NA	NA	NA	NA	NA	NA	NA
rs17547209_rv	-0.0283899262539913	0.422575769186121	5	0.657383966244726	-1.60929201840602	0.107552503534236	0.831704198424127	0.762291639324201	Caffeine	-0.188878609687207	1.23818253337226	5	0.657383966244726	-0.678846998161877	0.497234811429459	1	Water	-0.930445020244143	0.406099776063368	1
rs17548087_rv	0.988508570138596	0.714950189227816	4	0.74609375	-0.125012328633592	0.900513790071687	0.999999999995859	0.990493050499805	Caffeine	NA	NA	NA	NA	NA	NA	NA	NA	NA	NA	NA
rs17549955_fw	-0.731447710234306	0.679931729310565	6	0.526315789473684	-1.23072389450134	0.218426148142218	0.932301923138154	0.866922181414138	Caffeine	-0.924377127851649	1.1818581338054	4	0.526315789473684	-0.871287013267727	0.383597459603298	1	Water	-0.359436881233613	0.7482601213287	1
rs17549955_rv	-0.676692135272987	0.643620449448121	5	0.343966712898752	-0.0482046413730968	0.961553151209005	0.999999999995859	0.997332806656146	Caffeine	-0.522726106474444	1.30521129346644	2	0.343966712898752	0.0941920564646617	0.924956594743596	1	Water	NA	NA	NA
rs17551549_fw	1.62792496024079	0.325255607031209	6	0.847698744769875	-0.272831136536201	0.78498302373473	0.99618028709648	0.976771933055235	Caffeine	1.13292621234408	0.547920507579538	6	0.847698744769875	-1.06537097398763	0.286708086499293	1	Water	0.792539837451429	0.47916648765621	1
rs17551549_rv	-0.0485215659657592	0.264192107220463	6	0.510499637943519	-0.342653282444659	0.73185931238486	0.99618028709648	0.972223448563288	Caffeine	0.0619486408577728	0.44653589788116	6	0.510499637943519	0.0446636299189023	0.964375423872487	1	Water	-0.387316912363561	0.729472034575725	1
rs17552387_fw	0.493657773967874	0.610364629636652	5	0.493562231759657	0.850983567608578	0.394778480995894	0.980508048006584	0.929856233411071	Caffeine	-2.31007377330819	6.36096190628767	2	0.493562231759657	-0.359115698358101	0.719508538275375	1	Water	NA	NA	NA
rs17552387_rv	0.474769243909891	0.385794989554224	6	0.590804597701149	0.278585031472142	0.780563301264369	0.99618028709648	0.976556772459741	Caffeine	-0.754999283192426	0.918186569873254	4	0.590804597701149	-1.22229169388796	0.221597339183908	1	Water	1.5008767253601	0.180211413464633	1
rs17552724_fw	-1.27294366281336	0.333919663939843	6	0.221198156682028	-0.0426628328206054	0.965970307690633	0.999999999995859	0.997534612531595	Caffeine	-0.630108976670031	0.525396133641568	6	0.221198156682028	1.19640912274772	0.23153694302726	1	Water	-1.23907195556833	0.268577714427143	1
rs17552724_rv	0.986326845986882	0.292494292875677	6	0.647058823529412	1.29982379717119	0.193661367349533	0.919139207991468	0.852779415035289	Caffeine	0.760228027826743	0.498627216334111	6	0.647058823529412	0.309032919200254	0.757296485704314	1	Water	0.990790877970936	0.376340902584504	1
rs17554931_rv	1.19603907853303	1.15927427654954	4	0.671451355661882	0.415158365346221	0.678025975279541	0.99347685213867	0.965298396735733	Caffeine	NA	NA	NA	NA	NA	NA	NA	NA	NA	NA	NA
rs1755592_fw	0.810533169608375	0.801573030138076	6	0.57243816254417	0.647136767916676	0.517543430837163	0.987822295940089	0.944908380178576	Caffeine	-4.5007437922345e-11	8.67236628223106	2	0.57243816254417	-0.0336477704220747	0.97315802852712	1	Water	NA	NA	NA
rs1755592_rv	-1.04293687020638	0.812910969077801	4	0.394598649662416	-0.75643513012468	0.449388352034317	0.984906095158148	0.939563294018244	Caffeine	-1.66666666670667	7.08095741798393	3	0.394598649662416	-0.174926092342905	0.861137707642195	1	Water	NA	NA	NA
rs1755639_fw	-0.784971055940174	0.656973422190454	4	0.458270106221548	-0.940163286173771	0.34713381067244	0.974605411425653	0.920205562498181	Caffeine	NA	NA	NA	NA	NA	NA	NA	NA	NA	NA	NA
rs1755639_rv	-0.964342864970415	0.818216343698944	4	0.555090655509066	-1.4490101262341	0.147334754689283	0.884821665991973	0.816671626125236	Caffeine	NA	NA	NA	NA	NA	NA	NA	NA	NA	NA	NA
rs1755685_fw	0.665661781130184	0.609608561126577	6	0.286324786324786	2.59012598385757	0.00959408132205697	0.339337575383508	0.297524892666474	Caffeine	-0.483028130257035	0.914240407805688	3	0.286324786324786	0.470634484206921	0.637901777524354	1	Water	NA	NA	NA
rs1755685_rv	-0.994864298542095	0.77737829668858	4	0.331569664902998	-0.377898453739958	0.705506031158637	0.994096929767823	0.967758051496968	Caffeine	-0.289973010048032	0.748683427646492	4	0.331569664902998	0.549125594374138	0.582919261811116	1	Water	-0.927024048114096	0.407827844086237	1
rs17561236_rv	0.205660510108675	0.611708935113986	5	0.613793103448276	-0.421154823969198	0.673642030262905	0.99347685213867	0.965298396735733	Caffeine	0.92749600905387	1.2680363737595	2	0.613793103448276	0.366086761912495	0.714300335361309	1	Water	NA	NA	NA
rs17565229_fw	-0.737741936519086	0.313439542543284	6	0.467087466185753	-1.93307186596854	0.0532273453222853	0.684481056903777	0.61926160841389	Caffeine	-0.820000991783097	0.531769733907973	6	0.467087466185753	-1.29409436595648	0.195632827402815	1	Water	-0.63897750001206	0.56831767251132	1
rs17565229_rv	-0.266154281955187	0.279380110940449	6	0.466257668711656	-0.468821861176981	0.639196972503133	0.992410641941252	0.961765028834598	Caffeine	-0.618375570727967	0.444468291606626	6	0.466257668711656	-1.08714345091543	0.276973417603288	1	Water	0.618321589738449	0.5808883192137	1
rs17566088_rv	0.51998767392796	0.62754635977106	6	0.887820512820513	-2.46783643416393	0.0135932416726916	0.407209046583302	0.359650666296974	Caffeine	0.291932772987811	0.848348982285936	4	0.887820512820513	-2.09434644092172	0.0362291301428126	1	Water	-0.37348999324221	0.73877037276487	1
rs1757139_rv	0.639362603831562	0.848679331288622	4	0.342799188640974	1.52025312404131	0.128447370393921	0.864149038598266	0.794536659755302	Caffeine	NA	NA	NA	NA	NA	NA	NA	NA	NA	NA	NA
rs175716_fw	0.580698994153823	0.697214051602357	4	0.806159420289855	-1.21131588155682	0.225774364321451	0.935678459051037	0.871031109594055	Caffeine	NA	NA	NA	NA	NA	NA	NA	NA	NA	NA	NA
rs1757183_fw	-0.0913721164225367	0.531093304707925	5	0.67601246105919	-1.55693653731215	0.119485553599065	0.853761537625112	0.782921855791128	Caffeine	NA	NA	NA	NA	NA	NA	NA	NA	NA	NA	NA
rs1757183_rv	1.85799529569122	0.810714519802785	4	0.754716981132076	0.905454609616938	0.365224596158704	0.977114871462525	0.925238964760837	Caffeine	0	1.00000004166665	2	0.754716981132076	-1.12393004982201	0.261042702080626	1	Water	NA	NA	NA
rs17576249_fw	0.417326225161922	0.59598273061472	5	0.506183745583039	0.65872710975593	0.510071021149479	0.987517363701047	0.943972191565426	Caffeine	-0.150538771658203	1.34344318310178	4	0.506183745583039	-0.130467010010176	0.896196953217207	1	Water	0.789194119766106	0.481024047591724	1
rs17576249_rv	-0.796969039848536	0.531019707972521	4	0.476313522825151	-1.32227137498452	0.186077801114048	0.912919637976971	0.846177293859607	Caffeine	-0.120448372988118	1.39707580805663	2	0.476313522825151	-0.0183465295129126	0.985362408518977	1	Water	NA	NA	NA
rs17576822_fw	0.05790105914264	0.263185171940013	6	0.420103092783505	1.4448050311397	0.148512657514144	0.885491706938656	0.817380041450487	Caffeine	-0.335416185193313	0.453554305871297	6	0.420103092783505	-0.0288079809330745	0.977017735658853	1	Water	1.47361301207277	0.188254231461187	1
rs17576822_rv	-0.0504919765759359	0.259767473563195	6	0.433497536945813	0.835760283345447	0.403289774015034	0.982468141130908	0.93226244815774	Caffeine	0.146682975449589	0.447335656310197	6	0.433497536945813	0.926101649825467	0.354393156684417	1	Water	-0.09034136648002	0.935709092917864	1
rs17577025_fw	-1.87419066048758	4.96666015305584	4	0.491228070175439	-0.37028894347538	0.711167211097485	0.994867856935635	0.968732204108925	Caffeine	NA	NA	NA	NA	NA	NA	NA	NA	NA	NA	NA
rs17577025_rv	1.52501402330153	0.768020891005015	5	0.481741573033708	2.08077701907939	0.03745432057666	0.615971231125622	0.551807483605886	Caffeine	NA	NA	NA	NA	NA	NA	NA	NA	NA	NA	NA
rs17579044_fw	-0.00279579788395422	0.859948208697849	4	0.244652406417112	1.30768779915697	0.19097922329439	0.916847413572632	0.85048187119455	Caffeine	NA	NA	NA	NA	NA	NA	NA	NA	NA	NA	NA
rs17579044_rv	-0.582899507086152	0.697666140859044	4	0.449905482041588	-0.547320403303451	0.58415862881269	0.990162357180921	0.95324376319021	Caffeine	NA	NA	NA	NA	NA	NA	NA	NA	NA	NA	NA
rs1757925_fw	0.68967549803052	0.766509726518256	4	0.542991755005889	0.674854834532652	0.499767998072626	0.986445610530971	0.942088614485464	Caffeine	NA	NA	NA	NA	NA	NA	NA	NA	NA	NA	NA
rs17589360_fw	-0.231524240269095	0.510584733708883	5	0.479423868312757	-0.292161506717369	0.770163141426739	0.99618028709648	0.975571085992092	Caffeine	-0.69785656611132	0.876257580322213	5	0.479423868312757	-0.702425342469697	0.482413945486909	1	Water	0.410263835752328	0.714128693675658	1
rs17589360_rv	0.384170871641904	0.356618418054605	6	0.465793304221252	1.46153899382419	0.14386758252034	0.881494200459516	0.812904093388536	Caffeine	0.717270554109033	1.024109347104	5	0.465793304221252	0.834199403399324	0.404168627285929	1	Water	0.627339590424866	0.57538420232625	1
rs17590091_fw	0.28072162032539	0.30779304312896	6	0.465927099841521	1.35553675644404	0.175246606038287	0.909046386081111	0.842978874323604	Caffeine	-0.354422705338611	0.476595917263744	6	0.465927099841521	-0.457241731267989	0.647497306264038	1	Water	1.81277848771203	0.105534313754882	1
rs17590091_rv	0.297786719411356	0.281243421741676	6	0.526117054751416	0.687032368366021	0.492062331286689	0.985485050044073	0.94062063613519	Caffeine	-0.23142413480403	0.508270181595763	6	0.526117054751416	-0.661041178992584	0.508585905676989	1	Water	1.3480735473586	0.228717416645107	1
rs1759627_fw	1.8384489116569	0.758637609453288	6	0.637526652452026	1.6790675276888	0.0931388839271983	0.802396006240354	0.731881123326392	Caffeine	0.551189564623982	1.10570534247012	4	0.637526652452026	-0.0121692201345298	0.990290606782114	1	Water	1.69123674782333	0.131024738924973	1
rs1759627_rv	0.437324250623175	0.537895824576822	5	0.726337448559671	-1.0016710550082	0.316502490765572	0.965943692660071	0.909468903809621	Caffeine	NA	NA	NA	NA	NA	NA	NA	NA	NA	NA	NA
rs17598603_fw	1.04809043625312	0.542580174835169	5	0.676153846153846	0.574916642218061	0.565347674039907	0.989373109020658	0.95100703707404	Caffeine	0.923873784084365	0.762904019987789	3	0.676153846153846	0.246062040785386	0.805634206862681	1	Water	NA	NA	NA
rs17598603_rv	-0.0103463452724737	0.784370196990958	6	0.609917355371901	-0.583029781143843	0.559873252193602	0.98918674152029	0.949954717940153	Caffeine	0.0768412453929347	1.35992871796479	5	0.609917355371901	-0.27216396619368	0.785495947163223	1	Water	-0.310865814950163	0.781345386635748	1
rs175990_rv	-0.106668611622193	0.705358913580177	5	0.371251292657704	0.595702235792238	0.551374164335317	0.988590066431382	0.948894464303006	Caffeine	0.0167888643013946	1.3573022136081	4	0.371251292657704	0.400530812024632	0.688765593862924	1	Water	0.195171423767606	0.861657310789714	1
rs17599164_fw	-0.574108675860953	0.718184111142042	4	0.361797752808989	-0.00910463289672823	0.992735654342251	0.999999999995859	0.999447394278253	Caffeine	NA	NA	NA	NA	NA	NA	NA	NA	NA	NA	NA
rs1760058_fw	0.116813088964665	0.880377207342416	5	0.676470588235294	-0.70513621773566	0.480725469467036	0.984906095158148	0.939628723810913	Caffeine	NA	NA	NA	NA	NA	NA	NA	NA	NA	NA	NA
rs17600636_fw	0.813351671181073	0.680705829613229	6	0.56301652892562	0.822584486873364	0.410744323468261	0.983772463408285	0.934982796339422	Caffeine	-1.16584583185887e-12	1.39577697181356	3	0.56301652892562	-0.181557383977232	0.855930095563007	1	Water	NA	NA	NA
rs17600636_rv	-0.147438203959525	0.444664796332317	6	0.468161434977578	-0.0447784331223636	0.964283915721541	0.999999999995859	0.997461216681984	Caffeine	-0.760470884778883	1.20988089757769	5	0.468161434977578	-0.523145769910918	0.600872816497372	1	Water	0.478367336788554	0.669288192433813	1
rs17602312_rv	0.0658090087736809	0.635334241652564	6	0.497203231821007	0.121190065191466	0.903540492946036	0.999999999995859	0.990784305632507	Caffeine	0.815174146992497	1.23984967982286	1	0.497203231821007	0.666501229811282	0.505090777869286	1	Water	NA	NA	NA
rs17606146_fw	0.683670732913537	0.256783769382821	6	0.292267365661861	6.10657014958767	1.01794905837949e-09	1.03190950260869e-06	8.48387829512278e-07	Caffeine	0.000341855475423458	0.490747827425447	6	0.292267365661861	1.80283879852333	0.0714135349269382	1	Water	4.30373135106434	0.000121678190566115	1
rs17606146_rv	0.492968673495457	0.265922047401557	6	0.346877351392024	4.23342989481122	2.30153950069312e-05	0.00625137772130846	0.00531769562259155	Caffeine	0.185496359223921	0.477902267419652	5	0.346877351392024	1.7122539202541	0.0868498845409023	1	Water	2.52117597455712	0.0243785563603597	1
rs1760798_rv	-1.1590526139988	0.656222194607048	5	0.304270462633452	-0.505939319402183	0.61289924863291	0.990379152003254	0.956552494240976	Caffeine	1.62251505918794	1.12126774267821	3	0.304270462633452	2.18463349067703	0.0289157303005685	1	Water	NA	NA	NA
rs1760940_fw	-0.279171520599321	0.678571065485033	5	0.377750611246944	0.324115233083581	0.745850794586226	0.99618028709648	0.97505027313997	Caffeine	0.0836323842404886	3.54075442640622	5	0.377750611246944	0.16458049718086	0.869274182862428	1	Water	0.159534735902721	0.886728092244446	1
rs1760940_rv	0.307329782158722	0.430827178238523	6	0.680944055944056	-1.04632189634045	0.295412439267117	0.961250335453153	0.903090938984403	Caffeine	0.374120721740655	1.0094713141202	4	0.680944055944056	-0.380390175705261	0.703655806175968	1	Water	-0.665931720635189	0.552112344648691	1
rs1760959_fw	0.476741622150654	0.615511906211646	4	0.539494470774092	0.517348154790786	0.604913144275131	0.990379152003254	0.955587045235875	Caffeine	-0.612471915625226	1.25066654125132	2	0.539494470774092	-0.616295042221522	0.537699810386645	1	Water	NA	NA	NA
rs1760959_rv	1.04535081086175	0.578661858216001	5	0.565347274085138	1.35218520807306	0.176316074432214	0.909046386081111	0.842978874323604	Caffeine	0.66888127818046	1.20002243230731	4	0.565347274085138	0.338317402695419	0.735124010675261	1	Water	1.01386780537764	0.365325890957234	1
rs17616115_fw	0.0432132974569876	0.430807998769655	6	0.196610169491525	3.36769612493066	0.000757990918273554	0.0747843672541906	0.0653917784430006	Caffeine	-0.222512819674756	0.805528024083643	5	0.196610169491525	1.47121425385804	0.141233183585343	1	Water	1.89648187107262	0.0903921549580504	1
rs17616115_rv	-0.194197518175096	0.373351476266588	6	0.315289648622982	1.55699571890346	0.119471501842344	0.853761537625112	0.782921855791128	Caffeine	0.373533816768095	0.694635995715401	6	0.315289648622982	1.65415842574235	0.098095327541655	1	Water	-0.0971627068388901	0.930866464919221	1
rs17618369_fw	0.386720488221514	0.908202629003655	6	0.546038543897216	0.222464911774978	0.823951985237712	0.996716789676051	0.980576612393246	Caffeine	NA	NA	NA	NA	NA	NA	NA	NA	NA	NA	NA
rs17618369_rv	0.153888025397496	0.553292560566741	6	0.498792270531401	0.286862618403155	0.77421751423674	0.99618028709648	0.976469220090649	Caffeine	0.246780436540577	0.950560420250802	4	0.498792270531401	0.264697917617752	0.791242181794696	1	Water	0.022164700785403	0.984210543239071	1
rs17623020_fw	0.646742914626104	0.591162511157939	6	0.533188248095756	0.869125549661555	0.384778463340482	0.977540424971412	0.926601226991684	Caffeine	0.380916610382526	0.70487352899897	4	0.533188248095756	0.351790963916641	0.724995035697153	1	Water	0.517334585744914	0.644139949864729	1
rs17623020_rv	0.227113933715187	0.490966435594154	5	0.61628817541112	-0.502496516485866	0.615318302175403	0.990379152003254	0.956657333861947	Caffeine	-0.554769945578128	1.26640544597865	2	0.61628817541112	-0.81221445008552	0.416668589391941	1	Water	NA	NA	NA
rs17626118_fw	0.245366251025224	1.07516165287344	4	0.373793103448276	0.708121077562736	0.478870071472622	0.984906095158148	0.939628723810913	Caffeine	NA	NA	NA	NA	NA	NA	NA	NA	NA	NA	NA
rs17626118_rv	0.217643676231606	0.530068809652876	5	0.491195551436515	0.477042049239915	0.633332179241467	0.9922384881686	0.960721574586078	Caffeine	-0.145594824506212	0.710529621302818	4	0.491195551436515	-0.155339603351748	0.876553595572057	1	Water	0.632381652591663	0.572317570872568	1
rs17628806_fw	-0.221876095127605	0.561104474580675	5	0.380577427821522	0.472678403920478	0.636442636382118	0.9922384881686	0.960721574586078	Caffeine	0.713555936363197	1.25777854930144	2	0.380577427821522	0.954582982540982	0.339788626331008	1	Water	NA	NA	NA
rs17628806_rv	0.0643985359538284	0.424944240105925	6	0.562539682539683	-0.440239273724392	0.65976381772091	0.99347685213867	0.964290021888802	Caffeine	0.0141460499318153	0.597143534632434	5	0.562539682539683	-0.397441512626768	0.691041908316304	1	Water	-0.042797761097624	0.969517609136299	1
rs17628908_fw	-1.23816321943627	0.68199611436665	6	0.25114854517611	-0.213589424803201	0.830867246884589	0.996716789676051	0.980935642980618	Caffeine	NA	NA	NA	NA	NA	NA	NA	NA	NA	NA	NA
rs17628908_rv	-0.735238274974303	0.434853218467762	6	0.474074074074074	-1.45207958565327	0.146479477485498	0.884367960089054	0.816106381493195	Caffeine	-0.789013868517723	0.894778589428248	5	0.474074074074074	-0.765795117285857	0.443798219954994	1	Water	-0.686284468367413	0.540028170626584	1
rs1763132_fw	0.422145818920559	0.395514326354624	6	0.591836734693878	0.12788983639172	0.898236154380279	0.999999999995859	0.99028795674671	Caffeine	0.740797935050364	0.870349049217059	6	0.591836734693878	0.424237125266043	0.671392888125976	1	Water	-0.296347288874323	0.791315403989873	1
rs1763132_rv	-0.511747735670686	0.378621380226923	5	0.408713692946058	-0.376265820104084	0.706719286997119	0.994328458307716	0.96798298976105	Caffeine	0.44221422216917	0.814774130411734	4	0.408713692946058	0.995981147916115	0.31925930506414	1	Water	-1.3722469680202	0.220479796197947	1
rs17632129_fw	-1.3403960766475	1.18219159466646	5	0.483739837398374	-1.07878662735735	0.280682857559186	0.955754937078465	0.89689381097683	Caffeine	NA	NA	NA	NA	NA	NA	NA	NA	NA	NA	NA
rs17642738_fw	0.269495169917038	0.397140583884843	6	0.761576354679803	-2.24566863398756	0.0247252406883698	0.529861254585646	0.471781043911527	Caffeine	-0.169903454882761	0.612675234936354	5	0.761576354679803	-2.17283921628037	0.0297924205944251	1	Water	-0.0728294177071902	0.948151701504664	1
rs17642738_rv	-0.269646452594221	0.484314466179315	6	0.638643067846608	-1.73260562847054	0.0831657881784642	0.782009896802572	0.711359132875819	Caffeine	1.39268535616094	1.02647706186036	5	0.638643067846608	0.80197197705638	0.422569168459065	1	Water	-2.53457760552692	0.0236309864356621	1
rs176463_rv	0.540773827957439	0.631920417156886	6	0.324074074074074	2.01905995276563	0.0434809885823391	0.643952488148607	0.579453532501346	Caffeine	1.34244555778468	3.37564044459435	4	0.324074074074074	0.615455636209892	0.5382538587188	1	Water	1.40360431655574	0.210114125034395	1
rs17647607_fw	0.797230666537263	0.663307285934731	5	0.754966887417219	-0.49456696190322	0.62090582808233	0.990995997527328	0.958313262111109	Caffeine	NA	NA	NA	NA	NA	NA	NA	NA	NA	NA	NA
rs176477_fw	0.0794756004442941	0.630625377521266	6	0.570444104134763	-0.323786069655411	0.746100003361642	0.99618028709648	0.97505027313997	Caffeine	NA	NA	NA	NA	NA	NA	NA	NA	NA	NA	NA
rs176477_rv	0.976029038104704	0.613330747393917	5	0.478654592496766	1.73065283115732	0.0835137028362152	0.782514134272967	0.712100299092288	Caffeine	-0.489995408473901	1.3057103440228	1	0.478654592496766	-0.309840428252305	0.756682306124736	1	Water	NA	NA	NA
rs17649250_rv	-0.320139590937101	0.634282659762476	4	0.500980392156863	-0.510909701853803	0.609414287359596	0.990379152003254	0.95626275003655	Caffeine	-1.74740615695537	6.99467480025816	2	0.500980392156863	-0.250380150703205	0.802293378297564	1	Water	NA	NA	NA
rs17649257_fw	0.892823258747121	1.18436079618919	4	0.600682593856655	0.40909256711781	0.68247173077925	0.993559628335434	0.96547903224005	Caffeine	NA	NA	NA	NA	NA	NA	NA	NA	NA	NA	NA
rs17649257_rv	-0.404681083674023	0.907123310544024	4	0.732662192393736	-1.55750905191759	0.119349673143286	0.853761537625112	0.782563633737489	Caffeine	NA	NA	NA	NA	NA	NA	NA	NA	NA	NA	NA
rs176493_fw	3.75991109384534	4.31895840273061	4	0.574503311258278	0.801040916857724	0.423107958670797	0.983772463408285	0.935904808069553	Caffeine	NA	NA	NA	NA	NA	NA	NA	NA	NA	NA	NA
rs176493_rv	-1.10007165428575	0.823080889330536	5	0.376433785192909	-0.723329707183756	0.469477345724944	0.984906095158148	0.939585311522067	Caffeine	-0.942424953885739	3.64779697564548	4	0.376433785192909	-0.119993563564632	0.904488246650169	1	Water	-0.603336143619124	0.590088763140705	1
rs17651293_fw	1.17696744225442	1.17977554668543	6	0.351313969571231	1.51743774374017	0.129156200577538	0.864335230277706	0.794706587458801	Caffeine	NA	NA	NA	NA	NA	NA	NA	NA	NA	NA	NA
rs17651293_rv	-0.540138431411278	0.530933968994655	5	0.389226100151745	-0.168706476500444	0.866027524295177	0.998095244152139	0.985599118944836	Caffeine	NA	NA	NA	NA	NA	NA	NA	NA	NA	NA	NA
rs176532_rv	3.51290151263185	4.72957891249054	4	0.525721455457967	0.720978516570236	0.470922732717167	0.984906095158148	0.939628723810913	Caffeine	NA	NA	NA	NA	NA	NA	NA	NA	NA	NA	NA
rs17654859_fw	0.0765167056059141	0.440401757941858	5	0.666389351081531	-1.39732142994107	0.162316934357678	0.897913177169725	0.830858150401582	Caffeine	-0.43986797646897	0.625750591144855	5	0.666389351081531	-1.80865589620956	0.0705044788068168	1	Water	0.41133446626849	0.713415580231987	1
rs17654859_rv	-0.982408013743345	0.394774962057685	5	0.342455621301775	-0.836015107430873	0.403146404119458	0.982468141130908	0.93226244815774	Caffeine	NA	NA	NA	NA	NA	NA	NA	NA	NA	NA	NA
rs1765769_fw	-0.946688420975072	0.551418308579879	6	0.212468193384224	0.659069591339336	0.509851081538836	0.987485767893445	0.943929150247639	Caffeine	0.975710871269077	0.866548244249522	4	0.212468193384224	2.63784774443409	0.00834340328585648	0.778819887602559	Water	-1.97877815309475	0.0772594667685609	1
rs1765769_rv	-0.962709635095969	0.658777889225818	6	0.281931464174455	-0.0422124418866385	0.96632934421057	0.999999999995859	0.997534612531595	Caffeine	-0.400267267809263	1.35642664608188	3	0.281931464174455	0.394148659248093	0.693471287800797	1	Water	NA	NA	NA
rs17657986_fw	-0.36668975536848	0.412659895260635	6	0.449264136328428	-0.395108492437159	0.692762821661077	0.993814626176385	0.96651379098052	Caffeine	-0.569508262064269	5.41556177542996	3	0.449264136328428	-0.0675578916782734	0.946137576349669	1	Water	NA	NA	NA
rs17657986_rv	-0.0697851027708041	0.580686662572921	4	0.619085173501577	-0.956543696801176	0.338797618843628	0.972432729755399	0.916831739591328	Caffeine	-0.153029470023702	0.766924943318485	4	0.619085173501577	-0.83280187939891	0.404956474627097	1	Water	-0.123741817402266	0.91202337889368	1
rs17659078_fw	-0.352228045579846	0.338270983374512	6	0.462543554006969	-0.597512210181574	0.550165457368426	0.988590066431382	0.948894464303006	Caffeine	-1.18167934725405	0.826376954697185	5	0.462543554006969	-1.2483072509792	0.211918559823672	1	Water	0.650795040797626	0.561184815397436	1
rs17659078_rv	0.0935993955445301	0.41795093268293	6	0.522981366459627	0.00385000803694254	0.99692814561715	0.999999999995859	0.999689050869103	Caffeine	-0.324132192339736	1.25292085622321	5	0.522981366459627	-0.332121914458941	0.739797203102271	1	Water	0.335971922495884	0.764190152828362	1
rs17659350_fw	2.10125918964297	1.05766324923873	6	0.846258503401361	0.374133180765186	0.70830523365708	0.994520145086455	0.968252550242263	Caffeine	NA	NA	NA	NA	NA	NA	NA	NA	NA	NA	NA
rs17659350_rv	-0.747489638582966	0.842244564741877	4	0.30794701986755	0.0739038550491135	0.941086888354396	0.999999999995859	0.995570501845326	Caffeine	-0.694778046971646	1.26053055258867	4	0.30794701986755	0.0911970849130379	0.927335991205298	1	Water	-0.0172932298639244	0.987680515902274	1
rs17662639_fw	-4.23752670365386	3.38660799420134	5	0.301204819277108	-1.0027613245437	0.315976033465406	0.965929619088741	0.909468903809621	Caffeine	NA	NA	NA	NA	NA	NA	NA	NA	NA	NA	NA
rs1766695_fw	0.758534457841574	0.426004145862116	6	0.567779960707269	1.14021265004008	0.254197718544034	0.94861783405142	0.887761021102997	Caffeine	-0.0113745572284648	0.574083935780334	6	0.567779960707269	-0.495003746450885	0.620597475950347	1	Water	1.63521639649096	0.144275309883184	1
rs1766695_rv	0.382125512120917	0.393199509257547	6	0.509888220120378	0.871230675233131	0.383628213986818	0.977540424971412	0.926601226991684	Caffeine	-0.152995110465494	0.608089475225636	5	0.509888220120378	-0.316652658004274	0.751507174907275	1	Water	1.18788333323741	0.288854214389087	1
rs17672041_rv	-1.10151257766152	0.778260976982801	4	0.266533066132265	-0.114650965576914	0.90872178133391	0.999999999995859	0.99153380465713	Caffeine	NA	NA	NA	NA	NA	NA	NA	NA	NA	NA	NA
rs17673703_rv	1.35108700349627	1.13540271944219	5	0.853018372703412	-0.358803516252331	0.719742082003921	0.995989866479429	0.970533991213662	Caffeine	NA	NA	NA	NA	NA	NA	NA	NA	NA	NA	NA
rs1767428_fw	0.642092126501538	1.22651777368944	4	0.621827411167513	0.118041682728137	0.906034630697417	0.999999999995859	0.991214702131001	Caffeine	NA	NA	NA	NA	NA	NA	NA	NA	NA	NA	NA
rs1767432_fw	-0.340074150326309	0.50968088896425	5	0.435630689206762	-0.159237181162315	0.873482011242142	0.998500721777868	0.986413222802733	Caffeine	-0.0330207672631696	0.996692494870064	3	0.435630689206762	0.226642857425768	0.820701463923648	1	Water	NA	NA	NA
rs1767432_rv	-0.168291841990788	0.34355586894323	6	0.568981921979068	-1.29815995235431	0.194232376445399	0.919739088692256	0.853596386684883	Caffeine	0.322578167991549	0.589550464176868	4	0.568981921979068	0.0761250177058378	0.939319636636484	1	Water	-1.37428497006015	0.219795155633072	1
rs17674509_fw	-0.944624696211066	0.783932774543737	4	0.502994011976048	-1.22025882616598	0.222366772928512	0.933740027973001	0.869009339440347	Caffeine	NA	NA	NA	NA	NA	NA	NA	NA	NA	NA	NA
rs17676841_fw	0.847172004975145	0.720029715364408	4	0.538825757575758	0.960454380110417	0.336826580443924	0.972432729755399	0.916831739591328	Caffeine	-3.00010441286582	5.48474285600805	3	0.538825757575758	-0.575363477697546	0.565045499115518	1	Water	NA	NA	NA
rs17676841_rv	0.689258769392516	0.438508330339828	5	0.427237354085603	2.24030053397286	0.0250714186128311	0.534796903642148	0.476050955857629	Caffeine	1.29684980877417	1.1394610815011	5	0.427237354085603	1.3953802475631	0.162901204532298	1	Water	0.84492028640976	0.450601083725606	1
rs17680901_fw	1.14489023281784	0.773697011650606	4	0.599221789883268	0.959893352889446	0.337108891965018	0.972432729755399	0.916831739591328	Caffeine	2.90886835803969	4.34042201249051	3	0.599221789883268	0.577511757299702	0.563593798522044	1	Water	NA	NA	NA
rs17680901_rv	0.344900898539785	0.657721842423381	6	0.586286594761171	-0.00567772661962456	0.995469853929158	0.999999999995859	0.999560444538234	Caffeine	NA	NA	NA	NA	NA	NA	NA	NA	NA	NA	NA
rs17682485_fw	-0.137745083203288	1.07219505980756	5	0.479474548440066	-0.0518535420264568	0.958645392531987	0.999999999995859	0.997271647182654	Caffeine	NA	NA	NA	NA	NA	NA	NA	NA	NA	NA	NA
rs17682485_rv	-0.332111296220615	1.07530815476104	4	0.609112709832134	-0.7213702965033	0.470681716874421	0.984906095158148	0.939628723810913	Caffeine	NA	NA	NA	NA	NA	NA	NA	NA	NA	NA	NA
rs17686769_fw	1.52172544430881	1.13613375211607	4	0.787963610916725	0.183984887984555	0.85402531018849	0.997872292232055	0.984295194578242	Caffeine	NA	NA	NA	NA	NA	NA	NA	NA	NA	NA	NA
rs17687963_fw	2.30854558036413	0.620831981620699	6	0.946215139442231	-0.900295690642539	0.367962913795087	0.97729465050435	0.925481129557412	Caffeine	NA	NA	NA	NA	NA	NA	NA	NA	NA	NA	NA
rs17687963_rv	0.0514175441143975	0.514037425992283	5	0.581749049429658	-0.541867182040173	0.587910006169956	0.990200314588924	0.95324376319021	Caffeine	NA	NA	NA	NA	NA	NA	NA	NA	NA	NA	NA
rs17689262_fw	0.110133568163974	0.607230735473897	5	0.645817044566067	-0.807879198491357	0.41916012715593	0.983772463408285	0.935762161378665	Caffeine	-1.74740615695537	6.99467480025816	2	0.645817044566067	-0.335699495980377	0.737097485938288	1	Water	NA	NA	NA
rs17689262_rv	0.206953463773142	0.609063645750112	6	0.665016501650165	-0.786087172453218	0.431816418796452	0.984906095158148	0.938272992846782	Caffeine	0.659331236041452	1.26919337116976	5	0.665016501650165	-0.0208000982853483	0.983405119336403	1	Water	-0.76528707416787	0.49441077363587	1
rs17691584_fw	-0.326612264382856	0.580116815043211	6	0.684472049689441	-1.8979156920925	0.0577071888812231	0.703893789946126	0.637168185347633	Caffeine	-0.56666380974126	0.928130889432036	4	0.684472049689441	-1.44490865151174	0.148483545907347	1	Water	-0.45300704058076	0.685858753526454	1
rs17691584_rv	-0.219684258086168	0.502831900032677	5	0.240917782026769	1.84548775761689	0.0649666177396944	0.731827350615673	0.662601027971236	Caffeine	-0.940500260417781	1.21985056473011	4	0.240917782026769	0.16981925434757	0.865152284087698	1	Water	1.67566850326932	0.134608672001608	1
rs17694092_fw	-0.405930300317737	1.3555913960367	4	0.529333333333333	-0.386103456839483	0.699420049796928	0.993821812953018	0.967021263854747	Caffeine	NA	NA	NA	NA	NA	NA	NA	NA	NA	NA	NA
rs17694684_fw	0.656447667911384	0.638950980341633	6	0.635048231511254	0.16043784835709	0.872536177079262	0.998474738092017	0.986370851555759	Caffeine	0.468510368073699	0.816190962401023	3	0.635048231511254	-0.104663471272361	0.916642848414483	1	Water	NA	NA	NA
rs17694684_rv	0.404034974986484	0.473708193996364	6	0.514423076923077	0.731097037701854	0.464719883590151	0.984906095158148	0.939563294018244	Caffeine	1.16202115344229	0.850331128487086	3	0.514423076923077	1.29868565177243	0.194051830124604	1	Water	NA	NA	NA
rs17699732_fw	0.230601153980542	0.439602567373758	5	0.566006600660066	-0.0795610935954719	0.936586339895034	0.999999999995859	0.994887171531534	Caffeine	1.54687413045523	4.2642365908837	4	0.566006600660066	0.300475287465586	0.763814643784527	1	Water	-0.380036381061058	0.734363193670807	1
rs17699732_rv	-0.0910193215150696	0.524866727345333	6	0.571572580645161	-0.7226395512567	0.469901362409209	0.984906095158148	0.939628723810913	Caffeine	NA	NA	NA	NA	NA	NA	NA	NA	NA	NA	NA
rs17700376_fw	-0.248536539062408	0.267066564044228	6	0.461121157323689	-0.347129181248154	0.728494271501833	0.99618028709648	0.972206984422982	Caffeine	-0.0538617447782295	0.445244025909947	6	0.461121157323689	0.229016428373981	0.818856147433645	1	Water	-0.576145609622135	0.606951743583651	1
rs17700376_rv	0.0753327691714392	0.25984293532419	6	0.519246519246519	-0.00650918384823137	0.994806459378692	0.999999999995859	0.999560444538234	Caffeine	0.769685319738986	0.511859365387955	6	0.519246519246519	1.353225577117	0.175983576538847	1	Water	-1.35973476096523	0.224716644966024	1
rs17708472_fw	-1.06992565895389	0.735947906524214	5	0.209279368213228	0.352401319635959	0.72453731245767	0.99618028709648	0.97167651689005	Caffeine	-0.467693282181283	1.30644154822643	3	0.209279368213228	0.659487132344123	0.509583006370894	1	Water	NA	NA	NA
rs17708472_rv	-0.598380832502438	0.465722302886862	5	0.343599615014437	0.105026199643412	0.916355019376082	0.999999999995859	0.992704699307215	Caffeine	-0.706048775805095	1.20216455436528	3	0.343599615014437	-0.0488742572952446	0.961019504040665	1	Water	NA	NA	NA
rs17708638_fw	-1.05836497711227	0.689990265333641	5	0.327521793275218	-0.491238625762088	0.623257682751106	0.990995997527328	0.958313262111109	Caffeine	-0.280831194068918	1.10541605387214	4	0.327521793275218	0.396759131347269	0.691545090782727	1	Water	-0.887997757109357	0.4278498595185	1
rs1770895_fw	-1.18794324947172	1.10137409825385	4	0.684375	-1.78131523662796	0.0748609667443618	0.759826096932582	0.689814617945282	Caffeine	NA	NA	NA	NA	NA	NA	NA	NA	NA	NA	NA
rs17710_fw	0.954715714966255	1.23332734205312	4	0.583798882681564	0.499727645639402	0.617266863561672	0.990379152003254	0.95716771583939	Caffeine	NA	NA	NA	NA	NA	NA	NA	NA	NA	NA	NA
rs17710_rv	0.408184332476709	0.532650335709365	5	0.493203883495146	0.817366372633659	0.413719086857488	0.983772463408285	0.935142743970221	Caffeine	NA	NA	NA	NA	NA	NA	NA	NA	NA	NA	NA
rs17710630_fw	-1.56966427691508	0.802936034102648	6	0.143350604490501	0.271592048122441	0.785935714390657	0.99618028709648	0.976771933055235	Caffeine	NA	NA	NA	NA	NA	NA	NA	NA	NA	NA	NA
rs17710630_rv	-1.80257739800307	0.424175858214009	6	0.290944123314065	-2.14951954240887	0.0315932386517808	0.583105209707778	0.519605428412687	Caffeine	NA	NA	NA	NA	NA	NA	NA	NA	NA	NA	NA
rs17712224_fw	0.624124341261666	0.403190974404808	6	0.684426229508197	-0.372190993419263	0.709750651401509	0.994574441004965	0.968368049424573	Caffeine	-0.0284573472150953	0.622683161027053	6	0.684426229508197	-1.28901147166769	0.197394098454331	1	Water	0.916820478248427	0.413008032238443	1
rs17712224_rv	0.198824014662164	0.485463621481016	5	0.5932932072227	-0.368250444578779	0.712686499617525	0.995038814496403	0.969148702126938	Caffeine	0.047521490192633	0.785361047114791	5	0.5932932072227	-0.420284046578763	0.674277962851302	1	Water	0.052033601999984	0.962943760995561	1
rs17712391_fw	0.53351936240567	0.393706248532087	6	0.631741140215716	-0.0156823656830212	0.987487795414917	0.999999999995859	0.999220154097759	Caffeine	0.174465229742094	0.818293507655243	4	0.631741140215716	-0.44632931168094	0.655359386023949	1	Water	0.430646945997919	0.70059567302365	1
rs17712391_rv	-0.495551498777979	0.310883807550466	6	0.303030303030303	1.08515662753636	0.27785229031198	0.955737232911665	0.896523927714731	Caffeine	-0.349897608180126	0.639847732747773	5	0.303030303030303	0.75488509224019	0.450317931367418	1	Water	0.33027153529617	0.768075472033123	1
rs1771485_fw	0.446728304158959	0.506839085831452	5	0.706555671175858	-0.852313415712531	0.394040161939007	0.980016294105305	0.9294305573365	Caffeine	-0.507401989552525	0.769006312979883	5	0.706555671175858	-1.80247681036835	0.0714704199772196	1	Water	0.950163394655819	0.396224772129284	1
rs1771485_rv	-0.0949215774908529	0.428453764885807	5	0.490663900414938	-0.134373514499542	0.893107224042416	0.999497916206202	0.988879489645552	Caffeine	0.361341192328298	0.83476327086731	5	0.490663900414938	0.477608377781943	0.632928966897996	1	Water	-0.611981892281485	0.5847724337495	1
rs1771519_fw	0.0345786469861474	0.423133365423554	5	0.45952380952381	0.465192517648965	0.641793596520329	0.992410641941252	0.961951448992662	Caffeine	0.844931012029339	1.25473459503856	4	0.45952380952381	0.802712258503482	0.422141065960281	1	Water	-0.337519740854517	0.763136196865002	1
rs1771519_rv	0.834137309039847	0.458171529136979	6	0.541326067211626	1.45896248182198	0.144575434269552	0.88167746135894	0.813190238376822	Caffeine	-0.801160882965718	0.847434489264596	4	0.541326067211626	-1.1409060322701	0.253909028888843	1	Water	2.59986851409208	0.0202667046581149	1
rs17719821_rv	0.743180074600338	0.748745154793246	5	0.641791044776119	0.213735993121603	0.830752941414509	0.996716789676051	0.980935642980618	Caffeine	0.729782125534924	1.21169157313812	3	0.641791044776119	0.121017463057485	0.903677203333425	1	Water	NA	NA	NA
rs17733008_fw	-0.0182093380596151	0.340241504910809	6	0.484021304926764	0.134396342304566	0.89308917381463	0.999497916206202	0.988879489645552	Caffeine	-0.794494049405955	0.606747531041409	5	0.484021304926764	-1.20405516332668	0.22856825811463	1	Water	1.33845150563125	0.232056565655487	1
rs17733008_rv	-0.335995858981033	0.420542030519628	6	0.401753104455807	0.147832896913306	0.882474646593444	0.998982887220322	0.987826120383956	Caffeine	-0.296366736246714	0.742753107150498	5	0.401753104455807	0.137056403264851	0.890986212347478	1	Water	0.010776493648455	0.992322771977225	1
rs17741540_fw	-0.780506185582224	0.756765100404718	4	0.580645161290323	-1.46138951892126	0.143908575395188	0.881494200459516	0.812976837445777	Caffeine	-1.33923380379363	4.88232660573759	3	0.580645161290323	-0.340955519500067	0.733137067710403	1	Water	NA	NA	NA
rs17741826_rv	0.665678807333398	0.683939676414105	5	0.589301903898459	0.44535882392985	0.656060463869955	0.99347685213867	0.963429238732353	Caffeine	NA	NA	NA	NA	NA	NA	NA	NA	NA	NA	NA
rs17741998_fw	-0.779165762072729	0.672335871797701	4	0.475783475783476	-1.01470685337131	0.310245586270248	0.964646434995134	0.9080685250224	Caffeine	NA	NA	NA	NA	NA	NA	NA	NA	NA	NA	NA
rs17745316_fw	0.405724719444511	0.401493338504571	6	0.394177812745869	2.08100372553968	0.0374335650545328	0.615971231125622	0.551807483605886	Caffeine	-0.414356890930465	0.662409282783175	4	0.394177812745869	0.0232900160571134	0.981418935587535	1	Water	2.05771370948257	0.0661665695365703	1
rs17745316_rv	0.781996585315323	0.413103988471054	5	0.56605222734255	1.24964764001207	0.211428292140835	0.928466078648815	0.863058151613966	Caffeine	1.27451463930685	0.762344865418006	5	0.56605222734255	1.32322328649887	0.18576113419006	1	Water	-0.0735756464868	0.947621210553943	1
rs17746039_fw	0.234874068743727	0.682861283098431	4	0.526735833998404	0.187195607489955	0.851507268681487	0.997730369248054	0.983714745833012	Caffeine	1.36140348042647	5.23123900008347	4	0.526735833998404	0.239782209221124	0.810499099664757	1	Water	-0.052586601731169	0.962550224630621	1
rs17747324_rv	-0.0225387922288758	0.758562087212466	4	0.36026936026936	0.727239674601865	0.467079145751185	0.984906095158148	0.939563294018244	Caffeine	NA	NA	NA	NA	NA	NA	NA	NA	NA	NA	NA
rs17748_fw	0.384191622257543	0.4814618204717	5	0.487993803253292	0.897736070328878	0.369326274490046	0.977353878037425	0.925672438700385	Caffeine	-1.10143265404642	1.24066197754568	4	0.487993803253292	-0.849061753036214	0.395846931180215	1	Water	1.74679782336509	0.118834891114922	1
rs17748_rv	1.30173363936354	0.594325275391619	5	0.613223140495868	1.41480217471778	0.157126506319744	0.893226267850914	0.825834268350799	Caffeine	3.02935058663134	5.44449112581749	4	0.613223140495868	0.471755684787887	0.637101185455318	1	Water	0.943046489929893	0.399772093909754	1
rs1774935_fw	-1.54074335699109	0.79361637387397	6	0.372188139059305	-1.28261251908386	0.199627861966213	0.924364276334876	0.858383946736201	Caffeine	-1.3018142297319	7.45842233386585	2	0.372188139059305	-0.104442083640728	0.916818527360361	1	Water	NA	NA	NA
rs1775002_fw	1.35127870040504	0.695984733229529	5	0.435016111707841	2.31713824892817	0.0204962020316732	0.492186293119301	0.437402259360883	Caffeine	0.178270208173209	1.15865821685654	2	0.435016111707841	0.379477180938873	0.70433354633345	1	Water	NA	NA	NA
rs1775002_rv	0.000540511832723855	0.908425084508766	5	0.479776847977685	0.0896906916074422	0.928533013149999	0.999999999995859	0.993726216162911	Caffeine	-2.77611565088136	5.78373930334693	4	0.479776847977685	-0.465992456999454	0.641220899763032	1	Water	0.555683148606896	0.619782270990859	1
rs17750057_fw	0.0448467171263074	0.687333598812517	4	0.456607495069034	0.318410845288363	0.750173312697745	0.99618028709648	0.975076203044297	Caffeine	-3.42049805839765	4.87430490254384	4	0.456607495069034	-0.666041695839887	0.505384449629466	1	Water	0.98445254112825	0.379401811520029	1
rs17750057_rv	0.682136352832531	0.423902171940005	5	0.593846153846154	0.713013771858646	0.475837235174969	0.984906095158148	0.939628723810913	Caffeine	2.29587087746401	1.05497955000441	5	0.593846153846154	1.81613246544683	0.0693500546384098	1	Water	-1.10311869358818	0.32464677963628	1
rs177510_fw	0.854374518070378	0.596811453796718	5	0.685606060606061	0.125195476939688	0.900368797952111	0.999999999995859	0.990493050499805	Caffeine	-0.0177132135268796	1.24828505759218	4	0.685606060606061	-0.638772075453791	0.522971216815621	1	Water	0.763967552393479	0.495155396014824	1
rs177510_rv	-0.886291102692154	0.480637321302856	6	0.408914728682171	-1.07739752326581	0.28130271014121	0.955899938753311	0.89689381097683	Caffeine	-0.291751749494031	0.707052335255106	5	0.408914728682171	0.108481211096825	0.913613983924422	1	Water	-1.18587873436263	0.289668717119853	1
rs1775148_fw	0.472714989677832	0.487043697524933	6	0.633720930232558	-0.155013126221418	0.876810969163425	0.998570828078695	0.986922371901964	Caffeine	NA	NA	NA	NA	NA	NA	NA	NA	NA	NA	NA
rs17751994_fw	0.644437368149847	0.525738470939087	5	0.776079136690647	-1.13844517674305	0.254934638876733	0.94861783405142	0.888234299423125	Caffeine	0.285853540166171	1.37319290016789	4	0.776079136690647	-0.696994758955953	0.485806073754322	1	Water	-0.441450417787097	0.693460915099286	1
rs17751994_rv	-0.645132480077058	0.492272278580466	6	0.664007976071785	-2.69432035476335	0.00705323368365374	0.288383154921342	0.252356468222519	Caffeine	-0.633186671033893	0.605910148292502	6	0.664007976071785	-2.1692876657141	0.0300608510670342	1	Water	-0.52503268904925	0.639218508100635	1
rs17754383_rv	-0.386519814018897	0.892585597696725	4	0.469135802469136	-0.294544140898237	0.768342138940844	0.99618028709648	0.975470917907724	Caffeine	NA	NA	NA	NA	NA	NA	NA	NA	NA	NA	NA
rs17754424_rv	-0.701217759668866	0.623469126291156	4	0.414934565050039	-0.57358878285576	0.566246104162246	0.989373109020658	0.951177421884305	Caffeine	NA	NA	NA	NA	NA	NA	NA	NA	NA	NA	NA
rs17754610_fw	1.21739126239557	0.842459200745369	5	0.60019267822736	0.962804208347623	0.335645788425694	0.972432729755399	0.916728679187403	Caffeine	0.799361515223918	1.07717871669792	3	0.60019267822736	0.364928781615913	0.715164569111386	1	Water	NA	NA	NA
rs17754610_rv	0.574336172475302	0.917434044749014	6	0.60352422907489	0.168039237108993	0.86655241119429	0.998095244152139	0.985599118944836	Caffeine	NA	NA	NA	NA	NA	NA	NA	NA	NA	NA	NA
rs17754741_fw	1.39779929075696	1.10949564705578	4	0.449777777777778	1.44152696623755	0.149435864664278	0.887361418960431	0.819465477101537	Caffeine	0.181436629348427	4.17097296155354	4	0.449777777777778	0.0918263523345644	0.926836006377538	1	Water	1.34970061390299	0.228156172352174	1
rs177562_fw	-0.899177083012287	0.874890425871531	4	0.65183752417795	-1.74456493903679	0.0810606283156383	0.777299535025546	0.706988558608407	Caffeine	NA	NA	NA	NA	NA	NA	NA	NA	NA	NA	NA
rs177562_rv	-1.13298506476919	1.20009198717913	5	0.521356783919598	-1.01530901205102	0.30995854985382	0.964646434995134	0.908008124452516	Caffeine	NA	NA	NA	NA	NA	NA	NA	NA	NA	NA	NA
rs17759234_fw	0.957753470303998	1.23548276379279	4	0.814543028685791	-0.422548096513655	0.672625002330532	0.99347685213867	0.965298396735733	Caffeine	-2.37952610651742	4.85882423761938	4	0.814543028685791	-0.794293079600756	0.427024831878525	1	Water	0.371744983087101	0.739946610920033	1
rs17759239_rv	0.100091807358249	0.659840834054739	6	0.805970149253731	-2.00645794169607	0.0448074117307387	0.65188813390015	0.586930596421123	Caffeine	-0.994611484495125	7.76202315954686	2	0.805970149253731	-0.31159996870443	0.755344558024422	1	Water	NA	NA	NA
rs1776181_fw	0.745379120010866	0.245507397760579	6	0.796627666896077	-2.52525925800399	0.0115612963429645	0.377624666741894	0.332874042516249	Caffeine	0.866366437761937	0.37463819021569	6	0.796627666896077	-1.33190508705218	0.182891379216771	1	Water	-1.19335417095181	0.286639179627781	1
rs1776181_rv	-0.333600204360183	0.24248101014967	6	0.43247344461305	-0.255003833810056	0.798720138149182	0.996565059029689	0.977585088017427	Caffeine	-0.473268193792853	0.402166851645967	6	0.43247344461305	-0.501039744629067	0.616343151789129	1	Water	0.246035910819011	0.826119758205367	1
rs17761950_fw	-0.426192377523555	0.527965933637001	6	0.444578313253012	-0.385613854221533	0.699782671179288	0.993866465897414	0.967072232668769	Caffeine	-0.864106702706272	0.890811904901835	3	0.444578313253012	-0.720135530542603	0.471441553133318	1	Water	NA	NA	NA
rs1776228_fw	0.395862871905593	0.49565741160705	5	0.512096774193548	0.701021154747124	0.483289813253375	0.984906095158148	0.939628723810913	Caffeine	0.319593858564242	0.800295444089095	5	0.512096774193548	0.338871500150889	0.734706535067342	1	Water	0.362149654596235	0.746425222855518	1
rs1776228_rv	-1.01174200843218	0.470077698997264	6	0.365909090909091	-0.982677103339812	0.325766383170269	0.968069158423523	0.911750082858829	Caffeine	1.40018120781956	1.15213213197812	4	0.365909090909091	1.69250433221448	0.0905498548008168	1	Water	-2.67518143555429	0.0169118400227959	1
rs17764013_fw	-0.311875206138919	0.753746747942545	5	0.607308970099668	-0.992229501790143	0.321085584226879	0.966976086538541	0.910457612204475	Caffeine	-0.800852591914152	0.809842948003414	4	0.607308970099668	-1.52729260532746	0.126688267443847	1	Water	0.535063103537317	0.63282978801088	1
rs17764013_rv	-0.654394677351135	0.826814800837871	4	0.356820234869015	-0.0788598979774005	0.937144060639698	0.999999999995859	0.995071950817336	Caffeine	-2.9720033818889	5.52314218086421	3	0.356820234869015	-0.431423120634785	0.66616074156211	1	Water	NA	NA	NA
rs17764935_fw	-0.384501992018535	0.559439176998255	5	0.502136752136752	-0.702576917665919	0.482319451464789	0.984906095158148	0.939628723810913	Caffeine	-2.68811158541371	4.51749424266906	3	0.502136752136752	-0.596936819646927	0.550549563569181	1	Water	NA	NA	NA
rs17764935_rv	-0.29209044369269	0.503258119397384	6	0.377240143369176	0.415668540907414	0.677652564397434	0.99347685213867	0.965298396735733	Caffeine	-0.220882188902809	0.906549248562699	4	0.377240143369176	0.3093012579561	0.757092374146382	1	Water	0.106367282951314	0.924336010263341	1
rs17767863_fw	1.42884690538556	0.696882988901103	5	0.858111161319476	-0.53214503069338	0.594625551192086	0.990200314588924	0.954755208998599	Caffeine	1.11790380802568	1.24306476783745	5	0.858111161319476	-0.548471756676408	0.583368017130642	1	Water	0.016326725983028	0.988368991154844	1
rs17767863_rv	-0.278085385191093	0.553518025873983	5	0.45948275862069	-0.208954836730737	0.834483495366539	0.996716789676051	0.981366368371729	Caffeine	NA	NA	NA	NA	NA	NA	NA	NA	NA	NA	NA
rs17768262_fw	-0.0438525755842155	0.554152038948048	4	0.565767284991568	-0.556624879478388	0.577783751573633	0.989555893599627	0.952061990545126	Caffeine	-0.139984738072224	0.702564239591496	3	0.565767284991568	-0.575871858515621	0.564701798285483	1	Water	NA	NA	NA
rs17768262_rv	-1.45708160128053	0.808873073545303	5	0.692703862660944	-2.80621565655647	0.00501271314741447	0.237332527066242	0.207773843708817	Caffeine	NA	NA	NA	NA	NA	NA	NA	NA	NA	NA	NA
rs1778352_fw	0.692637108415235	0.585143182965599	5	0.75748502994012	-0.762724814425611	0.445627528487883	0.984906095158148	0.939510840148709	Caffeine	NA	NA	NA	NA	NA	NA	NA	NA	NA	NA	NA
rs1778352_rv	0.748749299913636	0.66105327396191	5	0.814655172413793	-1.10701758583925	0.268286325136508	0.950318162891896	0.891296018910122	Caffeine	NA	NA	NA	NA	NA	NA	NA	NA	NA	NA	NA
rs17784748_rv	4.20884585202149	3.4497145845229	5	0.667605633802817	1.01790169862347	0.308724674318946	0.963595147629719	0.906872957921649	Caffeine	NA	NA	NA	NA	NA	NA	NA	NA	NA	NA	NA
rs17787897_fw	0.0264280890616738	0.416334268990698	6	0.430337078651685	0.737157919323402	0.461026320364547	0.984906095158148	0.939563294018244	Caffeine	-0.264470424859355	0.674775161955949	6	0.430337078651685	0.0237198854575329	0.981076044166293	1	Water	0.713438033865869	0.524114880257548	1
rs17787897_rv	0.0284454823465352	0.324021761698094	6	0.516990291262136	-0.122034577033258	0.902871634399138	0.999999999995859	0.990784305632507	Caffeine	0.101738071149591	0.630717639089495	5	0.516990291262136	0.0535116319457636	0.95732426297657	1	Water	-0.175546208979022	0.875448277777258	1
rs1778801_fw	0.823635477483496	0.868052382079351	4	0.643895348837209	0.266486127748386	0.789864841723098	0.99631606030358	0.976921185291804	Caffeine	NA	NA	NA	NA	NA	NA	NA	NA	NA	NA	NA
rs17790938_fw	1.00693559838061	0.78063732587635	5	0.782647584973166	-0.35128584753311	0.725373911281556	0.99618028709648	0.971842510728334	Caffeine	-0.76197174866424	4.72407747748673	4	0.782647584973166	-0.432493794062047	0.665382561721686	1	Water	0.081207946528937	0.942196814692711	1
rs17790938_rv	-0.641411009803713	0.642947250998275	5	0.478016838166511	-0.860757452134425	0.389371643247891	0.979055362473855	0.928175869293137	Caffeine	1.79122429408232	1.08919390994194	3	0.478016838166511	1.72532516855525	0.0844688886481504	1	Water	NA	NA	NA
rs17798207_fw	-0.603709520790748	0.645703310956885	6	0.158974358974359	1.64498103776833	0.0999737215614067	0.81717901016529	0.746794739550892	Caffeine	-0.877702264545299	1.2272324351474	2	0.158974358974359	0.642239347837222	0.520717788399906	1	Water	NA	NA	NA
rs17798207_rv	0.920225639700031	0.666565397836636	6	0.806159420289855	-0.757644800710273	0.448663652433767	0.984906095158148	0.939563294018244	Caffeine	0.174470924270602	1.35946855648984	4	0.806159420289855	-0.920046673726121	0.357548369341878	1	Water	0.162401873015848	0.884706486827497	1
rs17800987_rv	0.888558267904055	0.791725110529673	5	0.585616438356164	0.685446564445929	0.493062169072988	0.985518620211575	0.94062063613519	Caffeine	NA	NA	NA	NA	NA	NA	NA	NA	NA	NA	NA
rs1780326_fw	1.08564265539579	0.376279224859848	6	0.668716372021522	1.01854556013199	0.308418760745488	0.96342465250646	0.906684328641561	Caffeine	0.794438338281561	0.596629798417558	5	0.668716372021522	0.154288667748127	0.877382132155081	1	Water	0.864256892383863	0.440304810967572	1
rs1780326_rv	-0.269722698259124	0.461008144862488	5	0.675245098039216	-2.17290668850247	0.0297873409757072	0.573881287346341	0.512061743902814	Caffeine	-0.563619621327293	0.68653676946741	5	0.675245098039216	-1.88718894910623	0.0591349161388761	1	Water	-0.28571773939624	0.798636632196834	1
rs1780327_fw	-1.33145620607783	0.592875010807081	5	0.291338582677165	-0.746471752603177	0.455382489078648	0.984906095158148	0.939563294018244	Caffeine	-1.66666666670667	7.08095741798393	3	0.291338582677165	-0.109840359588277	0.912535982356232	1	Water	NA	NA	NA
rs1780327_rv	0.442353691122579	0.484445600024206	5	0.576190476190476	0.279080902481565	0.78018273871259	0.99618028709648	0.976469220090649	Caffeine	1.17940937608152	1.19314468735395	4	0.576190476190476	0.731055679551595	0.464745144088171	1	Water	-0.45197477707003	0.686536517868598	1
rs17805167_fw	0.592943351734947	0.525799256185806	6	0.297565374211001	2.76124723659197	0.00575810685318556	0.256172578245798	0.224138751502816	Caffeine	NA	NA	NA	NA	NA	NA	NA	NA	NA	NA	NA
rs17805167_rv	0.221835509054894	0.493433712422615	6	0.498685363716039	0.460232166127024	0.645349585062593	0.992410641941252	0.961951448992662	Caffeine	-0.0430280849103059	0.67935267367654	4	0.498685363716039	-0.0555963479946851	0.95566337388502	1	Water	0.515828514121709	0.645104626313522	1
rs1780636_fw	0.0283644318782566	0.606344918238898	5	0.579497907949791	-0.482148291271442	0.629700606682654	0.992141105749678	0.959935547265901	Caffeine	0.983770451645437	1.07417409420738	5	0.579497907949791	0.617272243943321	0.537055171243096	1	Water	-1.09942053521476	0.326271441179238	1
rs1780636_rv	-0.53399650914833	0.458244228042817	6	0.350826044703596	0.177664444139657	0.858986510410304	0.998095244152139	0.985111398803998	Caffeine	0.250843027277521	0.875816637898872	4	0.350826044703596	0.989080596321473	0.322623710313701	1	Water	-0.811416152181816	0.468759992883345	1
rs17812329_fw	0.115546236904547	0.589218830007329	4	0.646153846153846	-0.825888686285904	0.408867239043995	0.983772463408285	0.934430887727431	Caffeine	NA	NA	NA	NA	NA	NA	NA	NA	NA	NA	NA
rs17812329_rv	-0.217229490999456	0.717690404298991	5	0.685527747551687	-1.38851323119746	0.164980818615624	0.900764151053924	0.833728305342018	Caffeine	NA	NA	NA	NA	NA	NA	NA	NA	NA	NA	NA
rs17814184_fw	-1.1040923186313	0.829974315941168	4	0.645058448459086	-2.05003948198646	0.0403605781556911	0.632052220894419	0.56772420243593	Caffeine	-0.508436545562068	1.25139633851588	4	0.645058448459086	-0.883672350325353	0.376873110328601	1	Water	-1.16636713166111	0.297677369897416	1
rs17814184_rv	0.0703408257661969	0.436619781633374	5	0.399696048632219	1.09264989484638	0.27454754684344	0.953684947091184	0.894605202229243	Caffeine	-4.22117049688982	3.42273918992209	4	0.399696048632219	-1.11444038020708	0.265090308182117	1	Water	2.20709027505346	0.0487617408723895	1
rs17819427_fw	0.560833231239681	0.554703980482162	6	0.669724770642202	-0.263396832533274	0.792244731710495	0.996404803346845	0.977267818005543	Caffeine	NA	NA	NA	NA	NA	NA	NA	NA	NA	NA	NA
rs17819427_rv	0.0645849615408812	0.527675132810144	5	0.557984790874525	-0.319140399516327	0.749620049751113	0.99618028709648	0.975076203044297	Caffeine	0.26825896223051	1.15979023547436	4	0.557984790874525	0.0304120063360788	0.975738469614036	1	Water	-0.349552405852406	0.754957902130722	1
rs17821448_fw	-0.600969684879747	1.32650377786235	4	0.448863636363636	-0.298307901905158	0.765468173849672	0.99618028709648	0.975470917907724	Caffeine	NA	NA	NA	NA	NA	NA	NA	NA	NA	NA	NA
rs17823579_fw	0.290723661263877	0.356337912433439	6	0.707985697258641	-1.66947559267964	0.0950231635284746	0.805934488727068	0.73608648766821	Caffeine	0.0166390868028156	0.786742513251735	5	0.707985697258641	-1.10453166999131	0.269362573313562	1	Water	-0.56494392268833	0.613960843392313	1
rs17823579_rv	0.462842113844459	0.465404600388752	6	0.656303972366149	-0.395407166146976	0.692542421242948	0.993814626176385	0.966490850879311	Caffeine	0.898641474920816	0.649354197211556	4	0.656303972366149	0.387731453813716	0.698214776427467	1	Water	-0.783138619960692	0.484396040675253	1
rs17823641_rv	-0.194560987939458	0.766373564847227	4	0.499572284003422	-0.251639842997812	0.801319459105051	0.996716789676051	0.978372471597064	Caffeine	NA	NA	NA	NA	NA	NA	NA	NA	NA	NA	NA
rs17823746_rv	-0.762561292022019	0.774196170099111	5	0.721664275466284	-2.21557968032681	0.0267203017554665	0.549940256667544	0.489946282848609	Caffeine	0.106515275997573	1.36627334912349	4	0.721664275466284	-0.619361224883522	0.535678419243363	1	Water	-1.59621845544329	0.154089802392706	1
rs17824285_fw	0.118562889320532	0.588912178877995	4	0.58963282937365	-0.414127678881755	0.678780602985085	0.99347685213867	0.965298396735733	Caffeine	0.815640573580107	0.893185483206796	3	0.58963282937365	0.507389404638036	0.611881618492363	1	Water	NA	NA	NA
rs17824285_rv	0.659398573818491	0.71929793056278	4	0.607113985448666	0.311694968702933	0.755272352002359	0.99618028709648	0.975448614744702	Caffeine	-1.49921889959368	7.25663180519435	2	0.607113985448666	-0.266572147986433	0.789798602528503	1	Water	NA	NA	NA
rs17825828_rv	0.600916135926756	0.407274166648857	6	0.643945469125902	0.0205905139557982	0.983572307629984	0.999999999995859	0.998603036354052	Caffeine	-0.643384393611705	1.04320426734722	4	0.643945469125902	-1.1847291885309	0.236124537966182	1	Water	1.2053197024867	0.281834639081472	1
rs17826509_fw	0.744690857993122	1.27036505310106	4	0.502173913043478	0.579357208566896	0.562348171339367	0.989373109020658	0.950784585733628	Caffeine	NA	NA	NA	NA	NA	NA	NA	NA	NA	NA	NA
rs17826509_rv	0.769035347669943	0.526844896048683	5	0.743781094527363	-0.56312444082915	0.573350149727569	0.989423613867641	0.951568401695955	Caffeine	0.304103663421165	0.709476607526939	4	0.743781094527363	-1.07348278105274	0.283054560309037	1	Water	0.51035834022359	0.648613426545105	1
rs17826537_fw	-0.49830803894471	0.427181099990478	6	0.550998948475289	-1.64570883415207	0.0998237193521612	0.817145609410701	0.746794739550892	Caffeine	0.314852799100406	1.05867894438754	6	0.550998948475289	0.104040161176257	0.917137477481491	1	Water	-1.74974899532833	0.118213162304213	1
rs17826537_rv	-0.285169259951849	0.36443334763045	6	0.499585062240664	-0.777946119302383	0.436600778050686	0.984906095158148	0.938920943947256	Caffeine	0.421607158697161	0.776473413096223	5	0.499585062240664	0.545114491979486	0.585674776160172	1	Water	-1.32306061128187	0.237469375082881	1
rs17826719_fw	-0.992690180446805	0.555711593724205	6	0.463207547169811	-1.52102976374915	0.128252368352711	0.864149038598266	0.794517560426091	Caffeine	0.147832391113815	0.784889098777852	5	0.463207547169811	0.376191614720332	0.706774448832608	1	Water	-1.89722137846948	0.0902666124876502	1
rs17826719_rv	0.228077741574444	0.351103199441796	6	0.629915188897456	-0.865202168099245	0.386927835615903	0.978462158930901	0.927556023520134	Caffeine	-0.359958168651453	0.692722647982052	4	0.629915188897456	-1.28740003262118	0.197954892975077	1	Water	0.422197864521935	0.706194064144997	1
rs17827147_fw	-0.528010409519505	1.29309582723711	4	0.285140562248996	0.302447239789561	0.762311147679669	0.99618028709648	0.975470917907724	Caffeine	NA	NA	NA	NA	NA	NA	NA	NA	NA	NA	NA
rs17827147_rv	-0.102920328857027	0.593738778023548	4	0.563421828908555	-0.602927577563994	0.546556869121159	0.9882606232856	0.947441278267362	Caffeine	NA	NA	NA	NA	NA	NA	NA	NA	NA	NA	NA
rs17829669_rv	1.55209940697204	3.88028448112294	4	0.346420323325635	0.563595535625814	0.573029425790672	0.989423613867641	0.951423986814747	Caffeine	NA	NA	NA	NA	NA	NA	NA	NA	NA	NA	NA
rs17834031_fw	3.43033352897968	4.85910519109228	4	0.466567607726597	0.733522488480743	0.463239816919578	0.984906095158148	0.939563294018244	Caffeine	NA	NA	NA	NA	NA	NA	NA	NA	NA	NA	NA
rs1783591_fw	0.117201518488745	0.73005916638161	5	0.336569579288026	1.09007685285304	0.275679291682416	0.953917413076871	0.894998880175412	Caffeine	-0.679701441603147	1.26273577137008	3	0.336569579288026	-0.00085715605010332	0.999316088505171	1	Water	NA	NA	NA
rs1783591_rv	0.274564433914252	0.331635173276086	6	0.548850574712644	0.236816892611529	0.812798845873616	0.996716789676051	0.979459298348271	Caffeine	-0.114882943311017	0.6072411867982	5	0.548850574712644	-0.512005069433248	0.608647461636464	1	Water	0.748821962044777	0.503744971596053	1
rs17836908_rv	-0.41390722781247	0.583484980780946	5	0.247349823321555	1.19778523675483	0.231000636046882	0.937746289123956	0.874321765110703	Caffeine	NA	NA	NA	NA	NA	NA	NA	NA	NA	NA	NA
rs1783956_rv	-1.06738523144216	0.621441276482392	6	0.56763925729443	-2.15565186342302	0.031110859548664	0.581236232857756	0.518400699591375	Caffeine	NA	NA	NA	NA	NA	NA	NA	NA	NA	NA	NA
rs17841923_fw	-0.488512476190303	0.38115783072109	6	0.495568090249799	-1.23514285934012	0.216777340832613	0.931422413091495	0.865860222494928	Caffeine	-0.792618952329715	0.699297978861402	4	0.495568090249799	-1.10809822487663	0.267819397520441	1	Water	-0.12704463446349	0.909685101568052	1
rs17841923_rv	-0.206570633631337	0.305825758299365	6	0.576167076167076	-1.67948242130566	0.0930580619775363	0.802235392914317	0.731672147677826	Caffeine	-0.0188805436028005	0.514610554342055	6	0.576167076167076	-0.633370015961763	0.526492040642858	1	Water	-1.0461124053439	0.35027607168806	1
rs1784302_fw	-1.19456025308702	0.655430025401195	4	0.50374531835206	-1.84541714573156	0.0649768808890754	0.731827350615673	0.662601027971236	Caffeine	0.30435406255104	1.34938826930803	3	0.50374531835206	0.214447179894201	0.830198353074477	1	Water	NA	NA	NA
rs1784302_rv	1.44299923782047	0.800134880415615	4	0.68815592203898	0.814221606140762	0.415518010002798	0.983772463408285	0.935358347598892	Caffeine	NA	NA	NA	NA	NA	NA	NA	NA	NA	NA	NA
rs17844512_fw	-0.890512851514908	0.855687364897652	4	0.489817792068596	-0.993094467719917	0.320663919776053	0.966976086538541	0.910457612204475	Caffeine	-0.878340697027516	4.7883183509451	5	0.489817792068596	-0.174927014517524	0.861136983024937	1	Water	-0.818167453202393	0.465068598457522	1
rs1784459_fw	1.85348016886433	1.08307958618371	5	0.954500494559842	-1.09872492397222	0.27188806770835	0.950721558467419	0.891842562079336	Caffeine	NA	NA	NA	NA	NA	NA	NA	NA	NA	NA	NA
rs1784459_rv	3.07682485828136	0.568263087455055	6	0.990811638591118	-2.82221738908624	0.00476928363292473	0.23101888722705	0.202353629607615	Caffeine	2.221020945532	1.05215062181866	5	0.990811638591118	-2.33765568231044	0.0194051169035785	1	Water	-0.4845617067758	0.665264727062438	1
rs1784460_fw	0.737254949775293	0.641241382852795	5	0.574110671936759	0.684004954695537	0.493972037104677	0.985932081802182	0.94098256177426	Caffeine	0.535762146590083	1.33629910206228	4	0.574110671936759	0.177444914447655	0.859158930401167	1	Water	0.506560040247882	0.651054419388901	1
rs1784460_rv	1.8224550904059	0.349161187548347	6	0.795910493827161	1.32181647231061	0.186229271794576	0.912919637976971	0.846177293859607	Caffeine	1.29087544062902	0.794584787324576	5	0.795910493827161	-0.0881625745942176	0.929747462598069	1	Water	1.40997904690483	0.208050717661297	1
rs1784461_fw	1.35887649775025	0.663675757874441	4	0.632867132867133	1.22701455790707	0.219817119327088	0.932740463587535	0.867506856959874	Caffeine	3.00519174966786	5.47776236614757	3	0.632867132867133	0.449208071486697	0.653281565438144	1	Water	NA	NA	NA
rs1784461_rv	-0.406230494281479	0.468164292865139	6	0.314569536423841	0.795898818132816	0.426090848260766	0.984112443942063	0.936445817907362	Caffeine	0.212299365854513	0.703259471924697	4	0.314569536423841	1.40935359861811	0.158730637366789	1	Water	-0.613454780485294	0.583868969605617	1
rs1784559_fw	-0.264815435855578	0.610731156286029	6	0.1875	1.96734949669922	0.0491429324092554	0.671257455969348	0.605330942571857	Caffeine	NA	NA	NA	NA	NA	NA	NA	NA	NA	NA	NA
rs1784559_rv	1.4907981451646	0.579702765351493	6	0.713235294117647	0.999906930648164	0.31735555007583	0.966279220860158	0.909780005501609	Caffeine	0.804853260018281	0.88858839065993	6	0.713235294117647	-0.119623521388246	0.904781386145113	1	Water	1.11953045203641	0.317500483420099	1
rs17846760_rv	-0.26757447239618	0.862008798000226	4	0.417297297297297	0.0769176941138021	0.938689021380166	0.999999999995859	0.995459442117922	Caffeine	NA	NA	NA	NA	NA	NA	NA	NA	NA	NA	NA
rs17847409_rv	-0.572920099673027	0.449217417486687	6	0.329974811083123	0.301366066046481	0.763135367542943	0.99618028709648	0.975470917907724	Caffeine	-1.1370327820926	1.18728687353116	3	0.329974811083123	-0.361103795611699	0.718021855940526	1	Water	NA	NA	NA
rs1784785_fw	0.541295063016382	0.541623701139591	4	0.554724041159963	0.593619735572117	0.552766478023691	0.988590066431382	0.948946285214546	Caffeine	-1.25417572136821	7.50630678511344	2	0.554724041159963	-0.196361847221282	0.844326956400355	1	Water	NA	NA	NA
rs1784785_rv	-0.142381266758179	0.585707242428697	4	0.578828828828829	-0.785970705927979	0.431884649304386	0.984906095158148	0.938272992846782	Caffeine	-0.0442710195239506	0.935032155455927	5	0.578828828828829	-0.387407519036557	0.698454538191554	1	Water	-0.398563186891422	0.721938287376547	1
rs17848649_rv	2.66196595969909	0.586671232918234	6	0.930835734870317	0.106307354656106	0.915338496487834	0.999999999995859	0.992664583093981	Caffeine	NA	NA	NA	NA	NA	NA	NA	NA	NA	NA	NA
rs17848872_rv	4.23880063872278	3.38377765093158	4	0.548563611491108	1.19509385161978	0.232050363925453	0.93836505230797	0.875024488483768	Caffeine	NA	NA	NA	NA	NA	NA	NA	NA	NA	NA	NA
rs17851563_fw	1.37175128926851	0.824172355266647	5	0.478991596638655	1.76641984795528	0.0773254376529628	0.768535677939294	0.697555273026275	Caffeine	-1.2785036867321	7.48189151245129	2	0.478991596638655	-0.159641524811449	0.873163466379811	1	Water	NA	NA	NA
rs1785184_fw	-0.573240135196888	0.549055826398672	6	0.561097256857855	-1.49139031587032	0.135859049147877	0.873980868667255	0.804162648530572	Caffeine	-0.0639305003543347	1.38682499251004	4	0.561097256857855	-0.223205457929012	0.823375604280687	1	Water	-1.26818485794131	0.257492267890617	1
rs17854357_fw	-1.05938482704441	0.419009734883542	6	0.266666666666667	-0.114040107872953	0.90920599933596	0.999999999995859	0.991599830289933	Caffeine	-0.715023111813064	0.682589032726482	6	0.266666666666667	0.434489547364666	0.663932983586773	1	Water	-0.548529655237619	0.624295436755498	1
rs17854357_rv	-0.854746624268648	0.324531675156045	6	0.220472440944882	1.25771610889592	0.208494444317183	0.928466078648815	0.862828114687788	Caffeine	-0.469851761293229	0.49664970187538	6	0.220472440944882	1.59682684932962	0.110304309241779	1	Water	-0.3391107404337	0.762053294939459	1
rs178601_fw	0.100140890722555	0.325387479964663	6	0.605239385727191	-1.00558148888335	0.314616932124191	0.965929619088741	0.909468903809621	Caffeine	0.534795940201286	0.576464645871653	5	0.605239385727191	0.186397246876066	0.852133251272982	1	Water	-1.19197873575942	0.28719498396927	1
rs178601_rv	0.170951936698321	0.270603795311158	6	0.771477663230241	-3.86440190766632	0.000111361730682713	0.0196940271881503	0.0172101811073629	Caffeine	-0.202095154030966	0.423963078518548	6	0.771477663230241	-3.3464445029248	0.000818550630015569	0.16069330280486	Water	-0.51795740474152	0.643741193764104	1
rs178602_fw	0.179940231101423	0.231282883723748	6	0.606446140797286	-1.09155401083581	0.275029179621015	0.953684947091184	0.894605202229243	Caffeine	-0.0362814856663341	0.344388100133567	6	0.606446140797286	-1.36090496725152	0.173543723583343	1	Water	0.26935095641571	0.809943932177364	1
rs178602_rv	-0.307603917723234	0.230215942440215	6	0.514030612244898	-1.57999963289978	0.114106950545009	0.842206479035117	0.77183821838546	Caffeine	-0.446887416751621	0.344196044311763	6	0.514030612244898	-1.46144795062193	0.143892549676486	1	Water	-0.11855168227785	0.915699342275869	1
rs17860282_fw	-1.72658399631	1.12232549629056	5	0.0330188679245283	1.47062134757543	0.141393547455751	0.880403762285249	0.811799685921369	Caffeine	NA	NA	NA	NA	NA	NA	NA	NA	NA	NA	NA
rs17860282_rv	-1.47025666368555	0.610145795390011	6	0.138401559454191	0.587356897414593	0.556964035568177	0.988787357949949	0.949257554499696	Caffeine	-0.932389784845861	0.819497669638823	4	0.138401559454191	1.09364584353915	0.274110334815844	1	Water	-0.506288946124557	0.651228782655968	1
rs17861099_rv	1.32828205111597	0.464860350474351	6	0.889285714285714	-1.62453872457178	0.104260882643274	0.825422079574594	0.755172660797599	Caffeine	0.979889504902871	1.2327566321953	6	0.889285714285714	-0.895210099264635	0.37067478703705	1	Water	-0.729328625307145	0.514914999718414	1
rs1786141_fw	0.629752901362833	0.332181481163235	6	0.777927927927928	-1.87812698214378	0.0603637959675696	0.716519737540921	0.64862179895711	Caffeine	-0.426610495489094	0.658382666875284	6	0.777927927927928	-2.55207569112898	0.0107083252460445	0.882741487003472	Water	0.6739487089852	0.547336549991426	1
rs1786141_rv	0.315412537581452	0.28290598493691	6	0.523872679045093	0.777110322419075	0.437093684397323	0.984906095158148	0.938920943947256	Caffeine	0.401290350133574	0.562816804876711	5	0.523872679045093	0.543208680109865	0.586986130854954	1	Water	0.23390164230921	0.8345681929141	1
rs17863031_fw	0.194079115401208	0.561757182446767	5	0.611295681063123	-0.460488473477658	0.645165643125978	0.992410641941252	0.961951448992662	Caffeine	-0.704488551551623	0.834504699400795	4	0.611295681063123	-1.38675117730769	0.165517649216647	1	Water	0.926262703830032	0.408213024430401	1
rs1786316_fw	0.620530415105345	0.521173644573288	6	0.546875	0.829815912806753	0.406642872474831	0.983592283119375	0.933502319197382	Caffeine	-0.838047025928358	1.07232358315808	3	0.546875	-0.95689330491954	0.338621110814287	1	Water	NA	NA	NA
rs1786316_rv	0.294074726077693	0.358569073829241	6	0.47009735744089	1.15411014480979	0.248455014738036	0.947003813452187	0.884658164369403	Caffeine	0.441117246029408	0.814724929247862	5	0.47009735744089	0.68841728728109	0.491190040571204	1	Water	0.4656928575287	0.677550266933337	1
rs1786682_rv	1.26967544134509	1.19355966716777	5	0.638403990024938	0.587512931758221	0.556859267933818	0.988787357949949	0.949257554499696	Caffeine	NA	NA	NA	NA	NA	NA	NA	NA	NA	NA	NA
rs1786684_rv	0.714248781335403	0.367361842445429	6	0.854122621564482	-2.86654592381875	0.00414977946459838	0.212996998776059	0.186588157198204	Caffeine	0.484464849999239	0.581538922260023	5	0.854122621564482	-2.20594610998549	0.0273877731791834	1	Water	-0.66059981383326	0.555299900071456	1
rs17867056_fw	-0.641090107138368	0.472805139746573	6	0.359761295822677	-0.136821205972761	0.891172121333172	0.999354916337486	0.988526315894991	Caffeine	-0.363682529438615	1.02806855220389	2	0.359761295822677	0.206910140217303	0.836080037134601	1	Water	NA	NA	NA
rs17867056_rv	0.166063644932185	0.742232132485768	5	0.386363636363636	0.84702229850222	0.396982692675311	0.980875165417797	0.930427502277666	Caffeine	-0.257727895569453	1.20349402026604	5	0.386363636363636	0.170250639328784	0.864813028551491	1	Water	0.676771659173436	0.54565977092072	1
rs1787000_fw	1.00967042904404	0.387593897568158	6	0.762002042900919	-0.397366208705423	0.691097430127755	0.993774134204093	0.966260658385133	Caffeine	0.357640871142908	0.804868144251004	6	0.762002042900919	-1.00146375683093	0.316602653703546	1	Water	0.604097548125507	0.589619677446531	1
rs1787000_rv	0.396979075330269	0.303180146092087	6	0.619007569386039	-0.291440317100239	0.770714583520794	0.99618028709648	0.975848158206945	Caffeine	-0.290002516690966	0.506620370806686	6	0.619007569386039	-1.53041716167521	0.125913503691379	1	Water	1.23897684457497	0.268614459343964	1
rs1787008_rv	0.108584466896668	1.19799261261387	4	0.574074074074074	-0.158522281072311	0.87404526488158	0.998500721777868	0.986522717791394	Caffeine	NA	NA	NA	NA	NA	NA	NA	NA	NA	NA	NA
rs1787523_fw	-0.517956807300314	0.927790524418908	5	0.665024630541872	-1.2974091121663	0.194490458905731	0.919886180062606	0.853811009235301	Caffeine	3.23576231882093	5.15146978512774	3	0.665024630541872	0.495003436285392	0.620597694890928	1	Water	NA	NA	NA
rs1787523_rv	0.288502848965335	0.583609678528086	4	0.494525547445255	0.531864953055327	0.594819532311713	0.990200314588924	0.954755208998599	Caffeine	0.0168162263420626	1.24308620869239	3	0.494525547445255	0.0311441888575263	0.975154549134421	1	Water	NA	NA	NA
rs17876031_rv	0.976674847223841	0.53482053190687	6	0.693227091633466	0.301830165882836	0.762781533633361	0.99618028709648	0.975470917907724	Caffeine	1.11171146504519	1.19189058568804	6	0.693227091633466	0.24873221690329	0.803567926363311	1	Water	0.053097948979546	0.962186337927708	1
rs1787781_fw	-0.0154042622908074	0.359455101223676	6	0.563439065108514	-0.75262665122137	0.451674297766814	0.984906095158148	0.939563294018244	Caffeine	0.172432520060131	0.642126372646537	4	0.563439065108514	-0.128788833896715	0.89752474120403	1	Water	-0.623837817324655	0.577518573672251	1
rs1787781_rv	-0.200252709431915	0.534998429777628	6	0.3225	1.01318747292664	0.310970622882897	0.964878765401679	0.908238143221645	Caffeine	NA	NA	NA	NA	NA	NA	NA	NA	NA	NA	NA
rs1787782_fw	0.360103630905511	0.548267551521166	5	0.518796992481203	0.51960071114463	0.603341902333157	0.990200314588924	0.955180536952636	Caffeine	NA	NA	NA	NA	NA	NA	NA	NA	NA	NA	NA
rs1787782_rv	0.434113292875929	0.492974569082666	5	0.484042553191489	1.01012262313872	0.312436544665545	0.964878765401679	0.908309927017858	Caffeine	NA	NA	NA	NA	NA	NA	NA	NA	NA	NA	NA
rs1787784_fw	-0.688720706683184	0.81778151601486	5	0.754028837998304	-2.21200526521035	0.0269663011330317	0.552843258475963	0.49259147024691	Caffeine	NA	NA	NA	NA	NA	NA	NA	NA	NA	NA	NA
rs1787786_fw	0.692156603802436	0.527897390203335	5	0.835730858468677	-1.77050283934864	0.0766434118123942	0.765597959135315	0.695122680938216	Caffeine	1.01370778553764	1.16564679878467	2	0.835730858468677	-0.525967769262324	0.598910601122636	1	Water	NA	NA	NA
rs1787786_rv	0.830707955772969	0.498434084775188	6	0.787937743190661	-0.966689967283734	0.333699044009604	0.971548229918895	0.915413002419944	Caffeine	1.19440863212293	0.849455057113329	4	0.787937743190661	-0.139066277568471	0.889397775846077	1	Water	-0.827623689715263	0.459925515846581	1
rs17879405_fw	-0.710255575124443	0.272645261990203	6	0.249122807017544	1.44158222294806	0.149420266416078	0.887361418960431	0.819465477101537	Caffeine	-0.760211342692741	0.486767339080943	6	0.249122807017544	0.704822956970709	0.480920420125799	1	Water	0.736759265977351	0.510641988139407	1
rs17879405_rv	0.234969445223658	0.260071914427177	6	0.445608380338437	1.7433650328345	0.0812698722040235	0.77757828978923	0.707196607020388	Caffeine	0.156367085668202	0.471836385138612	6	0.445608380338437	0.794338745133241	0.426998253884961	1	Water	0.949026287701259	0.396790268043154	1
rs17879414_rv	0.319340426012683	0.247512345525158	6	0.599364069952305	-0.337258627430438	0.73592194503901	0.99618028709648	0.973264386482808	Caffeine	0.390875251793642	0.406252000153125	6	0.599364069952305	-0.0293927122535848	0.976551385074323	1	Water	-0.307865915176853	0.783402563685164	1
rs17881730_fw	0.0839995083454996	0.635044593328579	4	0.1875	2.44130348234737	0.0146343508063849	0.416422469462083	0.36859925571268	Caffeine	NA	NA	NA	NA	NA	NA	NA	NA	NA	NA	NA
rs17881730_rv	-0.249708965087564	0.520831115567897	5	0.378545006165228	0.472359557720272	0.636670165997165	0.9922384881686	0.960721574586078	Caffeine	0.382969129684496	1.26112711240433	2	0.378545006165228	0.696755815909341	0.485955621586279	1	Water	NA	NA	NA
rs17882209_fw	0.480814603121691	0.563315211595687	4	0.516363636363636	0.737307754508656	0.46093521757322	0.984906095158148	0.939563294018244	Caffeine	-4.5007437922345e-11	8.67236628223106	2	0.516363636363636	-0.00755018034220622	0.993975884908068	1	Water	NA	NA	NA
rs17882209_rv	-0.252223776441189	0.732003248805986	6	0.429133858267717	0.045303192034096	0.963865643177254	0.999999999995859	0.997461216681984	Caffeine	NA	NA	NA	NA	NA	NA	NA	NA	NA	NA	NA
rs17882431_fw	0.86535595544253	1.28602401052432	5	0.823863636363636	-0.526732453631808	0.598379395294571	0.990200314588924	0.954983414327383	Caffeine	NA	NA	NA	NA	NA	NA	NA	NA	NA	NA	NA
rs17882431_rv	1.20466396388383	0.619975394197721	6	0.628113879003559	1.09767285167177	0.27234736852798	0.950778122033354	0.891958324679824	Caffeine	-0.191516722729528	0.798340501339114	3	0.628113879003559	-0.896422674908266	0.370027061441548	1	Water	NA	NA	NA
rs17882910_fw	0.0150480546938837	0.406371515144007	6	0.430894308943089	0.721633707734664	0.470519709394779	0.984906095158148	0.939628723810913	Caffeine	-0.761396457151497	0.782478531819621	5	0.430894308943089	-0.617516147734575	0.536894333717333	1	Water	1.33914985546924	0.231813057949309	1
rs17882910_rv	1.53242485792241	0.710410214471693	6	0.602424242424242	1.57211765464336	0.115923267835759	0.846497177964423	0.775902876298658	Caffeine	0.422337172808089	4.41139431384145	3	0.602424242424242	0.00153256648910133	0.998777189338624	1	Water	NA	NA	NA
rs17883378_fw	0.0760154324449363	0.405225162961853	5	0.517647058823529	0.0133206565740655	0.989371968086864	0.999999999995859	0.999282846973802	Caffeine	-0.277111966113085	0.949648266693976	4	0.517647058823529	-0.366166659301756	0.714240719155886	1	Water	0.379487315875822	0.734732503351899	1
rs17883378_rv	0.23562915672038	0.473740762764919	6	0.454807692307692	0.880002534557222	0.378857936514484	0.977353878037425	0.925985620148145	Caffeine	0.312110527970648	0.695075207748007	4	0.454807692307692	0.709814474328563	0.477819192041971	1	Water	0.170188060228659	0.879220304328678	1
rs17885118_fw	-0.397829586177447	0.493376481575417	5	0.461611374407583	-0.494495176908006	0.620956511745427	0.990995997527328	0.958313262111109	Caffeine	0.41816215920683	5.50728315357859	3	0.461611374407583	0.103865996879731	0.917275691675368	1	Water	NA	NA	NA
rs17885118_rv	0.940913065306511	0.440727723981963	6	0.743875278396437	-0.284292982921287	0.776185863211631	0.99618028709648	0.976469220090649	Caffeine	-0.333769620582595	0.667288312807108	6	0.743875278396437	-2.09801139676297	0.0359041386251775	1	Water	1.81371841384168	0.105353746555089	1
rs17885645_rv	3.51290151263185	4.72957891249054	4	0.464878671775224	0.772503986616706	0.439815986639371	0.984906095158148	0.938930424408934	Caffeine	NA	NA	NA	NA	NA	NA	NA	NA	NA	NA	NA
rs17886054_rv	3.44132962289252	2.95470277289638	4	0.42965367965368	1.2605646581147	0.207465738616036	0.928305749960993	0.862828114687788	Caffeine	-1.66666666670667	7.08095741798393	3	0.42965367965368	-0.195369399530492	0.845103770636419	1	Water	NA	NA	NA
rs17887142_fw	0.249757367192673	0.32652785949744	6	0.526785714285714	0.43644617968714	0.662513039946858	0.99347685213867	0.964290021888802	Caffeine	0.0657970088037515	0.539247289154063	6	0.526785714285714	-0.0768636623373048	0.938732005248324	1	Water	0.513309842024445	0.646719233436555	1
rs17887142_rv	0.142377121708605	0.275978473492371	6	0.557277628032345	-0.317936227851848	0.750533311434328	0.99618028709648	0.975076203044297	Caffeine	0.724505989881922	0.520023848567877	5	0.557277628032345	0.950697385714821	0.341758015689126	1	Water	-1.26863361356667	0.257323914815696	1
rs178895_fw	0.385328739758172	0.385699752093175	6	0.579606440071556	0.166374849249322	0.867861965482743	0.998095244152139	0.985599118944836	Caffeine	-1.42283314220464	1.14850150385051	3	0.579606440071556	-1.51849269505162	0.128890239652737	1	Water	NA	NA	NA
rs178895_rv	0.258022569980754	0.336830643952368	6	0.660869565217391	-1.2147027935908	0.224479466683492	0.934941332699083	0.87024716912135	Caffeine	-0.594437902317844	0.700028145666172	5	0.660869565217391	-1.80222695942309	0.0715097047512998	1	Water	0.58752416583229	0.599868802972826	1
rs1790108_fw	-1.50463133986872	1.08343455250405	4	0.708502024291498	-2.20848706481255	0.0272103385308642	0.553825065791978	0.493922334422894	Caffeine	-1.95380631943069	4.1164773306573	5	0.708502024291498	-0.690378191365957	0.489956387707046	1	Water	-1.51810887344659	0.175261290386236	1
rs1790108_rv	0.528165427234886	0.471616835722033	6	0.563492063492063	0.578475395197386	0.562943204429663	0.989373109020658	0.950784585733628	Caffeine	-1.31248212254903	1.16001130649529	4	0.563492063492063	-1.35156339044204	0.17651502839441	1	Water	1.93003878563943	0.0848351834412595	1
rs1790149_rv	0.875560149489803	0.598713018853485	6	0.721153846153846	-0.124654269591383	0.900797262499199	0.999999999995859	0.990493050499805	Caffeine	-0.61964998077479	1.21034346110528	3	0.721153846153846	-1.29702213856805	0.194623569581575	1	Water	NA	NA	NA
rs1790345_fw	0.38732278387851	0.647182187810847	5	0.591695501730104	0.0252538653710466	0.979852472282818	0.999999999995859	0.998556074650192	Caffeine	NA	NA	NA	NA	NA	NA	NA	NA	NA	NA	NA
rs1790345_rv	-1.06934576751263	0.6338105418435	5	0.470434782608696	-1.50036440839766	0.133520033734733	0.87108989232632	0.801708333646644	Caffeine	0.190961959467908	1.26965222240152	4	0.470434782608696	0.243658021364442	0.807495687660448	1	Water	-1.7440224297621	0.119421924504836	1
rs1790398_fw	3.03491637397043	3.84439612398065	5	0.720238095238095	0.543459457013609	0.586813498122401	0.990162357180921	0.95324376319021	Caffeine	NA	NA	NA	NA	NA	NA	NA	NA	NA	NA	NA
rs1790398_rv	0.115189973706874	0.67854662975891	5	0.328894806924101	1.22081205450035	0.222157188618977	0.933740027973001	0.868967508148248	Caffeine	-1.16584583185887e-12	1.39577697181356	3	0.328894806924101	0.510961239398847	0.609378198230326	1	Water	NA	NA	NA
rs1790650_fw	-0.859640946190152	0.451382964577952	5	0.328395061728395	-0.319436087382529	0.749395849295065	0.99618028709648	0.975076203044297	Caffeine	0.0385614049573357	0.601624670063601	5	0.328395061728395	1.25329691508805	0.210097670716664	1	Water	-1.57273300247058	0.160240403701033	1
rs1790650_rv	0.594484383872843	0.415001746510657	6	0.745588235294118	-1.1583927760849	0.246703785803934	0.946646830025602	0.884452620077371	Caffeine	0.633436308940033	0.889427465198743	3	0.745588235294118	-0.496705034912158	0.619397071369819	1	Water	NA	NA	NA
rs1791099_fw	4.27221663863244	3.30867165820297	5	0.463855421686747	1.33499121182363	0.181879222763425	0.911960153070872	0.845664924932549	Caffeine	NA	NA	NA	NA	NA	NA	NA	NA	NA	NA	NA
rs179145_fw	-0.660791947849291	0.804394022984476	4	0.411689961880559	-0.377686060406306	0.705663824317467	0.994096929767823	0.967758051496968	Caffeine	0.562970388202247	0.722758864447765	4	0.411689961880559	1.27283658734377	0.203076035117234	1	Water	-1.65052264775008	0.140556892272082	1
rs179145_rv	-0.639906601557031	1.3206201212736	5	0.285714285714286	0.209283597807505	0.834226855322558	0.996716789676051	0.981366368371729	Caffeine	NA	NA	NA	NA	NA	NA	NA	NA	NA	NA	NA
rs179152_fw	-0.115330265433906	0.306120830787221	6	0.524524524524524	-0.697460362861454	0.48551473671976	0.985070622014737	0.94001603222971	Caffeine	0.263947219914944	0.700430705476741	4	0.524524524524524	0.236669149899296	0.812913469889787	1	Water	-0.93412951276075	0.404243492305974	1
rs179152_rv	-0.232532670389985	0.259010035179018	6	0.472789115646259	-0.477130110097923	0.633269474866141	0.9922384881686	0.960721574586078	Caffeine	0.22192320024862	0.409935813748232	6	0.472789115646259	0.807137051558963	0.419587527521849	1	Water	-1.28426716165689	0.25150653871613	1
rs1791790_fw	-0.529674733930068	0.442167011142204	6	0.371392722710163	-0.00775292385654797	0.993814123723774	0.999999999995859	0.999560444538234	Caffeine	-0.372506207501725	0.635182612907389	5	0.371392722710163	0.24204132187336	0.808748144737045	1	Water	-0.249794245729908	0.823507062647312	1
rs1791790_rv	0.0668700769796969	0.393243071764805	6	0.589514066496164	-0.750392986105615	0.453018053983281	0.984906095158148	0.939563294018244	Caffeine	-0.262647893821181	0.775046307602825	5	0.589514066496164	-0.805893541535192	0.42030423550894	1	Water	0.055500555429577	0.960476693489223	1
rs1792391_fw	-0.322970887872038	0.725209822166592	4	0.6	-1.00444860744436	0.315162430941127	0.965929619088741	0.909468903809621	Caffeine	NA	NA	NA	NA	NA	NA	NA	NA	NA	NA	NA
rs1792391_rv	0.277840423822532	0.547996470732371	4	0.392579810181191	1.30351452825046	0.192399159688481	0.91752148637455	0.851299101610531	Caffeine	-0.741840558001683	1.26873030093975	3	0.392579810181191	-0.24068127053355	0.809802156263544	1	Water	NA	NA	NA
rs1792667_rv	-0.106302783626882	0.663345961406111	4	0.444212721584984	0.177553344894018	0.859073767611585	0.998095244152139	0.985111398803998	Caffeine	1.66666666662666	7.08095741800518	3	0.444212721584984	0.267018798858388	0.789454687034691	1	Water	NA	NA	NA
rs1794038_fw	0.621525931858466	0.60667210683322	5	0.689737470167064	-0.292359420847977	0.770011830958149	0.99618028709648	0.975568493796588	Caffeine	0.124198303335397	0.903389110153682	3	0.689737470167064	-0.746847539712621	0.455155595494355	1	Water	NA	NA	NA
rs1794038_rv	-0.499652086640944	0.557248546927458	5	0.433501683501683	-0.416463459509319	0.677070900439453	0.99347685213867	0.965298396735733	Caffeine	-0.184359761496566	0.709459123145273	4	0.433501683501683	0.11729874882078	0.9066233164839	1	Water	-0.533762208330099	0.633656842412502	1
rs179436_fw	1.08836640886385	0.500487109415328	6	0.798611111111111	-0.577976703237869	0.563279847943492	0.989373109020658	0.950860715538869	Caffeine	3.80522028908062	4.23932321736568	5	0.798611111111111	0.572634797167541	0.566891993851436	1	Water	-1.15061150040541	0.304251357273867	1
rs179436_rv	-1.74331554258352	0.785884544335409	5	0.0674846625766871	1.12315442748759	0.261371913709285	0.950318162891896	0.890423493497895	Caffeine	NA	NA	NA	NA	NA	NA	NA	NA	NA	NA	NA
rs179486_fw	-0.456293428058955	0.663805865879834	4	0.565096952908587	-1.08189404985594	0.279299609091592	0.955754937078465	0.89689381097683	Caffeine	NA	NA	NA	NA	NA	NA	NA	NA	NA	NA	NA
rs179486_rv	0.0377774928590292	0.440516349322504	5	0.485446985446985	0.217939692605002	0.827476100163598	0.996716789676051	0.980935642980618	Caffeine	-0.832207893136735	1.17831607396821	4	0.485446985446985	-0.65685210049831	0.51127601995871	1	Water	0.874791793103312	0.434752498301407	1
rs1795240_fw	-0.351969304497035	0.866489912584119	4	0.326359832635983	0.430156460432715	0.66708183144527	0.99347685213867	0.964786239499928	Caffeine	NA	NA	NA	NA	NA	NA	NA	NA	NA	NA	NA
rs1795241_fw	1.72101568680187	1.1286605129327	4	0.996062992125984	-3.37778610861433	0.000730718937362429	0.0729023772165033	0.0637460079337931	Caffeine	NA	NA	NA	NA	NA	NA	NA	NA	NA	NA	NA
rs1795241_rv	-1.14668558008011	0.573234143152996	4	0.274143302180685	-0.301768383929714	0.762828633894586	0.99618028709648	0.975470917907724	Caffeine	-0.160645154776066	1.39130949087578	3	0.274143302180685	0.584382187890948	0.558963207858024	1	Water	NA	NA	NA
rs1797076_rv	0.0776334735890187	0.692904031580939	5	0.548989113530327	-0.17167407742217	0.863693766439972	0.998095244152139	0.985584479612023	Caffeine	NA	NA	NA	NA	NA	NA	NA	NA	NA	NA	NA
rs1797077_fw	1.29443580357596	4.53453189539781	4	0.525741029641186	0.262735074338979	0.792754780815924	0.996404803346845	0.977267818005543	Caffeine	NA	NA	NA	NA	NA	NA	NA	NA	NA	NA	NA
rs1797077_rv	0.561006906421038	1.33251543533224	5	0.760593220338983	-0.446469622475002	0.655258050976893	0.99347685213867	0.963289891930991	Caffeine	NA	NA	NA	NA	NA	NA	NA	NA	NA	NA	NA
rs1797081_rv	-1.29906873467934	0.798174883866636	4	0.356720202874049	-0.888828632914242	0.374095185084312	0.977353878037425	0.925985620148145	Caffeine	-0.737972114299766	1.25419119324203	3	0.356720202874049	-0.11827867335811	0.905846854965466	1	Water	NA	NA	NA
rs1797399_fw	0.853365438227824	0.352555706570349	6	0.656773211567732	0.579817835415708	0.562037468774869	0.989373109020658	0.950677777782501	Caffeine	0.657614907343017	0.82310120792348	6	0.656773211567732	0.0105303645272667	0.991598140002738	1	Water	0.569287470888441	0.611238769255578	1
rs1797399_rv	0.376279744362328	0.310159824571256	6	0.413888888888889	2.33489805745798	0.0195487468651776	0.481200277590186	0.426678459374	Caffeine	0.0797492330378672	0.459083671531466	6	0.413888888888889	0.931553629737758	0.351567256637642	1	Water	1.40334442772022	0.210198560390249	1
rs179871_fw	-0.0227756441499027	0.456066084422424	6	0.549256505576208	-0.483357079484856	0.62884221784866	0.991865748147494	0.959601989806243	Caffeine	-1.98511093614339	4.12156333961525	4	0.549256505576208	-0.529599543365448	0.596389611026984	1	Water	0.046242463880592	0.967065486859605	1
rs179871_rv	0.85528112303896	0.804537383220827	6	0.574757281553398	0.688586273410421	0.491083661598486	0.985393759407259	0.940478891450935	Caffeine	-2.77981255572208	5.77892996437021	3	0.574757281553398	-0.533161034867365	0.593922111796204	1	Water	NA	NA	NA
rs1799797_fw	0.691969918437887	0.550713866017208	6	0.454361054766734	1.58891086675008	0.112080517479356	0.838511080425871	0.768220648354439	Caffeine	-1.09237297801016	0.850933220842706	5	0.454361054766734	-1.06860048237727	0.285249731103233	1	Water	2.65751134912735	0.0176518366137415	1
rs1799797_rv	-0.000555725083984639	0.673645576445183	6	0.357585139318885	0.8688620620261	0.384922582430523	0.977540424971412	0.926601226991684	Caffeine	-0.510783029675117	1.07905981564693	4	0.357585139318885	0.0695770326585451	0.944530317912416	1	Water	0.799285029367555	0.47543345640351	1
rs1799801_rv	-2.43148507445027	4.39520017250934	5	0.892086330935252	-1.03379055802115	0.301234086646482	0.962201297193344	0.905101547671758	Caffeine	NA	NA	NA	NA	NA	NA	NA	NA	NA	NA	NA
rs1799809_rv	-0.00998071434508313	0.635762535457632	5	0.381720430107527	0.742842666306064	0.457576940582393	0.984906095158148	0.939563294018244	Caffeine	NA	NA	NA	NA	NA	NA	NA	NA	NA	NA	NA
rs1799810_fw	-0.158414904063823	0.411095243729821	6	0.446969696969697	0.132589938731258	0.894517689891622	0.999717495845109	0.989150897667156	Caffeine	-0.311207209223149	0.546322651037273	6	0.446969696969697	-0.179903234460201	0.857228535901378	1	Water	0.312493173191459	0.780230066789377	1
rs1799810_rv	0.287529390334353	0.33050166392111	6	0.458174904942966	1.37736564382625	0.168399229274844	0.902772952526795	0.836267280452853	Caffeine	-0.0934588519585905	0.57198631102357	4	0.458174904942966	0.129781768180017	0.896739087791401	1	Water	1.24758387564623	0.265303214825434	1
rs1799846_fw	-0.306513593730554	0.516558168184967	5	0.599706744868035	-1.37594756672958	0.168837867109046	0.902972325939124	0.836445271196851	Caffeine	-0.341929550574026	0.918200322794982	4	0.599706744868035	-0.812647189189101	0.416420367830405	1	Water	-0.563300377540479	0.614992234455489	1
rs1799846_rv	-0.273781452876507	0.260163468875447	6	0.503923278116826	-1.11266538947149	0.265852165390619	0.950318162891896	0.891296018910122	Caffeine	-0.164229660780422	0.450749120593471	6	0.503923278116826	-0.399164606443543	0.689771920527406	1	Water	-0.713500783027947	0.524078386549429	1
rs1799917_fw	0.158227572948002	0.429735171564895	6	0.793893129770992	-2.76990700075683	0.00560723002599639	0.252276299289855	0.220887059653498	Caffeine	0.212291812134053	0.621340894226794	5	0.793893129770992	-1.82872595633186	0.0674406720148759	1	Water	-0.94118104442497	0.400705048866988	1
rs1799917_rv	0.16105346550229	0.272802172452163	6	0.552367288378766	-0.180301646918286	0.856915762806266	0.998095244152139	0.985064156945561	Caffeine	-0.76688674242851	0.498878678414025	6	0.552367288378766	-1.9586463226153	0.050154220698897	1	Water	1.77834467569701	0.112320205632	1
rs1799941_fw	0.667763051575634	0.817193156800679	6	0.796363636363636	-0.851643190736441	0.394412159972843	0.980192791802479	0.929532426263163	Caffeine	NA	NA	NA	NA	NA	NA	NA	NA	NA	NA	NA
rs1799941_rv	0.00571892724161546	0.564982930545848	5	0.618860510805501	-0.84780535238103	0.396546381781369	0.980864841468745	0.930411199740586	Caffeine	-0.628218773829959	0.861731552505413	5	0.618860510805501	-1.29150806925487	0.196527558861321	1	Water	0.44370271687384	0.691976858720712	1
rs1799971_fw	-0.34671304209615	0.291880121611758	6	0.43398392652124	-0.27784716281885	0.781129685302242	0.99618028709648	0.976689384960652	Caffeine	-0.427122033493945	0.595069336006608	5	0.43398392652124	-0.271408801123386	0.786076633688412	1	Water	-0.00643836169546402	0.995413233383638	1
rs1799971_rv	-0.211905524891332	0.376797918161866	6	0.289377289377289	1.82194420036595	0.0684634527228403	0.742704712901438	0.673247847360275	Caffeine	0.430206820194469	0.620961496220723	4	0.289377289377289	2.13961273746757	0.0323860763788826	1	Water	-0.31766853710162	0.776686115238305	1
rs1799991_rv	0.429989070682455	0.556351246403976	5	0.59432387312187	0.0864917324837474	0.931075527966618	0.999999999995859	0.994139652444391	Caffeine	0.522471930616195	0.855331023944834	5	0.59432387312187	0.164383892514789	0.869428942995676	1	Water	-0.0778921600310416	0.944553081902414	1
rs1799992_rv	-0.981466535775182	0.594757720863335	6	0.366504854368932	-0.730088824466375	0.465335891978892	0.984906095158148	0.939563294018244	Caffeine	NA	NA	NA	NA	NA	NA	NA	NA	NA	NA	NA
rs1800359_fw	-0.294008969455949	0.459391944013026	6	0.556451612903226	-1.13363391676274	0.256948139884303	0.94861783405142	0.888602654207973	Caffeine	-1.49370620510666	5.13525204041142	5	0.556451612903226	-0.335033122217231	0.737600100737177	1	Water	-0.798600794545509	0.475811407927474	1
rs1800359_rv	0.0462574697955607	0.314494395576447	6	0.572524942440522	-0.781899117884734	0.434273863477522	0.984906095158148	0.938461674543642	Caffeine	-0.170380608224849	0.671790129691933	5	0.572524942440522	-0.688520042283795	0.491125353481788	1	Water	-0.0933790756009389	0.933552248107722	1
rs1800467_fw	0.418276004448395	0.378350610308987	6	0.351681957186544	2.72215802669394	0.00648571203405779	0.274148101823822	0.240048494887823	Caffeine	0.0896453624754595	0.704618373453616	5	0.351681957186544	0.995289840863608	0.319595317346198	1	Water	1.72686818583033	0.123100844718395	1
rs1800467_rv	-0.159918855413408	0.432385171027332	6	0.473417721518987	-0.123707740576732	0.901546682649402	0.999999999995859	0.990493050499805	Caffeine	-0.342458371227606	0.725596901588991	6	0.473417721518987	-0.325289300249203	0.744962128086105	1	Water	0.201581559672471	0.857161711588256	1
rs1800528_fw	-0.0656082477820921	0.993417552031203	4	0.777777777777778	-1.32710682792129	0.18447334700746	0.912561226371927	0.845664924932549	Caffeine	NA	NA	NA	NA	NA	NA	NA	NA	NA	NA	NA
rs1800528_rv	-0.164183006812283	0.383836277794059	5	0.544247787610619	-0.890062752584225	0.37343219171375	0.977353878037425	0.925985620148145	Caffeine	0.149969648587536	1.17419761011906	3	0.544247787610619	-0.0234080859289581	0.981324755135812	1	Water	NA	NA	NA
rs1800562_fw	0.62869065406121	0.673320935250172	4	0.515508021390374	0.841558068119641	0.400035368783299	0.981531315823309	0.93109794642661	Caffeine	-0.0834221664875785	1.38408412062354	3	0.515508021390374	-0.105104995344941	0.916292495549872	1	Water	NA	NA	NA
rs1800562_rv	0.847098037463406	0.584252053283294	5	0.769411764705882	-0.612568929372229	0.540161407847133	0.987864789460286	0.946726629720835	Caffeine	NA	NA	NA	NA	NA	NA	NA	NA	NA	NA	NA
rs1800588_fw	0.0916669452255567	1.19600733929645	4	0.38544474393531	0.466692741407785	0.640719723695477	0.992410641941252	0.961912807080693	Caffeine	NA	NA	NA	NA	NA	NA	NA	NA	NA	NA	NA
rs1800588_rv	-0.38400971713824	0.581091717842874	5	0.580817051509769	-1.22207572609373	0.221678991601945	0.93368993880837	0.868698731825859	Caffeine	NA	NA	NA	NA	NA	NA	NA	NA	NA	NA	NA
rs1800734_fw	0.627219304473855	0.500047931100994	6	0.771406127258445	-1.17798454922544	0.238802765971396	0.94190838174454	0.878420767135639	Caffeine	1.14365508257547	0.83605073000283	5	0.771406127258445	-0.0868523356319	0.930788886937784	1	Water	-1.09113221359354	0.329931793997814	1
rs1800734_rv	0.43058818664657	0.392027600517957	6	0.52619926199262	0.830796274272317	0.406088727756807	0.983398680875811	0.933257245371815	Caffeine	1.06982733659382	0.704420030410555	5	0.52619926199262	1.36982791262635	0.170740626666295	1	Water	-0.539031638354033	0.630309599122192	1
rs1800759_rv	-1.63863122355176	5.02800490199151	4	0.582743988684583	-0.392338363826997	0.694808221022194	0.993821812953018	0.966802025883751	Caffeine	-0.398465322504287	1.26884955433055	5	0.582743988684583	-0.577305097372613	0.563733370854368	1	Water	0.184966733545616	0.86882332946866	1
rs1800778_fw	-0.20200336614235	0.27758168770276	6	0.434042553191489	0.228303780842327	0.819410085484127	0.996716789676051	0.980179199400084	Caffeine	-0.405931029400457	0.481553822545807	6	0.434042553191489	-0.291877476374102	0.770380305252798	1	Water	0.520181257216429	0.642318223054564	1
rs1800778_rv	1.46324760781068	0.421705218676661	6	0.879712746858169	-1.24841984539606	0.211877345123042	0.928466078648815	0.863058151613966	Caffeine	1.84392843694139	1.07242186312157	5	0.879712746858169	-0.135939353518933	0.891869224615694	1	Water	-1.11248049187713	0.320557569768672	1
rs1800810_fw	0.00833740720065772	0.363274352859313	6	0.568222621184919	-0.732960482186515	0.463582532246838	0.984906095158148	0.939563294018244	Caffeine	0.242112496942089	0.622253557353446	5	0.568222621184919	-0.0522144947383085	0.958357783557516	1	Water	-0.680745987448206	0.543303422111736	1
rs1800810_rv	0.109909552226703	0.303050513577506	6	0.492640692640693	0.459820727681241	0.6456449039952	0.992410641941252	0.961951448992662	Caffeine	-0.100154691103082	0.521044091131675	6	0.492640692640693	-0.135718525276455	0.892043802175372	1	Water	0.595539252957696	0.594902128876016	1
rs1800825_rv	0.52607290727747	0.667253143664475	4	0.361575178997613	1.64046712864125	0.100908077735665	0.819787939373184	0.749188766284083	Caffeine	NA	NA	NA	NA	NA	NA	NA	NA	NA	NA	NA
rs1800871_rv	-0.72483714856846	0.643954663134192	5	0.421319796954315	-0.632776391411346	0.526879675903443	0.987822295940089	0.945965169683525	Caffeine	-3.35390409024812	4.9759977805364	4	0.421319796954315	-0.61023866640931	0.541703719438677	1	Water	-0.022537725002036	0.983944847736297	1
rs1800978_fw	-0.0947982153948639	0.567040025149724	6	0.507130124777184	-0.217481381435639	0.82783321523638	0.996716789676051	0.980935642980618	Caffeine	0.955436665747533	1.17734616440779	4	0.507130124777184	0.787291164795003	0.431111440536404	1	Water	-1.00477254623064	0.369642957925266	1
rs1801020_fw	-0.993596132058516	0.428385237208415	6	0.565672844480258	-2.93617486300861	0.00332286954026806	0.188068452703826	0.165335785909798	Caffeine	-0.569167780135673	0.528309968649712	5	0.565672844480258	-1.57745577919438	0.114690689496427	1	Water	-1.35871908381423	0.225063106276963	1
rs1801020_rv	-1.05865150955058	0.337534698524001	6	0.382791922739245	-1.72111745438117	0.0852295125985347	0.788295022114508	0.717396692742168	Caffeine	-1.01912270942411	0.735543040127057	6	0.382791922739245	-0.736065779194856	0.461690667353898	1	Water	-0.985051675186314	0.379111824163545	1
rs1801255_fw	0.921713626957315	0.433512783935707	6	0.632716049382716	0.871547864172031	0.383455083315527	0.977540424971412	0.926601226991684	Caffeine	-0.0962419824268928	0.783436146419036	5	0.632716049382716	-0.817078036773895	0.413883833461581	1	Water	1.68862590094593	0.131620557253058	1
rs1801255_rv	-0.0792725004982276	0.318906976134773	6	0.544322344322344	-0.805966854635955	0.420261960917681	0.983772463408285	0.935773017687488	Caffeine	0.156342450292021	0.537149302110754	6	0.544322344322344	-0.0398650833249009	0.968200688432399	1	Water	-0.766101771311054	0.493951329174895	1
rs1801257_fw	-0.851162376569099	0.756545826832544	4	0.440972222222222	-0.811510785293273	0.417072401738246	0.983772463408285	0.935531462196733	Caffeine	-1.48329801694037	1.14717231621528	2	0.440972222222222	-1.08621932450875	0.277381969643922	1	Water	NA	NA	NA
rs1801257_rv	1.04458831979837	0.395515761447916	6	0.553225806451613	2.10073898389808	0.0356638852076119	0.608796748768614	0.544745984237642	Caffeine	0.462953097211028	1.10655421559022	5	0.553225806451613	0.225239895814309	0.821792654373048	1	Water	1.87549908808377	0.0940132139163607	1
rs1801321_fw	-0.0808398925089427	0.292321473381445	6	0.397333333333333	1.14856016882404	0.250737389228888	0.947423958590746	0.885517252950896	Caffeine	-0.484541982875171	0.56840912835978	6	0.397333333333333	-0.119549961740465	0.90483966007166	1	Water	1.26811013056451	0.257520309686289	1
rs1801321_rv	1.31404469493872	0.449533847201494	6	0.717948717948718	0.844731625718225	0.398260697631713	0.981243113555829	0.930733096734574	Caffeine	1.72675155848457	1.00582820970544	6	0.717948717948718	0.787850562811126	0.430784121302884	1	Water	0.056881062907099	0.959494434986478	1
rs180193_rv	-0.958367334512814	1.21431206633613	5	0.380882352941176	-0.389160723697494	0.697157255801458	0.993821812953018	0.967021263854747	Caffeine	-0.267497328783931	0.856521502709899	3	0.380882352941176	0.254876780685861	0.798818270458809	1	Water	NA	NA	NA
rs180194_rv	0.00641852241828965	0.617243471464005	4	0.372693726937269	0.853952236023013	0.393131454905629	0.979971036771533	0.929235507430271	Caffeine	-1.47382844547476	1.13635902978407	3	0.372693726937269	-0.838775862455084	0.401595098121965	1	Water	NA	NA	NA
rs1802059_fw	0.173404937714799	0.539310983346718	6	0.556357078449053	-0.0982464131723727	0.921736628321931	0.999999999995859	0.993297013634152	Caffeine	-0.821334734160559	0.886952979778756	4	0.556357078449053	-1.18126334254493	0.2374981249022	1	Water	1.08301692937256	0.333541391249508	1
rs1802059_rv	-0.378398137698944	0.621377872294971	5	0.561643835616438	-1.00781558134765	0.313543004323431	0.965616517627761	0.908811271754016	Caffeine	NA	NA	NA	NA	NA	NA	NA	NA	NA	NA	NA
rs180207_fw	2.50000000731409	6.13228899810113	4	0.61472602739726	0.331487642160976	0.740276173972227	0.99618028709648	0.974612911740604	Caffeine	NA	NA	NA	NA	NA	NA	NA	NA	NA	NA	NA
rs180208_fw	-0.367517793019623	0.812873638367412	5	0.865055387713998	-2.73775259771321	0.00618605933093108	0.266635417460515	0.233379207908391	Caffeine	NA	NA	NA	NA	NA	NA	NA	NA	NA	NA	NA
rs180208_rv	-3.55827604288663	3.37306149901772	4	0.382113821138211	-0.912432312665101	0.361541186085724	0.975751545773566	0.923377171873026	Caffeine	NA	NA	NA	NA	NA	NA	NA	NA	NA	NA	NA
rs180210_fw	-1.12321863044492	0.512427791955932	6	0.403973509933775	-1.43294886775211	0.151872450390351	0.889221205378766	0.821412972185372	Caffeine	0.038211723063306	1.1459249736559	5	0.403973509933775	0.372753486519724	0.709331924165713	1	Water	-1.80570235427183	0.106901588524998	1
rs180210_rv	-0.879545696382801	0.427389274650916	6	0.195672624647225	1.24948781947983	0.211486705838099	0.928466078648815	0.863058151613966	Caffeine	-0.245983020651056	0.729660393795347	5	0.195672624647225	1.60016958370344	0.109560967770859	1	Water	-0.35068176422361	0.75419169831359	1
rs1803831_fw	-0.722774859842505	0.333510197448188	5	0.496842105263158	-2.12929954876995	0.0332294851186719	0.593193647979437	0.529085474951911	Caffeine	-0.340330892558527	1.23700503766039	5	0.496842105263158	-0.264913347703434	0.791076215609738	1	Water	-1.86438620106652	0.0959775940427553	1
rs1803831_rv	0.188648648530046	0.355960143713274	6	0.545178435839028	0.0209031199944264	0.983322937773125	0.999999999995859	0.998562847910579	Caffeine	1.25332459651107	1.00028845731187	3	0.545178435839028	1.07180745488102	0.28380652400422	1	Water	NA	NA	NA
rs1804998_fw	0.615572917020038	0.331264704188076	6	0.706190061028771	-0.789031843687423	0.430093395124235	0.984906095158148	0.937816660914413	Caffeine	-0.123748211236983	0.623108608309655	6	0.706190061028771	-1.60597930313588	0.108278457509871	1	Water	0.816947459448457	0.465734452965439	1
rs1804998_rv	0.421474008150325	0.26767699798837	6	0.548717948717949	0.844233870914986	0.398538730873438	0.981337758347986	0.930854148413577	Caffeine	0.83149698254427	0.590381610652782	6	0.548717948717949	1.07727773203732	0.281356207427579	1	Water	-0.233043861122334	0.835166154942036	1
rs1804999_rv	-0.115881640927556	0.59988428510561	6	0.395498392282958	0.514059084704455	0.607210682197561	0.990379152003254	0.956149841514661	Caffeine	NA	NA	NA	NA	NA	NA	NA	NA	NA	NA	NA
rs1805040_fw	0.371033213844992	0.397379692485911	6	0.552730696798493	0.400934423837441	0.688468404689742	0.993667160494464	0.965981809802336	Caffeine	-0.196710094259565	0.605291923071591	4	0.552730696798493	-0.674748983896011	0.499835257611532	1	Water	1.07568340773345	0.336825099774809	1
rs1805040_rv	-0.156373418226214	0.305395256092163	6	0.422910662824207	0.505779660727397	0.613011338394007	0.990379152003254	0.956552494240976	Caffeine	-0.591227337058172	0.657655280649015	5	0.422910662824207	-0.426349818922156	0.669852961185742	1	Water	0.932129479649553	0.40525049800181	1
rs1805222_fw	-0.277232071643166	0.701341672274458	5	0.637816245006658	-1.20216812445181	0.229298396471752	0.936776410406204	0.872788327402068	Caffeine	NA	NA	NA	NA	NA	NA	NA	NA	NA	NA	NA
rs1805222_rv	-0.508280747692441	0.676348923669333	5	0.511560693641618	-0.819890068479365	0.412278778956845	0.983772463408285	0.935142743970221	Caffeine	NA	NA	NA	NA	NA	NA	NA	NA	NA	NA	NA
rs1805312_fw	-0.444623063749847	0.484647647701906	6	0.26	1.2407890439256	0.214683689630358	0.930944431297688	0.865378100873257	Caffeine	-1.66666666670667	7.08095741798393	3	0.26	-0.0876573710142023	0.93014900214718	1	Water	NA	NA	NA
rs1805312_rv	-0.332483091925475	0.705614612499617	6	0.280412371134021	0.864400954481692	0.387367668730739	0.978462158930901	0.927556023520134	Caffeine	3.83760769582175	3.41798991135396	6	0.280412371134021	1.3984900061904	0.161965971671994	1	Water	-0.534089051708708	0.633449006043182	1
rs1805313_fw	0.762756751666264	0.499504172096141	6	0.62713567839196	0.486098934640203	0.62689702223889	0.99114479395729	0.958888117332487	Caffeine	0.480098792926114	0.848084586052287	5	0.62713567839196	-0.0469876631308364	0.962523060064411	1	Water	0.533086597771039	0.634086547896084	1
rs1805313_rv	0.0218486029319973	0.377224765471886	6	0.395713107996702	1.18021996874936	0.237912738921037	0.941433644763336	0.877826775250703	Caffeine	0.684620581662988	0.804474147657891	5	0.395713107996702	1.37727257348596	0.168427991423463	1	Water	-0.1970526047366	0.860337516949264	1
rs1805438_fw	-0.233872764439703	0.391808623643607	6	0.402646502835539	0.40983601112324	0.68192624781396	0.993559628335434	0.96541429928839	Caffeine	1.08953639610064	1.17297276899636	2	0.402646502835539	1.26514995335134	0.205817578842756	1	Water	NA	NA	NA
rs1805438_rv	-0.429506718590034	0.270568974403777	6	0.359459459459459	0.547750512230485	0.583863223132567	0.990162357180921	0.95324376319021	Caffeine	0.0700568192274307	0.493601080531574	6	0.359459459459459	1.31233066070927	0.189408591289398	1	Water	-0.764580148478785	0.494809626018436	1
rs1805580_fw	-0.282466839560049	0.933682099615699	4	0.376782077393075	0.23644282931511	0.813089065166959	0.996716789676051	0.979459298348271	Caffeine	NA	NA	NA	NA	NA	NA	NA	NA	NA	NA	NA
rs1805580_rv	0.0721114875394534	0.456797160425732	5	0.401877133105802	1.02838047443161	0.303770889571152	0.962463909090537	0.90533811992751	Caffeine	0.949517979608453	1.16140783445323	4	0.401877133105802	1.15994376192653	0.246071703774926	1	Water	-0.13156328749492	0.906487326411197	1
rs1805874_fw	0.735821376765782	0.907404661075863	4	0.553431798436142	0.574468050484484	0.565651114735587	0.989373109020658	0.951079646478108	Caffeine	NA	NA	NA	NA	NA	NA	NA	NA	NA	NA	NA
rs180671155_fw	0.205634591122304	0.476038561098738	5	0.671775223499361	-1.07258230413456	0.283458567939798	0.956651410655254	0.897615464464424	Caffeine	-1.5436496512408	1.11146904361912	3	0.671775223499361	-2.03323231722655	0.0420290574897821	1	Water	NA	NA	NA
rs180671155_rv	0.475487267203995	0.645867770748899	5	0.549165120593692	0.430721687657391	0.666670747452271	0.99347685213867	0.964786239499928	Caffeine	NA	NA	NA	NA	NA	NA	NA	NA	NA	NA	NA
rs180680089_fw	0.682058069857846	0.849900584974349	4	0.418032786885246	1.19180093775957	0.233339308006954	0.938857054480648	0.875451088288343	Caffeine	0.614975847719467	1.10056603385232	2	0.418032786885246	0.859403309700335	0.390118044360104	1	Water	NA	NA	NA
rs180680089_rv	-0.308358507617035	0.435080103487275	6	0.503239740820734	-0.738525273125795	0.460195315107326	0.984906095158148	0.939563294018244	Caffeine	0.1565757378167	0.591803465919845	5	0.503239740820734	0.242676160997084	0.808256276253888	1	Water	-0.981201434122879	0.380977760033716	1
rs180682245_rv	-1.1688627225639	0.659520539853545	4	0.542570951585977	-2.03111156902413	0.0422436781420614	0.6389792488059	0.574977237167189	Caffeine	NA	NA	NA	NA	NA	NA	NA	NA	NA	NA	NA
rs180683014_fw	-0.0108919548765519	0.773205630235432	4	0.685920577617328	-1.02431730630479	0.305685426264596	0.962895598468748	0.906014849283157	Caffeine	2.96353058873043	5.53466775852991	3	0.685920577617328	0.394317189475563	0.693346873893102	1	Water	NA	NA	NA
rs180683014_rv	0.997655407053633	0.594629962290119	5	0.701904761904762	0.237577509314143	0.812208796083378	0.996716789676051	0.979459298348271	Caffeine	-4.5007437922345e-11	8.67236628223106	2	0.701904761904762	-0.0987486775609156	0.921337818604217	1	Water	NA	NA	NA
rs180683114_fw	-0.198604280645914	0.470496905719136	6	0.348837209302326	0.904469345609494	0.365746581853389	0.977114871462525	0.925238964760837	Caffeine	-0.352666592437448	0.616454730722919	5	0.348837209302326	0.440401708519893	0.659646187704813	1	Water	0.464067637089601	0.678612531773144	1
rs180683114_rv	0.00802124057929155	0.332848982845982	6	0.452582883577486	0.595649682000978	0.551409279425709	0.988590066431382	0.948894464303006	Caffeine	1.05060742622577	0.755781819011201	6	0.452582883577486	1.64180659711616	0.100630091437212	1	Water	-1.04615691511518	0.3502555728432	1
rs180684380_fw	-1.58890877035951	0.559602927943098	5	0.0662983425414365	1.88720116003923	0.059133274347811	0.709919090904759	0.64232733271238	Caffeine	-1.1724492321165	1.177880622823	4	0.0662983425414365	1.25016305089506	0.211239991209647	1	Water	0.63703810914417	0.569492382660463	1
rs180684380_rv	-0.097661295947278	0.424190773740872	6	0.376425855513308	0.959675002245592	0.337218808141366	0.972432729755399	0.916831739591328	Caffeine	-0.440416851936732	1.35049376570619	4	0.376425855513308	0.0476342263744092	0.962007754277624	1	Water	0.912040775871183	0.415447955969999	1
rs180685662_fw	-0.460032079950127	0.491188953028968	5	0.539050535987749	-1.25522568656585	0.20939684336361	0.928466078648815	0.862828114687788	Caffeine	0.691620899048748	0.843699743530918	4	0.539050535987749	0.634230355410695	0.525930499912154	1	Water	-1.88945604197654	0.0915919150109374	1
rs180685662_rv	-0.0741293166359782	0.436718330906705	6	0.435543278084715	0.42393510348859	0.671613142528545	0.99347685213867	0.964979713018905	Caffeine	-1.56592873007672	1.12989380993203	4	0.435543278084715	-1.15644423497731	0.24749949685933	1	Water	1.5803793384659	0.158217856353626	1
rs180685893_rv	-0.355893000404163	0.525629978077667	4	0.55989110707804	-1.13504396296802	0.256356898712434	0.94861783405142	0.888602654207973	Caffeine	-1.63016274625412	1.10925580379788	2	0.55989110707804	-1.68661085460764	0.0916782034028274	1	Water	NA	NA	NA
rs180689305_fw	0.669455694099658	0.539065514863743	6	0.600728155339806	0.484088993083336	0.62832271249574	0.99173443896837	0.959524816510426	Caffeine	-0.212149135595723	0.812104682314208	5	0.600728155339806	-0.76424771450697	0.44471963713746	1	Water	1.24833670759031	0.265014932960432	1
rs180689305_rv	0.529285894328954	0.304782894033819	6	0.528487229862475	1.36232526889464	0.173095256445743	0.907654860328095	0.840655755341906	Caffeine	-0.110904911468104	0.535272779055773	5	0.528487229862475	-0.420304144972237	0.674263282279566	1	Water	1.78262941386688	0.111457521181302	1
rs180689438_fw	-0.0183914957200309	0.338982798825582	6	0.492783505154639	0.0309056634056897	0.975344773337539	0.999999999995859	0.998375879619131	Caffeine	0.621956923406216	0.550415150290199	6	0.492783505154639	1.18242549658005	0.237036911409951	1	Water	-1.15151983317436	0.30386975939704	1
rs180689438_rv	0.454019013003745	0.403039174931673	6	0.581460674157303	0.310755215557073	0.755986717915978	0.99618028709648	0.975448614744702	Caffeine	-0.295757965104399	0.93448488382491	6	0.581460674157303	-0.6683152004215	0.50393241248664	1	Water	0.979070415978573	0.382012931792031	1
rs180692135_rv	-0.977795485541996	0.690936422060376	5	0.275929549902153	-0.0188908412773688	0.984928185840565	0.999999999995859	0.999020641320692	Caffeine	NA	NA	NA	NA	NA	NA	NA	NA	NA	NA	NA
rs1806940_fw	-0.920109668233718	0.813899065518157	6	0.665957446808511	-1.97821464802953	0.0479044969443705	0.664797598163759	0.599829322944782	Caffeine	NA	NA	NA	NA	NA	NA	NA	NA	NA	NA	NA
rs1806940_rv	-0.821778987689009	0.60227290133831	5	0.4613880742913	-1.10750983920986	0.268073560672737	0.950318162891896	0.891296018910122	Caffeine	-0.157229844284901	0.984151467943864	5	0.4613880742913	-0.0025138617358467	0.997994230645552	1	Water	-1.10499597747401	0.323824076690059	1
rs180694420_fw	0.623013116874242	0.46513422965911	6	0.573991031390135	0.698421496077053	0.484913636979273	0.984999240400103	0.939707725927198	Caffeine	-0.425509141487955	0.684347406735067	4	0.573991031390135	-1.05744904807857	0.290306696713121	1	Water	1.75587054415562	0.116931661415902	1
rs180694420_rv	2.07926971241224	1.07149817915385	6	0.637885462555066	1.4121083581473	0.157918058118093	0.894233648204282	0.826550589714886	Caffeine	NA	NA	NA	NA	NA	NA	NA	NA	NA	NA	NA
rs180694649_fw	-1.37727214158069	0.341241567926264	6	0.121776504297994	1.75371816951246	0.0794788106251882	0.773353455603098	0.702629177973631	Caffeine	-1.00043587438517	0.671546458489078	6	0.121776504297994	1.45228642446425	0.146421980604189	1	Water	0.30143174504821	0.787819879378081	1
rs180694649_rv	-0.424627673087013	0.517823932278268	6	0.3125	0.702612731081232	0.482297126368131	0.984906095158148	0.939628723810913	Caffeine	3.13193824111196	5.30088307873295	4	0.3125	0.739574056482172	0.459558488455657	1	Water	-0.03696132540094	0.97367293948305	1
rs180699368_fw	-1.07598490077145	0.660126414528168	6	0.328341013824885	-0.54578469632537	0.585213944108258	0.990162357180921	0.95324376319021	Caffeine	-0.888183430338578	0.784826180301872	3	0.328341013824885	-0.21977531915461	0.826046142158325	1	Water	NA	NA	NA
rs180699368_rv	0.696796661932265	0.459558602021063	6	0.522273425499232	1.32223388666641	0.186090280298407	0.912919637976971	0.846177293859607	Caffeine	-0.0989283284339288	0.806181395582139	6	0.522273425499232	-0.233298653250475	0.815529504307672	1	Water	1.55553253991689	0.164861482634621	1
rs180699706_rv	-0.268231878804115	0.714701196395889	5	0.435602953240361	-0.0128795952198343	0.989723853933479	0.999999999995859	0.999282846973802	Caffeine	0.813824910424121	5.82389049061814	2	0.435602953240361	0.184215642248736	0.853844288736365	1	Water	NA	NA	NA
rs180703505_rv	-0.636398472461338	0.91780201445352	4	0.431754874651811	-0.394097626547198	0.693508963252829	0.993821812953018	0.966562148949641	Caffeine	NA	NA	NA	NA	NA	NA	NA	NA	NA	NA	NA
rs1807049_rv	2.59219033812451	4.35907436748153	4	0.438144329896907	0.651717939261649	0.514583147707984	0.987822295940089	0.944908380178576	Caffeine	NA	NA	NA	NA	NA	NA	NA	NA	NA	NA	NA
rs180707238_rv	-3.79859649507126	4.25105826442789	4	0.227611940298507	-0.606143554309995	0.54441943122017	0.988090718146496	0.947175352879668	Caffeine	-4.5007437922345e-11	8.67236628223106	2	0.227611940298507	0.140889451538793	0.887957275476338	1	Water	NA	NA	NA
rs180707274_rv	-0.0554586667853	0.444653216804636	6	0.297405189620758	1.80865936076357	0.0705039402318883	0.749480374811952	0.679699201337972	Caffeine	-0.546714272540252	0.686521152068985	4	0.297405189620758	0.455879030338951	0.64847696950601	1	Water	1.35278033042462	0.227096534798156	1
rs180709463_fw	-0.00460933659907968	0.658120351721633	5	0.130044843049327	2.88086060173947	0.00396590999304025	0.204856031378443	0.179531475456037	Caffeine	NA	NA	NA	NA	NA	NA	NA	NA	NA	NA	NA
rs180709463_rv	0.016920017722646	0.469908455032075	5	0.506912442396313	-0.0228374558766556	0.981779930339471	0.999999999995859	0.998556074650192	Caffeine	0.552820958991922	0.76908795235811	5	0.506912442396313	0.682847034661231	0.49470350525057	1	Water	-0.705684490537887	0.528634194510914	1
rs180709834_fw	1.38546927478568	0.416253292629966	6	0.705823293172691	1.22590019352882	0.220236235977541	0.932740463587535	0.867506856959874	Caffeine	NA	NA	NA	NA	NA	NA	NA	NA	NA	NA	NA
rs180709834_rv	-0.453129848308457	0.332136588824277	6	0.441558441558442	-0.657230382246588	0.511032792674705	0.987580821500731	0.944235519321101	Caffeine	-0.307329644713367	0.534040942545701	5	0.441558441558442	-0.135738756827177	0.892027807740869	1	Water	-0.521491625419411	0.641480375042569	1
rs180711754_fw	0.793601828913813	0.673335660969221	5	0.640303358613218	0.322158461222684	0.74733265139088	0.99618028709648	0.975076203044297	Caffeine	-0.903538073602097	0.727712774252428	4	0.640303358613218	-2.03407054879904	0.0419444828829885	1	Water	2.35622901002172	0.0353930854346833	1
rs180711754_rv	0.654521362356389	0.714150565656986	4	0.683568075117371	-0.162006110548272	0.871301041918597	0.998445636464177	0.986221498624447	Caffeine	0.304251406245617	0.949411526973387	2	0.683568075117371	-0.490795296202223	0.623571237265347	1	Water	NA	NA	NA
rs180712366_rv	-0.890715607147977	1.21611765413699	5	0.305816135084428	-0.058351921851532	0.953468310279896	0.999999999995859	0.996585926362292	Caffeine	NA	NA	NA	NA	NA	NA	NA	NA	NA	NA	NA
rs180712471_fw	0.43273858481174	0.781126162405848	4	0.495893223819302	0.575023703687336	0.565275266064864	0.989373109020658	0.95100703707404	Caffeine	-2.14621987562365	6.55183368496842	2	0.495893223819302	-0.325068141819288	0.745129499832926	1	Water	NA	NA	NA
rs180712471_rv	-0.885491110149598	0.682944146185242	5	0.436808846761453	-0.924479248829205	0.355236850668911	0.974939403162251	0.922057128252522	Caffeine	NA	NA	NA	NA	NA	NA	NA	NA	NA	NA	NA
rs180720301_fw	-1.56733726334143	0.774779553302626	5	0.336466165413534	-1.14646160764382	0.251604204010666	0.947788467403136	0.88598697823946	Caffeine	-0.151786069867812	1.36266024663627	4	0.336466165413534	0.38696086021909	0.698785184044934	1	Water	-1.53342246786291	0.170948062316575	1
rs180720301_rv	-0.28507597088194	0.430469554582229	5	0.428007889546351	0.0114005706231269	0.990903857758056	0.999999999995859	0.99939402913557	Caffeine	-0.0596675960014924	0.707264860423302	3	0.428007889546351	0.325643173196421	0.744694343613674	1	Water	NA	NA	NA
rs180720914_rv	0.464528930171096	0.77148816545635	4	0.571203776553895	0.230417935062414	0.817767025896595	0.996716789676051	0.97977825205357	Caffeine	NA	NA	NA	NA	NA	NA	NA	NA	NA	NA	NA
rs180722120_rv	-0.0572149514948464	0.499458203965837	4	0.457002457002457	0.230652085389681	0.817585100119992	0.996716789676051	0.97977825205357	Caffeine	-1.08959229991062	1.20031765848721	5	0.457002457002457	-0.764111288058535	0.444800926008698	1	Water	0.994763373448216	0.374430296786273	1
rs180722626_fw	1.5203625696462	1.10970228239745	5	0.72	0.51896888917012	0.603782436476119	0.990269722844073	0.955307431009454	Caffeine	-0.0656082475914966	1.40490457520906	2	0.72	-0.718959760154558	0.472165713648415	1	Water	NA	NA	NA
rs180722626_rv	0.257802550347771	0.420107663934844	6	0.577235772357724	-0.127666340598912	0.898413028380356	0.999999999995859	0.99028795674671	Caffeine	-0.0955435597979876	1.38237689845497	3	0.577235772357724	-0.294405757729852	0.768447867740188	1	Water	NA	NA	NA
rs180725386_fw	-1.8565897050526	1.10746777226698	5	0.308080808080808	-0.945835779269312	0.344232353279632	0.973833870284068	0.918425221075115	Caffeine	NA	NA	NA	NA	NA	NA	NA	NA	NA	NA	NA
rs180725386_rv	0.220868433663552	0.729072982305544	5	0.437751004016064	0.646249395436048	0.518117854656196	0.987822295940089	0.944908380178576	Caffeine	0.919858734532189	1.26988862998684	3	0.437751004016064	0.921461337065817	0.356809617896874	1	Water	NA	NA	NA
rs180726027_fw	-0.529516712965399	0.593507558634513	6	0.628252788104089	-1.77629623509074	0.0756841034487183	0.763138053831828	0.692851809963737	Caffeine	NA	NA	NA	NA	NA	NA	NA	NA	NA	NA	NA
rs180726027_rv	-0.566661623396227	0.451551026922887	6	0.347368421052632	0.141656637608104	0.887351227620894	0.999354916337486	0.988484417998841	Caffeine	-0.0385696170540584	0.608241886616143	5	0.347368421052632	0.973391046477196	0.330358987147232	1	Water	-0.831734408869092	0.457699733058617	1
rs180726775_rv	1.02279358687121	0.45725365885116	6	0.762079510703364	-0.309064271268621	0.757272636916951	0.99618028709648	0.97545291656995	Caffeine	1.24912101815744	0.845089807318252	4	0.762079510703364	0.100588909832249	0.919876800723306	1	Water	-0.40965318110087	0.714535543497473	1
rs180730576_fw	-0.769090677328836	0.82839316893943	5	0.282747603833866	0.195296730955319	0.845160656119692	0.997309689093765	0.982771076093067	Caffeine	NA	NA	NA	NA	NA	NA	NA	NA	NA	NA	NA
rs180730576_rv	-0.409207358093552	0.819140939418529	6	0.362068965517241	0.191893860095471	0.847825347002953	0.997518927494818	0.983086081563226	Caffeine	NA	NA	NA	NA	NA	NA	NA	NA	NA	NA	NA
rs180730656_rv	-0.78084536383029	0.809766985578499	4	0.428445229681979	-0.608382373004408	0.542933899572321	0.987864789460286	0.946891615956824	Caffeine	-1.74740615695537	6.99467480025816	2	0.428445229681979	-0.208617097300663	0.83474716252229	1	Water	NA	NA	NA
rs180733629_rv	0.0794534562155245	0.608277105812763	5	0.342465753424658	1.20303499056968	0.228962780369768	0.936302376771805	0.872346448702898	Caffeine	-0.0871921120106735	0.991242482684336	4	0.342465753424658	0.570125962013457	0.568592267597188	1	Water	0.632909028556223	0.571997264679111	1
rs180733849_fw	-1.13486897380013	0.595758710818278	6	0.342024539877301	-0.806675282468221	0.419853588314275	0.983772463408285	0.935773017687488	Caffeine	-2.77981255572208	5.77892996437021	3	0.342024539877301	-0.367806396921065	0.713017598832927	1	Water	NA	NA	NA
rs180733849_rv	0.609135506383005	0.555551624007723	5	0.433835845896147	1.57564716281762	0.115107140567654	0.844633261262348	0.773943015406046	Caffeine	-0.481336878082344	1.25819085781232	5	0.433835845896147	-0.170974890624225	0.864243509238977	1	Water	1.74662205344185	0.118872001616802	1
rs180738116_fw	0.638293306098737	0.337860370280883	6	0.630833333333333	0.303379241019631	0.761600863933012	0.99618028709648	0.975470917907724	Caffeine	0.57944709913693	0.480392399730757	6	0.630833333333333	0.0908707460173892	0.927595295292451	1	Water	0.212508495002242	0.849509107867663	1
rs180738116_rv	0.0215950535402982	0.249894461799036	6	0.508021390374332	-0.0419907705663475	0.966506055650309	0.999999999995859	0.997534612531595	Caffeine	0.0992424822677239	0.395555840896942	6	0.508021390374332	0.16977164984834	0.865189723377328	1	Water	-0.211762420414688	0.850031173801222	1
rs180741426_rv	1.93904572185079	1.09892325521808	4	0.687105500450857	1.04868464712061	0.294323282658777	0.960893659745964	0.902628665483964	Caffeine	NA	NA	NA	NA	NA	NA	NA	NA	NA	NA	NA
rs180742346_fw	-1.40453650112126	0.783841457385896	4	0.382126348228043	-1.17881468410872	0.238471975873862	0.941506281542534	0.87812583703349	Caffeine	-0.387498725032418	1.2494463213167	5	0.382126348228043	0.0744601464840271	0.940644251598155	1	Water	-1.25327483059275	0.263129329466861	1
rs180742346_rv	0.569276285173861	0.623979936258457	5	0.614606741573034	0.164360941687936	0.869447009388565	0.998396029335896	0.98588670804894	Caffeine	1.05442284457647	0.766396961117461	4	0.614606741573034	0.766840839848205	0.4431761513531	1	Water	-0.602479898160269	0.590616483657499	1
rs180748423_rv	1.30680182401844	1.14368511832898	4	0.621538461538461	0.708865114179495	0.478408185682905	0.984906095158148	0.939628723810913	Caffeine	NA	NA	NA	NA	NA	NA	NA	NA	NA	NA	NA
rs180750603_fw	-0.316586734925903	0.583284940722573	6	0.501981505944518	-0.556353811905923	0.577969007190464	0.989566648995058	0.952102552011624	Caffeine	0.688074701070177	1.08762241783633	3	0.501981505944518	0.625353638030755	0.531738983352823	1	Water	NA	NA	NA
rs180752527_fw	0.0767449997692104	0.331479634326741	6	0.485	0.412583445053085	0.679911832421648	0.99347685213867	0.965298396735733	Caffeine	0.11890462296869	0.610774791532716	6	0.485	0.292943708835697	0.769565178784773	1	Water	0.119639736217388	0.914928565522369	1
rs180752527_rv	0.338477492484218	0.292131831550574	6	0.50705329153605	1.06206315496997	0.288207015383495	0.959424822585091	0.900754936409458	Caffeine	-0.329018300141826	0.544066053314668	6	0.50705329153605	-0.656599204758095	0.51143866036448	1	Water	1.71866235972806	0.124891688602676	1
rs180756216_fw	0.320065077389143	0.412672379948814	6	0.486246672582076	0.908934753667423	0.363384567495032	0.977114871462525	0.924939788388597	Caffeine	0.198748972294223	0.847171140679454	3	0.486246672582076	0.299557138733112	0.764514981834338	1	Water	NA	NA	NA
rs180756216_rv	-0.472221244398139	0.415215529897757	6	0.587755102040816	-1.99152962158352	0.0464226920023998	0.658337092078999	0.592950159041052	Caffeine	0.453536634739234	0.586372142458165	5	0.587755102040816	0.168568465053822	0.866136086787856	1	Water	-2.16009808663734	0.053766795441355	1
rs180758194_fw	-3.81887489413287	4.2150289375818	4	0.593103448275862	-0.995410662325786	0.319536574961502	0.966794985435097	0.910095728647063	Caffeine	0.824257862180688	1.25120742317134	3	0.593103448275862	0.357612975711722	0.720632966460686	1	Water	NA	NA	NA
rs180758194_rv	-0.501938933927599	0.600501562406403	4	0.521880064829822	-0.981704561716395	0.326245417423733	0.968069158423523	0.911750082858829	Caffeine	0.390905500514522	0.945003648741677	5	0.521880064829822	0.320982158866616	0.7482239112773	1	Water	-1.30268672058301	0.244770969835488	1
rs180758517_fw	-0.0824247322181044	0.480079389177375	6	0.679878048780488	-1.74062076472931	0.081750075403286	0.779178690479137	0.708531015640142	Caffeine	-0.447965223057083	1.34937543423293	4	0.679878048780488	-0.890172307785124	0.373373371675789	1	Water	-0.850448456944186	0.447643630278952	1
rs180758517_rv	0.448886390386124	0.343742386524014	6	0.556398104265403	0.646792118725636	0.51776649383011	0.987822295940089	0.944908380178576	Caffeine	0.611054114326851	0.685064844837614	6	0.556398104265403	0.561257220121317	0.574622200469866	1	Water	0.0855348986043191	0.939122755860387	1
rs180758633_fw	-0.264390002848439	0.548519172852506	4	0.458536585365854	-0.178944672609472	0.857981145191277	0.998095244152139	0.985064156945561	Caffeine	0.808079001927045	1.0376082076487	3	0.458536585365854	0.939000302606747	0.34773058897336	1	Water	NA	NA	NA
rs180758633_rv	0.436302155466352	0.732826050637605	4	0.515	0.513469936573226	0.607622635211369	0.990379152003254	0.956149841514661	Caffeine	NA	NA	NA	NA	NA	NA	NA	NA	NA	NA	NA
rs180758700_rv	-0.317588613641317	0.649287887704375	4	0.534309240622141	-0.70083177052304	0.48340800846303	0.984906095158148	0.939628723810913	Caffeine	0.337452729514725	0.949185864577625	2	0.534309240622141	0.210706638921575	0.833116193801139	1	Water	NA	NA	NA
rs180762177_fw	0.878944826073048	0.572334427102062	5	0.806167400881057	-0.954602181833595	0.339778913395218	0.972432729755399	0.916841187343481	Caffeine	-0.264056659018195	0.833289223491269	2	0.806167400881057	-2.02733112383644	0.0426285605769503	1	Water	NA	NA	NA
rs180762177_rv	0.75162096418295	0.46181029777105	6	0.571614583333333	1.00296442956926	0.315878023919139	0.965929619088741	0.909468903809621	Caffeine	-0.155536228674963	0.872508750198573	5	0.571614583333333	-0.508852078427542	0.610855912282342	1	Water	1.5118165079968	0.177056947993559	1
rs180763107_rv	0.0505463997957431	0.587029916363563	4	0.509311740890688	0.0226481288159497	0.981930952415952	0.999999999995859	0.998556074650192	Caffeine	-0.206315303407687	0.954027549342378	3	0.509311740890688	-0.255303501672153	0.798488695598444	1	Water	NA	NA	NA
rs180764195_fw	0.0108285679994707	0.428818298379234	5	0.528815706143129	-0.243837826915266	0.807356422727063	0.996716789676051	0.978706210122247	Caffeine	-0.268502651413879	0.677294393352966	4	0.528815706143129	-0.566804251148705	0.57084718201126	1	Water	0.322966424233439	0.773063071752305	1
rs180764195_rv	0.380829243672577	0.363221809730051	6	0.488888888888889	1.17085757201497	0.241656031754611	0.944055135313886	0.88144095784709	Caffeine	-0.213246865373238	0.562081237756679	6	0.488888888888889	-0.300303748753618	0.763945474034584	1	Water	1.47116132076859	0.18899025797972	1
rs180764909_rv	0.66297698671624	0.640900334898825	4	0.600917431192661	0.395830316128199	0.692230210559108	0.993814626176385	0.966490850879311	Caffeine	1.45834010444598	1.14278727501935	3	0.600917431192661	0.917975657264511	0.358631610251065	1	Water	NA	NA	NA
rs180777635_fw	0.259413978296594	0.846208302141878	4	0.696402877697842	-0.674553527186109	0.499959467205218	0.986445610530971	0.942150791839518	Caffeine	NA	NA	NA	NA	NA	NA	NA	NA	NA	NA	NA
rs180779365_fw	4.43045674855889	0.741750475183047	6	0.995552731893266	-1.32194232096707	0.186187358371977	0.912919637976971	0.846177293859607	Caffeine	NA	NA	NA	NA	NA	NA	NA	NA	NA	NA	NA
rs180779365_rv	3.61504373613912	0.516990030227696	6	0.994672754946728	-3.12295350786318	0.00179046028363716	0.132001103092876	0.115261189459191	Caffeine	2.28928468384867	0.605721760017201	6	0.994672754946728	-4.8542005171431	1.20873385123232e-06	0.00121143759800482	Water	1.73124700927992	0.122153448177912	1
rs180779804_fw	-1.13196125911174	0.546909146101229	5	0.334031413612565	-0.808093632565905	0.419036682864937	0.983772463408285	0.935762161378665	Caffeine	-0.629322802335312	1.25235824753246	3	0.334031413612565	0.0484563089990709	0.961352583879236	1	Water	NA	NA	NA
rs180779804_rv	1.40817084923856	0.824964406325875	4	0.55719557195572	1.42840436044242	0.153175504833458	0.890260967866167	0.822769935039067	Caffeine	2.78470753725651	5.77255587084237	3	0.55719557195572	0.442597611939752	0.658056812393187	1	Water	NA	NA	NA
rs180780054_fw	-0.524836843508914	1.33793326132853	4	0.294187425860024	0.261818601866507	0.793461296976644	0.996404803346845	0.977267818005543	Caffeine	-0.0927409818442083	1.18110485525724	3	0.294187425860024	0.662423555414168	0.507699811640067	1	Water	NA	NA	NA
rs180780054_rv	-0.469123243331428	0.657632381831682	6	0.48886910062333	-0.645637745724727	0.518513986399726	0.987822295940089	0.944908380178576	Caffeine	0.305134729378036	0.865864393190786	5	0.48886910062333	0.403834234249458	0.686334620241892	1	Water	-1.04947197997418	0.348730968636956	1
rs180780542_fw	-1.04715539163217	0.388992650409253	6	0.197132616487455	0.918159956530393	0.358535129330013	0.974939403162251	0.922287990831089	Caffeine	-0.786990360791336	0.823690849110758	5	0.197132616487455	0.749458982696827	0.453580611976768	1	Water	0.168700973833566	0.880267672504017	1
rs180780542_rv	0.523522799271999	0.472212300940454	6	0.674740484429066	-0.436629830716215	0.662379825087724	0.99347685213867	0.964290021888802	Caffeine	0.0203075683029925	0.682570753317481	5	0.674740484429066	-1.03930208633008	0.298664264848243	1	Water	0.602672255613865	0.590497911151705	1
rs180780972_fw	0.511179589283384	0.846851653983067	5	0.53030303030303	0.460315251727561	0.645289955342344	0.992410641941252	0.961951448992662	Caffeine	NA	NA	NA	NA	NA	NA	NA	NA	NA	NA	NA
rs180782860_fw	0.314184756519824	0.46867720585984	6	0.623452294246176	-0.405487492750652	0.685119210161512	0.993651369100512	0.965657993736767	Caffeine	1.21529497059771	0.846390247627327	6	0.623452294246176	0.840117748234601	0.400842369808298	1	Water	-1.24560524098525	0.266061922893875	1
rs180782860_rv	0.113657252100809	0.454850049869732	6	0.463433410315627	0.57202415966983	0.56730560720574	0.989373109020658	0.951177421884305	Caffeine	0.228299375585357	1.15877161631593	4	0.463433410315627	0.323469556692066	0.746339659553431	1	Water	0.248554602977764	0.824368615002574	1
rs180782995_rv	-0.0868092672213874	0.357673710194374	6	0.387022900763359	1.04294621746583	0.2969732025514	0.961848329862625	0.904189413367316	Caffeine	-0.298639480614472	0.670254041006069	6	0.387022900763359	0.240512134024785	0.809933257705905	1	Water	0.802434083441045	0.473696135051649	1
rs180783060_rv	-0.0643894827872053	0.872828285803386	5	0.69375	-1.01062190620575	0.31219742699062	0.964878765401679	0.908297927545359	Caffeine	1.41433826484048	1.18915716534004	5	0.69375	0.5017237241876	0.615861873896345	1	Water	-1.51234563039335	0.176905426118414	1
rs180783296_fw	-0.791807518013412	0.551209103530465	6	0.237373737373737	0.680911680680745	0.495927376609981	0.986001931747671	0.941378477605588	Caffeine	0.0830222241409281	0.778038471931295	4	0.237373737373737	1.6068028823081	0.108097615783864	1	Water	-0.925891201627355	0.408401053975041	1
rs180783296_rv	-1.09333693551706	0.371988481871994	6	0.292756539235412	-0.568037240869726	0.570009680875798	0.989373109020658	0.951177797770218	Caffeine	-0.217773167058224	0.595687840363926	6	0.292756539235412	1.11511501926098	0.264801136142171	1	Water	-1.68315226013071	0.132876504848491	1
rs180785306_fw	1.10085243425088	0.385256542419861	6	0.641350210970464	1.3487718252131	0.177410267071845	0.909046386081111	0.842978874323604	Caffeine	0.351212564140192	1.05203257859312	6	0.641350210970464	-0.218640282531333	0.826930270966722	1	Water	1.56741210774443	0.161659335163324	1
rs180788777_fw	0.194855083267552	0.437817822579001	5	0.630222222222222	-0.772730495552781	0.439681894879212	0.984906095158148	0.938930424408934	Caffeine	1.10463110143999	4.68490303316544	5	0.630222222222222	0.12197922371576	0.902915472459559	1	Water	-0.894709719268541	0.424366174274091	1
rs180788777_rv	-0.647005737157279	0.459627136710211	6	0.526249209361164	-1.63632460834326	0.101771668487707	0.820529705661431	0.750140131342113	Caffeine	-0.0244412795603173	0.857491013188593	5	0.526249209361164	-0.151062500798265	0.879926413005319	1	Water	-1.485262107545	0.184785917283061	1
rs180791202_fw	0.690262215239968	0.572336948711802	5	0.485335195530726	1.30856178960698	0.190682831301064	0.916847413572632	0.85048187119455	Caffeine	NA	NA	NA	NA	NA	NA	NA	NA	NA	NA	NA
rs180791202_rv	-0.099692172639247	0.456082480900712	6	0.575692963752665	-0.887579163561983	0.374767165887326	0.977353878037425	0.925985620148145	Caffeine	0.139599313286499	0.708149004216461	5	0.575692963752665	-0.233733042060155	0.815192234298993	1	Water	-0.653846121501828	0.559350297942228	1
rs1807923_fw	0.724394993372583	0.320560579221634	6	0.478005865102639	2.53439878612211	0.0112640461941367	0.373425751850001	0.329185786503527	Caffeine	1.01640945907757	0.678791294308249	6	0.478005865102639	1.62707273623541	0.10372165063831	1	Water	0.9073260498867	0.417863032848524	1
rs1807923_rv	0.0601984967332318	0.335981900352316	6	0.477777777777778	0.443910766006532	0.657107100509246	0.99347685213867	0.963813122324263	Caffeine	-0.34295142830889	0.504750965789065	6	0.477777777777778	-0.50322626306483	0.614805201967119	1	Water	0.947137029071362	0.397730893382164	1
rs180797_fw	-0.535751256903538	0.846564538024744	5	0.5	-0.632853412633591	0.526829373025324	0.987822295940089	0.945965169683525	Caffeine	0.0605230453941851	0.684108121121357	4	0.5	0.0884699998809818	0.929503127448162	1	Water	-0.721323412514573	0.519539120307299	1
rs180799002_fw	-1.13850315678691	0.868987203850827	5	0.512568306010929	-1.36801435964205	0.171307581364698	0.905126324626107	0.838487413858641	Caffeine	-1.27537427702578	1.10013649727633	5	0.512568306010929	-1.20499419547847	0.228205542704969	1	Water	-0.16302016416358	0.884270630437736	1
rs180799002_rv	0.430221374201268	0.765352543005761	5	0.514227642276423	0.487743120234785	0.625731804814146	0.99114479395729	0.958841100811664	Caffeine	-0.378420465878442	4.49728064520767	6	0.514227642276423	-0.0968021426766773	0.922883522318275	1	Water	0.584545262911462	0.601719498373461	1
rs180800064_fw	-0.08522346573462	0.590142921119616	6	0.413127413127413	0.450447190225416	0.652388024761221	0.993294464583308	0.962961315204317	Caffeine	-4.5007437922345e-11	8.67236628223106	2	0.413127413127413	0.0404793426516865	0.967710975717218	1	Water	NA	NA	NA
rs180800064_rv	0.169805223952815	0.558199732832491	5	0.63036303630363	-0.652041395562512	0.514374468305062	0.987822295940089	0.944908380178576	Caffeine	-0.55208706037264	0.835418478684471	5	0.63036303630363	-1.29978166012568	0.193675812985726	1	Water	0.647740264563168	0.56302446650326	1
rs1808013_fw	-0.23708835442489	0.836260484091591	4	0.343011478730587	0.493643174627658	0.621558203725021	0.990995997527328	0.958313262111109	Caffeine	1.15987115953702	1.11961227084283	3	0.343011478730587	1.61642904537137	0.106001582769198	1	Water	NA	NA	NA
rs180802375_rv	2.10333595276464	0.432822064455377	6	0.41588785046729	5.64438257880604	1.65775075888774e-08	1.47042492313343e-05	1.20891474091888e-05	Caffeine	1.63965802036129	0.598918298045153	6	0.41588785046729	3.30485041848266	0.000950271014569237	0.176127939444688	Water	2.33953216032338	0.0367145725829549	1
rs180804443_fw	-0.56609983783414	0.426142219397011	6	0.284638554216867	0.834153329477296	0.404194586604685	0.983089901130024	0.9328406686242	Caffeine	0.0848689781950764	0.886323421771797	5	0.284638554216867	1.13551864076679	0.25615807608887	1	Water	-0.301365311289494	0.787865524701598	1
rs180804443_rv	-0.0963049005470798	0.441110694591516	6	0.515772870662461	-0.361399815991231	0.717800585534047	0.995989866479429	0.970441185724978	Caffeine	0.0451424152690356	0.901879808940526	3	0.515772870662461	-0.0199250585974783	0.984103155241257	1	Water	NA	NA	NA
rs180809517_fw	-0.894548251614072	0.38700774312736	6	0.398018166804294	-1.24240055191294	0.214088812106232	0.930784914416088	0.865378100873257	Caffeine	0.296761113616381	0.641107158373236	4	0.398018166804294	1.10822461158796	0.267764824254539	1	Water	-2.3506251635009	0.0358320084435737	1
rs180809517_rv	0.198140695100447	0.352807396674308	6	0.55340622371741	-0.0462071235937899	0.963145164734341	0.999999999995859	0.997461216681984	Caffeine	-1.42826086546865	1.10819329601732	5	0.55340622371741	-1.48232603595028	0.138253563849213	1	Water	1.43611891235649	0.199743265540098	1
rs180812_fw	0.343474702069987	0.46491744995919	6	0.423497267759563	1.40220101156459	0.160855229675943	0.897111538690245	0.829640960078019	Caffeine	0.460153369712945	0.865287103374853	3	0.423497267759563	0.888244356436228	0.374409323714293	1	Water	NA	NA	NA
rs180812_rv	0.134187938578137	0.555452765506783	6	0.437627811860941	0.693097676580304	0.488248255657136	0.985370720681787	0.940453438410905	Caffeine	1.00200626000334	3.46394327232251	5	0.437627811860941	0.361669127972781	0.717599299782532	1	Water	0.331428548607523	0.767286389857264	1
rs180812406_rv	-2.2401627266067	0.759180832504448	6	0.18944099378882	-1.03600637658711	0.300199167676239	0.962201297193344	0.905101547671758	Caffeine	NA	NA	NA	NA	NA	NA	NA	NA	NA	NA	NA
rs180816217_rv	-0.127781626122437	0.580440198234284	6	0.407766990291262	0.422821542191753	0.672425469177903	0.99347685213867	0.965298396735733	Caffeine	-0.625305502677449	1.27066032097071	2	0.407766990291262	-0.198401770030022	0.842730732688048	1	Water	NA	NA	NA
rs180816538_fw	1.01373830842181	0.536055512815682	6	0.514091350826045	1.78593065848179	0.0741104862008954	0.758711667001617	0.688588578568197	Caffeine	0.831348801149631	1.02806815051582	4	0.514091350826045	0.753810403838201	0.450963075919899	1	Water	1.03212025464359	0.356757812806681	1
rs180816538_rv	-0.258121609199666	0.271125130445711	6	0.504825538233111	-1.02323366704566	0.30619737826221	0.962909530055701	0.906189538572099	Caffeine	-0.604446060212321	0.586473178752214	6	0.504825538233111	-1.06355897433186	0.287528535803029	1	Water	0.0403253072862	0.971277812012778	1
rs180819320_fw	-1.13883130398999	0.618764363978776	6	0.648822269807281	-2.8325769609694	0.00461744494083693	0.226620079837025	0.198497362202212	Caffeine	-2.40697884488727	6.24533357866785	3	0.648822269807281	-0.483696376585988	0.628601365105285	1	Water	NA	NA	NA
rs180819320_rv	1.06389423610505	0.528597605500383	6	0.811277330264672	-0.746195470389311	0.45554934397881	0.984906095158148	0.939563294018244	Caffeine	3.00519174966786	5.47776236614757	3	0.811277330264672	0.282389098190777	0.7776451733698	1	Water	NA	NA	NA
rs180821459_rv	0.208676245858373	0.542678135623527	6	0.398230088495575	1.14528561308269	0.25209086365841	0.947788467403136	0.886240699799123	Caffeine	0.272658702391894	0.891915723968944	5	0.398230088495575	0.76857476483008	0.442145791023729	1	Water	0.37671084825261	0.736600936044204	1
rs180823103_fw	0.575772017115816	0.438629484709879	6	0.599006387508872	0.397705260925815	0.690847458992787	0.993774134204093	0.966260658385133	Caffeine	-0.45652279282255	0.854661876862042	4	0.599006387508872	-1.00372975500174	0.315508890887275	1	Water	1.40143501592756	0.210819662790957	1
rs180823103_rv	0.484735576337855	0.453286870349077	5	0.564673157162726	0.495460208462076	0.62027530356385	0.990995997527328	0.958284843488402	Caffeine	-0.305782126665202	0.874455758146834	4	0.564673157162726	-0.64718207920103	0.517514108279915	1	Water	1.14264228766311	0.307612926413951	1
rs180826504_fw	0.0917858269322425	0.715886051149138	4	0.551004636785162	-0.157769293659015	0.874638595685493	0.998570828078695	0.986690721749854	Caffeine	-0.994611484495125	7.76202315954686	2	0.551004636785162	-0.15451411615313	0.877204381797483	1	Water	NA	NA	NA
rs180826504_rv	-0.809447569586014	0.521801554651969	5	0.50556586270872	-1.59392384455073	0.110953093053479	0.837021287237195	0.766820791053261	Caffeine	NA	NA	NA	NA	NA	NA	NA	NA	NA	NA	NA
rs180828717_rv	0.264012936784416	0.654923380419232	6	0.246913580246914	2.10582576319218	0.0352194900661662	0.605341736919512	0.541095896853005	Caffeine	-0.340209232901867	0.778531606976674	2	0.246913580246914	0.995376874584193	0.319553001567416	1	Water	NA	NA	NA
rs180833786_fw	0.0365929889461057	0.262667827642354	6	0.443850267379679	0.99800300114338	0.318277903362995	0.966794985435097	0.910095728647063	Caffeine	0.207882959467857	0.430189810632496	6	0.443850267379679	1.00753955602846	0.313675558866152	1	Water	-0.00953655488507987	0.993206087822833	1
rs180833786_rv	-0.374221079325406	0.282860942392026	6	0.437048917401764	-0.42803177044867	0.668627990019891	0.99347685213867	0.964786239499928	Caffeine	-0.416954973287983	0.578061599751096	5	0.437048917401764	-0.283373543573812	0.77689050673454	1	Water	-0.144658226874858	0.897228998209086	1
rs1808349_fw	-0.243632496485007	0.398342760230639	6	0.516648764769066	-0.778857342974603	0.436063754259632	0.984906095158148	0.938920943947256	Caffeine	-0.254863995102885	0.525975233524042	6	0.516648764769066	-0.611214486831133	0.541057593961373	1	Water	-0.16764285614347	0.881013041877415	1
rs1808349_rv	0.179302262375728	0.320664934460043	6	0.5470737913486	-0.0297887746158834	0.976235511354096	0.999999999995859	0.998375879619131	Caffeine	-0.186262693534687	0.549197957342729	6	0.5470737913486	-0.683027251567451	0.49458962263432	1	Water	0.653238476951568	0.559715423012976	1
rs180835363_fw	-0.0739621762493473	0.247500765115092	6	0.498456790123457	-0.273895384164748	0.78416501890242	0.99618028709648	0.976771933055235	Caffeine	0.441495656210067	0.443015744121268	6	0.498456790123457	1.01050249626028	0.312254604072916	1	Water	-1.28439788042503	0.251458287062902	1
rs180835363_rv	-0.709843872991669	0.319322175927451	6	0.163551401869159	2.88797315338722	0.00387732964260779	0.203915253567242	0.178705237233593	Caffeine	0.2436084229254	0.6130400460296	5	0.163551401869159	3.05958179963039	0.00221646250567287	0.33365207323538	Water	-0.17160864624317	0.878219970279362	1
rs180839507_fw	0.0536405617127477	0.555326189106529	4	0.527655838454785	-0.102814910913059	0.918109870785593	0.999999999995859	0.992775677355737	Caffeine	NA	NA	NA	NA	NA	NA	NA	NA	NA	NA	NA
rs180839507_rv	0.448308928120353	0.448763003592912	6	0.69502948609941	-0.83658912027677	0.402823563163322	0.982468141130908	0.93226244815774	Caffeine	-0.0656082475914966	1.40490457520906	2	0.69502948609941	-0.633030483204216	0.526713736802999	1	Water	NA	NA	NA
rs180839731_fw	0.291553812227211	0.287696340241028	6	0.537965616045845	0.484533369948549	0.628007387771413	0.991597903897438	0.95939648407831	Caffeine	0.280278070064957	0.433143764373687	6	0.537965616045845	0.295797251708926	0.767384921951442	1	Water	0.188736118239623	0.866175074536539	1
rs180839731_rv	-0.0116942123337604	0.329436128175667	6	0.432801822323462	0.785386270180107	0.43222712823756	0.984906095158148	0.938272992846782	Caffeine	-0.0024094758460959	0.576350494791452	5	0.432801822323462	0.465028400045198	0.641911118813415	1	Water	0.320357870134909	0.774846359932772	1
rs180839936_rv	-1.0652583908641	0.660193526479761	6	0.123152709359606	1.3596760624815	0.173932456368232	0.909046386081111	0.842398134520215	Caffeine	-1.94795487474933	1.10104483813737	3	0.123152709359606	0.0135806010405969	0.989164581171944	1	Water	NA	NA	NA
rs180840249_rv	-0.591134884139136	0.431030092238176	6	0.43135593220339	-0.730375371434669	0.465160768442303	0.984906095158148	0.939563294018244	Caffeine	-0.977293831259764	0.705472908594741	4	0.43135593220339	-0.993621019742488	0.320407406870169	1	Water	0.263245648307819	0.814172216048689	1
rs180841537_rv	1.27624205879664	0.475625800785712	6	0.854460093896714	-1.03816366349199	0.299193866311226	0.962201297193344	0.904997905958092	Caffeine	NA	NA	NA	NA	NA	NA	NA	NA	NA	NA	NA
rs180844005_fw	0.349221546379413	0.605600641832143	5	0.848484848484849	-2.26807066651426	0.0233248999058864	0.517431777201	0.460109775320173	Caffeine	3.18283495167534	5.22817116553088	3	0.848484848484849	0.279269424758013	0.780038068690788	1	Water	NA	NA	NA
rs180844005_rv	0.167413376835323	0.512417158053168	6	0.787610619469027	-2.23093459027041	0.0256854620663696	0.540241686025812	0.48105613385297	Caffeine	0.472539700568964	0.795754339625015	4	0.787610619469027	-1.05314265607417	0.29227561539391	1	Water	-1.17779193419624	0.292970214427969	1
rs180844340_rv	2.59912006020331	0.499533653411109	6	0.908396946564885	0.610375727036067	0.541612943471791	0.987864789460286	0.946802579161573	Caffeine	NA	NA	NA	NA	NA	NA	NA	NA	NA	NA	NA
rs180844644_fw	0.084712947134478	0.500175610405099	6	0.423460898502496	0.786313689816509	0.431683734222282	0.984906095158148	0.938272992846782	Caffeine	-0.123851617437418	0.760818807244875	4	0.423460898502496	0.242804677595864	0.808156711795192	1	Water	0.543509012220645	0.62747143250701	1
rs180844644_rv	-0.0638537295030745	0.516343032711408	6	0.569023569023569	-0.661812320216829	0.508091509344561	0.987177041634337	0.943301122722835	Caffeine	-1.17078278276829	0.81019427838361	4	0.569023569023569	-1.78802945469066	0.0737712558376913	1	Water	1.12621713447383	0.314618644785694	1
rs180845636_rv	0.84924822035347	1.17733632046265	4	0.510968921389397	0.684057291104294	0.493938989415668	0.985932081802182	0.94098256177426	Caffeine	-0.340578169954994	1.28381748715545	3	0.510968921389397	-0.29946694141543	0.764583792214303	1	Water	NA	NA	NA
rs180845720_rv	-1.42340499758729	1.15938791944779	5	0.443298969072165	-1.03125196205774	0.302422679042823	0.962201297193344	0.905101547671758	Caffeine	0	1.19221331010001	1	0.443298969072165	0.191059711329346	0.848478811825817	1	Water	NA	NA	NA
rs180846533_fw	1.45053317754534	0.710347655801327	6	0.654161781946073	1.14472056726443	0.252324928794356	0.947788467403136	0.886474561494376	Caffeine	-4.5007437922345e-11	8.67236628223106	2	0.654161781946073	-0.0734959277945219	0.941411484462244	1	Water	NA	NA	NA
rs180846533_rv	-0.0428397648708747	0.464839765138852	6	0.411968777103209	0.673334646706454	0.500734415549207	0.986445610530971	0.942150791839518	Caffeine	-0.762640830246597	0.872655338007183	3	0.411968777103209	-0.46617298791736	0.641091682635623	1	Water	NA	NA	NA
rs180852736_fw	0.510293546830958	0.41388900955434	6	0.568273092369478	0.568956101465328	0.56938593139765	0.989373109020658	0.951177421884305	Caffeine	0.991848830750239	0.645786660129793	5	0.568273092369478	1.11033566579178	0.26685440956229	1	Water	-0.541379564326452	0.628820586332185	1
rs180852736_rv	-0.904036971747422	0.525657624046618	5	0.501940491591203	-1.73458718255373	0.0828139513779556	0.781959970350233	0.711238720098978	Caffeine	-0.798846405005022	1.22736992675825	3	0.501940491591203	-0.657184433768015	0.511062333363568	1	Water	NA	NA	NA
rs180853458_fw	0.388584390882651	0.389344203892405	6	0.393258426966292	2.11180844028882	0.0347028830687601	0.602082294024259	0.538269510995404	Caffeine	-0.420021923652283	0.800664003209814	5	0.393258426966292	0.017003463835018	0.986433852431436	1	Water	2.0948049764538	0.0614266750034751	1
rs180853458_rv	0.0394715005081817	0.384663225088095	6	0.394736842105263	1.21382935742867	0.224812893251566	0.935465356938564	0.870769801310943	Caffeine	1.10120473443212	0.766464580879339	5	0.394736842105263	1.99441538121082	0.0461066789778874	1	Water	-0.78058602378215	0.485821278581863	1
rs180855162_fw	0.0770547859045111	0.607471086758582	6	0.622470341939986	-0.6963163795763	0.486230717611644	0.985349474987755	0.94036885474375	Caffeine	0.790075081776397	1.23352014890013	3	0.622470341939986	0.235122408256949	0.814113726884321	1	Water	NA	NA	NA
rs180855162_rv	-0.65217252097875	0.791898508752505	6	0.478908188585608	-0.716954474457295	0.473402187793539	0.984906095158148	0.939628723810913	Caffeine	-4.00497575502877	3.86873908946941	5	0.478908188585608	-1.01339437024529	0.310871827385919	1	Water	0.296439895787995	0.791251699678107	1
rs180856126_fw	0.117060014000997	0.422287423264807	6	0.592105263157895	-0.605311115609255	0.544972297085162	0.9882606232856	0.947382507299842	Caffeine	-0.0911766617575776	0.68123108683094	4	0.592105263157895	-0.680902495510845	0.495933188940614	1	Water	0.07559137990159	0.946188350752292	1
rs180857445_fw	1.37463814940948	0.403566189819372	6	0.893023255813953	-1.85189697636377	0.0640406182221605	0.72919546113089	0.660161852723005	Caffeine	1.09353105930086	0.68453364555859	5	0.893023255813953	-1.50243907435481	0.132983751428589	1	Water	-0.34945790200896	0.755022028424332	1
rs180857445_rv	0.805210008846641	0.382409623632163	6	0.689393939393939	0.0207174938717577	0.983471013923214	0.999999999995859	0.998562847910579	Caffeine	1.10989596414664	1.03381437050972	5	0.689393939393939	0.302383612814332	0.762359645488657	1	Water	-0.281666118942574	0.801431939061634	1
rs180861156_fw	-1.85787030760151	1.10606909838183	6	0.218018018018018	-0.524936751191485	0.599627160122023	0.990200314588924	0.954983414327383	Caffeine	NA	NA	NA	NA	NA	NA	NA	NA	NA	NA	NA
rs1808633_fw	-0.779567425678219	0.731796487769211	4	0.711141678129299	-2.29640726288805	0.0216526060922526	0.502319224619941	0.446365031597886	Caffeine	0.710548895015973	1.24691531822646	3	0.711141678129299	-0.152685949071332	0.878645941849538	1	Water	NA	NA	NA
rs1808633_rv	0.343618196521448	0.879296594045317	4	0.901639344262295	-2.12892388320395	0.0332605584399406	0.593193647979437	0.529085474951911	Caffeine	NA	NA	NA	NA	NA	NA	NA	NA	NA	NA	NA
rs180869238_fw	1.10516769225855	1.15282149134984	4	0.474537037037037	1.04708989176472	0.295058120914375	0.961250335453153	0.903072504381645	Caffeine	NA	NA	NA	NA	NA	NA	NA	NA	NA	NA	NA
rs1808730_fw	-0.523155451671019	0.846691012003467	5	0.52191235059761	-0.721468662628989	0.470621214530421	0.984906095158148	0.939628723810913	Caffeine	NA	NA	NA	NA	NA	NA	NA	NA	NA	NA	NA
rs1808730_rv	-0.857834394387874	0.644482232052973	5	0.324623115577889	-0.194308502017921	0.845934328859532	0.997309689093765	0.982771076093067	Caffeine	NA	NA	NA	NA	NA	NA	NA	NA	NA	NA	NA
rs180874893_fw	-0.0300325367435289	0.332995656594764	6	0.454545454545455	0.457330349613991	0.647433618510792	0.992410641941252	0.961951448992662	Caffeine	-0.0473990874333015	0.792457991850253	6	0.454545454545455	0.170258197593074	0.864807084702294	1	Water	0.287072152020917	0.797702764915621	1
rs180876731_fw	0.442441551880103	0.71249652434849	5	0.544871794871795	0.368380986378994	0.712589172865295	0.995035709769832	0.96913598520373	Caffeine	0.234557896876684	1.3806436904926	3	0.544871794871795	0.0395370056761034	0.968462250307327	1	Water	NA	NA	NA
rs180876731_rv	-0.274974569004522	0.881150663294008	4	0.0783132530120482	2.48596986437889	0.0129198905768857	0.397311131239787	0.35139693065525	Caffeine	NA	NA	NA	NA	NA	NA	NA	NA	NA	NA	NA
rs180878075_fw	-3.38495408804463	4.9288437017914	5	0.365198711063373	-0.574593933100256	0.565565956121258	0.989373109020658	0.95100703707404	Caffeine	NA	NA	NA	NA	NA	NA	NA	NA	NA	NA	NA
rs180878075_rv	-3.68803456518954	4.44236057995054	4	0.563451776649746	-0.887640118194158	0.374734366394172	0.977353878037425	0.925985620148145	Caffeine	NA	NA	NA	NA	NA	NA	NA	NA	NA	NA	NA
rs180878611_fw	-1.02253314814373	0.684133735020699	5	0.518776077885953	-1.60447108005369	0.108610254169091	0.833885955616235	0.764224185550753	Caffeine	-0.238519465882106	0.956500795383288	3	0.518776077885953	-0.32792352288898	0.742969487593073	1	Water	NA	NA	NA
rs180878611_rv	-0.144768901256882	0.333908360071847	6	0.694112627986348	-2.88757720132804	0.00388221322525295	0.203915253567242	0.178705237233593	Caffeine	0.72245059171034	0.520475603292557	6	0.694112627986348	-0.186303977161774	0.852206388743002	1	Water	-2.70127322416627	0.0158689521358834	1
rs180878751_fw	0.447253714605855	0.609919372545171	4	0.680392156862745	-0.505510856701649	0.613200075045784	0.990379152003254	0.956552494240976	Caffeine	-0.570850119520013	1.23454502999001	5	0.680392156862745	-1.07442391037841	0.282632730758794	1	Water	0.568913053676761	0.611473203444297	1
rs180878751_rv	-0.441809496418098	0.524747700131765	6	0.471760797342193	-0.626457918189224	0.531014630560231	0.987822295940089	0.946139464618754	Caffeine	0.778658584578547	0.835608302296954	3	0.471760797342193	1.06716954193284	0.285895283655525	1	Water	NA	NA	NA
rs180879213_fw	1.62427652414581	0.572311462099235	6	0.804938271604938	0.361388874665353	0.717808763575542	0.995989866479429	0.970441185724978	Caffeine	-0.39549070327748	1.28157296438549	3	0.804938271604938	-1.41462115896496	0.157179601606264	1	Water	NA	NA	NA
rs180879213_rv	-1.1937185060626	0.486959538126929	5	0.199519230769231	0.401641945188201	0.68794755560606	0.993667160494464	0.965963247032771	Caffeine	NA	NA	NA	NA	NA	NA	NA	NA	NA	NA	NA
rs180885034_fw	-0.824437682802651	0.875172086845179	5	0.198581560283688	0.652152455858035	0.514302827364685	0.987822295940089	0.944908380178576	Caffeine	NA	NA	NA	NA	NA	NA	NA	NA	NA	NA	NA
rs180885034_rv	1.4990447217646	0.580595986502666	5	0.583532219570406	2.00096828345337	0.0453958079692671	0.654403199027744	0.589188498470896	Caffeine	0.377603895529621	0.745855583349944	4	0.583532219570406	0.0540497774061177	0.956895505537364	1	Water	1.94691850604725	0.0821462332505445	1
rs180885302_fw	1.6255506336758	0.976760236915531	5	0.549618320610687	1.46036038800054	0.14419105344318	0.881494200459516	0.813061624474188	Caffeine	NA	NA	NA	NA	NA	NA	NA	NA	NA	NA	NA
rs180888405_rv	0.265942720656835	0.319236966125136	6	0.589285714285714	-0.297805815017138	0.765851376085524	0.99618028709648	0.975470917907724	Caffeine	0.596525189510476	0.548680742705741	6	0.589285714285714	0.429232932090443	0.667753719231372	1	Water	-0.727038747107581	0.51623553520401	1
rs180889275_fw	0.345919072697604	0.740261263654025	5	0.601307189542484	-0.0878009472727227	0.930034884859805	0.999999999995859	0.993981956067864	Caffeine	0.132927483754497	0.986617749874254	3	0.601307189542484	-0.281757782238018	0.77812924474922	1	Water	NA	NA	NA
rs180889275_rv	-0.879638901235954	1.22367520270061	4	0.831804281345566	-2.02513524571748	0.0428534786264627	0.640755143007844	0.576428261342121	Caffeine	NA	NA	NA	NA	NA	NA	NA	NA	NA	NA	NA
rs180889332_fw	0.13647316224006	0.83409378578357	5	0.504939626783754	0.139929123377839	0.888715990531915	0.999354916337486	0.988484417998841	Caffeine	-1.46677722314187	1.07826586580871	4	0.504939626783754	-1.3786362160388	0.168006944491003	1	Water	1.51856533941664	0.175131558850155	1
rs180889332_rv	-1.50103471838232	0.459145998986776	6	0.232400339270568	-0.666950995426793	0.504803435801259	0.986445610530971	0.942333363629314	Caffeine	-0.475719414616312	0.821462036820462	3	0.232400339270568	0.875375112255746	0.381369836873447	1	Water	NA	NA	NA
rs180890263_fw	0.193130028890386	0.847252098362011	6	0.894230769230769	-2.29161331700227	0.0219279663451406	0.504929516496886	0.448543227816898	Caffeine	0.310976853950249	1.02079847170395	4	0.894230769230769	-1.78656945220579	0.0740071026728537	1	Water	-0.50504386479648	0.652029843351072	1
rs180890263_rv	0.438143082906331	0.363897713318328	6	0.719298245614035	-1.38181759091826	0.167027716388457	0.90180554596386	0.835570047606643	Caffeine	0.171049106874039	1.14755477566215	5	0.719298245614035	-0.670934628934141	0.502262174880369	1	Water	-0.710882961984119	0.525601966553298	1
rs180896346_fw	0.0587908584093025	0.64076426469485	4	0.684076433121019	-1.1139486536043	0.265301215084605	0.950318162891896	0.891296018910122	Caffeine	NA	NA	NA	NA	NA	NA	NA	NA	NA	NA	NA
rs180896346_rv	0.599073600239625	1.1852569148225	5	0.627968337730871	0.0637522683912233	0.949167485201035	0.999999999995859	0.996195895901365	Caffeine	NA	NA	NA	NA	NA	NA	NA	NA	NA	NA	NA
rs180896379_fw	-1.25985250598688	0.499649879317197	6	0.0459518599562363	3.54901976972758	0.000386668048973693	0.0482425753937112	0.0422636327440286	Caffeine	-1.27242537042084	1.1687438099359	3	0.0459518599562363	1.50648450091157	0.131942842947408	1	Water	NA	NA	NA
rs180896379_rv	-1.17208094519304	0.535586895679849	5	0.536044362292052	-2.45806784979431	0.0139686780425614	0.411080308512248	0.363403646378164	Caffeine	0.105834715992926	1.38092579704999	4	0.536044362292052	-0.0279473871356851	0.977704113718387	1	Water	-2.43012046265862	0.0300213566285977	1
rs180897667_fw	0.491927102132277	0.933387789540047	5	0.607017543859649	0.0612118345342264	0.951190504812535	0.999999999995859	0.996413431162276	Caffeine	0.877702264544572	1.22723243514776	2	0.607017543859649	0.36090110451535	0.718173377873809	1	Water	NA	NA	NA
rs180897667_rv	-0.310915317142849	0.410102655085201	6	0.483085250338295	-0.59309659983884	0.553116505845085	0.988590066431382	0.948946285214546	Caffeine	NA	NA	NA	NA	NA	NA	NA	NA	NA	NA	NA
rs180909728_fw	0.10285284416547	0.442755202052921	6	0.611848825331971	-0.795558131437709	0.426288910241369	0.984112443942063	0.936445817907362	Caffeine	-0.56813428187563	0.761488524407426	4	0.611848825331971	-1.3437164113102	0.179040108339843	1	Water	0.548158279872491	0.624530126183817	1
rs180909728_rv	0.0484544093044965	0.389772513480381	6	0.309885931558935	2.17846824338814	0.0293711940068933	0.568865213709763	0.507519190022495	Caffeine	-0.343580531081805	0.591230931128231	5	0.309885931558935	0.773085571663285	0.439471739450576	1	Water	1.40538267172485	0.209537013389301	1
rs180911555_rv	-0.450153264731684	0.742182248534254	4	0.252032520325203	0.85915300331086	0.390256108022008	0.979154653301462	0.928335692656798	Caffeine	NA	NA	NA	NA	NA	NA	NA	NA	NA	NA	NA
rs180914180_rv	0.146186588918036	0.589257968404894	5	0.491489361702128	0.30586337392371	0.759708673702378	0.99618028709648	0.975470917907724	Caffeine	-0.948610837993868	1.26588718204714	5	0.491489361702128	-0.72246959251547	0.470005813799766	1	Water	1.02833296643918	0.358525154716682	1
rs180917477_rv	-0.310323157564356	0.62502117463451	5	0.427480916030534	-0.0290977898050061	0.976786598533079	0.999999999995859	0.998375879619131	Caffeine	NA	NA	NA	NA	NA	NA	NA	NA	NA	NA	NA
rs180917521_fw	0.782849490796179	0.370236888803384	6	0.619047619047619	0.803111964276425	0.421910023056371	0.983772463408285	0.935773017687488	Caffeine	1.29839075323074	1.19290649609107	5	0.619047619047619	0.681430556470854	0.495599093582801	1	Water	0.121681407805571	0.913482463033625	1
rs180917521_rv	1.54804557497864	0.331533661746901	6	0.803228285933897	0.426656087692471	0.669629839051131	0.99347685213867	0.964786239499928	Caffeine	1.16002378163432	0.653698722876728	6	0.803228285933897	-0.377193544451101	0.706029777384453	1	Water	0.803849632143572	0.472916320815886	1
rs1809231_fw	-0.281301454684381	0.540206158080122	5	0.538071065989848	-0.803176779438428	0.421872564776991	0.983772463408285	0.935773017687488	Caffeine	0.0773547060820081	0.804706086970154	5	0.538071065989848	-0.0934811886367652	0.92552129354101	1	Water	-0.709695590801663	0.526293766282603	1
rs1809231_rv	0.275892688332915	0.599959464102254	5	0.696732026143791	-0.92654820438315	0.35416115809457	0.974939403162251	0.922057128252522	Caffeine	-1.93323500959435	4.80261596964992	4	0.696732026143791	-0.575731867708639	0.564796431783029	1	Water	-0.350816336674511	0.754100414865505	1
rs180923854_fw	0.258198906537152	0.888729039400791	4	0.383098591549296	0.826591365927348	0.408468712766795	0.983772463408285	0.934430887727431	Caffeine	NA	NA	NA	NA	NA	NA	NA	NA	NA	NA	NA
rs180923854_rv	0.317051488567128	0.667319175819398	4	0.668145519077196	-0.573575517814614	0.56625508274902	0.989373109020658	0.951177421884305	Caffeine	NA	NA	NA	NA	NA	NA	NA	NA	NA	NA	NA
rs180924255_fw	-0.278417012577827	0.682276665455165	5	0.327510917030568	0.646434941469464	0.517997717680373	0.987822295940089	0.944908380178576	Caffeine	NA	NA	NA	NA	NA	NA	NA	NA	NA	NA	NA
rs180924255_rv	1.35000993403499	0.635978463849078	4	0.242494226327945	3.9137538985161	9.08722538479623e-05	0.0169691977185563	0.0148293350754968	Caffeine	0.510621101807234	1.24926681327905	4	0.242494226327945	1.32051403471114	0.186663453338543	1	Water	2.59323986380496	0.0205880601087193	1
rs180924388_fw	-0.550327017682421	0.2605718938584	6	0.339399454049136	0.443810634317305	0.657179499234943	0.99347685213867	0.963813122324263	Caffeine	-0.446548690273177	0.400479998023229	6	0.339399454049136	0.547899785234905	0.583760716313508	1	Water	-0.1040891509176	0.925951839835498	1
rs180924388_rv	-0.254013564308768	0.254435773066375	6	0.37843137254902	0.951902390708411	0.341146486985989	0.972614198084873	0.916971044497875	Caffeine	-0.427432237408327	0.393889634673505	6	0.37843137254902	0.174615784497801	0.861381544907292	1	Water	0.77728660621061	0.487666859590627	1
rs180924851_fw	-0.318332334293443	0.392673372385715	6	0.47035175879397	-0.508310712430139	0.611235458619784	0.990379152003254	0.95626275003655	Caffeine	-0.81274617047377	0.589600860468122	4	0.47035175879397	-1.17709108717893	0.239159152130637	1	Water	0.668780374748791	0.550413033555665	1
rs180924851_rv	-0.206570670282005	0.330622705899656	6	0.603632478632479	-1.89700927259172	0.0578267142959681	0.70514245038438	0.63824311314422	Caffeine	-0.706411342151282	0.63006335725317	6	0.603632478632479	-1.78876457060401	0.0736527390105781	1	Water	-0.10824470198771	0.923004632025984	1
rs180926227_fw	-0.444187667321094	0.818993268388231	5	0.568667344862665	-0.879865211422767	0.378932332622659	0.977353878037425	0.925985620148145	Caffeine	NA	NA	NA	NA	NA	NA	NA	NA	NA	NA	NA
rs180926227_rv	-0.075790695036023	0.566705369057867	6	0.300710339384373	1.35542545100525	0.175282045369679	0.909046386081111	0.842978874323604	Caffeine	-0.619498076962971	0.888292575131649	3	0.300710339384373	0.252641421079251	0.800545318687151	1	Water	NA	NA	NA
rs180926793_fw	-0.719482273481983	0.683078380037642	6	0.284615384615385	0.296011867651124	0.767221018260202	0.99618028709648	0.975470917907724	Caffeine	1.05040139685986	0.802514105973263	4	0.284615384615385	2.45738107615842	0.0139954139823524	0.990734835535112	Water	-2.1613692085073	0.0536259722687687	1
rs180926793_rv	0.701805955210145	0.916541862358222	5	0.26271186440678	1.89159594403989	0.058544836721496	0.707611139287762	0.64048504217467	Caffeine	NA	NA	NA	NA	NA	NA	NA	NA	NA	NA	NA
rs180927061_fw	1.30996152799859	0.857154874514163	5	0.609174311926606	1.01045767870414	0.312276065850892	0.964878765401679	0.908297927545359	Caffeine	0.191807549633021	1.38682267807391	2	0.609174311926606	-0.181735745714862	0.855790112052891	1	Water	NA	NA	NA
rs180927891_fw	0.49827707311816	0.306644663924381	6	0.845628415300546	-3.92128258638348	8.80788971449054e-05	0.0165918566727942	0.0145056237457636	Caffeine	0.536540659637833	0.53109798013561	5	0.845628415300546	-2.19201887010973	0.0283781441138751	1	Water	-1.72926371627375	0.122581842426985	1
rs180931251_rv	0.184336967585744	0.709821671933104	4	0.657057654075547	-0.65632323392697	0.511616171466775	0.987656214921181	0.944445506379727	Caffeine	NA	NA	NA	NA	NA	NA	NA	NA	NA	NA	NA
rs180934559_fw	-0.717807793564274	1.05721855598188	4	0.512352309344791	-0.725703386561084	0.468020625257893	0.984906095158148	0.939585311522067	Caffeine	-1.16584583185866e-12	1.39577697181344	3	0.512352309344791	-0.0354062961677567	0.971755764245454	1	Water	NA	NA	NA
rs180934559_rv	0.202039995100693	0.620607481734643	5	0.427102803738318	0.798768230697319	0.424424815054503	0.983772463408285	0.935904808069553	Caffeine	-0.553880336931762	1.28099129062373	1	0.427102803738318	-0.203122998410912	0.83903889628482	1	Water	NA	NA	NA
rs1809348_fw	-0.694580527040177	0.60166542570546	6	0.3125	0.156028299638493	0.876010714512621	0.998570828078695	0.986805110819704	Caffeine	NA	NA	NA	NA	NA	NA	NA	NA	NA	NA	NA
rs1809348_rv	-2.21544365391405	0.614264262108105	6	0.263374485596708	-1.93229690322448	0.0533228704381812	0.68507005746035	0.619752234809825	Caffeine	NA	NA	NA	NA	NA	NA	NA	NA	NA	NA	NA
rs180935001_fw	0.112321253071343	0.88475991382044	4	0.505115089514066	0.10382498095257	0.917308241668678	0.999999999995859	0.992715684432374	Caffeine	NA	NA	NA	NA	NA	NA	NA	NA	NA	NA	NA
rs180935001_rv	4.17157082396945	3.53004549778898	5	0.625471698113208	1.03645466234427	0.29999008020583	0.962201297193344	0.905101547671758	Caffeine	-1.25417572136821	7.50630678511344	2	0.625471698113208	-0.235403971813574	0.813895203624649	1	Water	NA	NA	NA
rs180935891_fw	-0.0426190635520711	0.31609178984456	6	0.515495086923658	-0.330977481339546	0.740661495123171	0.99618028709648	0.974639360419852	Caffeine	0.600868004309675	0.544795020184712	5	0.515495086923658	0.989120280879553	0.322604295993367	1	Water	-1.3200977622191	0.238521532592961	1
rs180935891_rv	0.108541280994617	0.324053213126179	6	0.458695652173913	0.845959962373573	0.397575079993181	0.980875165417797	0.930427502277666	Caffeine	-0.912378727422734	0.578805180486966	5	0.458695652173913	-1.29021644866033	0.196975516643431	1	Water	2.1361764110339	0.0564750953966825	1
rs180937107_fw	0.139575756753241	0.583403325320534	5	0.725694444444444	-1.42836114670191	0.153187936270557	0.890260967866167	0.822769935039067	Caffeine	NA	NA	NA	NA	NA	NA	NA	NA	NA	NA	NA
rs180937107_rv	0.813362447679284	0.414572508275411	6	0.724511930585683	-0.370481534045158	0.71102373297473	0.994834353983653	0.968700089971705	Caffeine	2.79061418418115	5.76485503490414	3	0.724511930585683	0.316341047020511	0.75174365855857	1	Water	NA	NA	NA
rs180937328_rv	0.482563166913461	0.493475509114932	6	0.540287769784173	0.650613786493065	0.51529582857061	0.987822295940089	0.944908380178576	Caffeine	-0.614533356457539	0.913501336501793	5	0.540287769784173	-0.849516604776874	0.395593894588033	1	Water	1.50013039126994	0.180428129233908	1
rs180937767_fw	0.125096426016515	0.833384165097076	5	0.302908726178536	1.15022734334624	0.250050247033542	0.947423958590746	0.885517252950896	Caffeine	-1.31229138521328	1.16247721428943	4	0.302908726178536	-0.411884681383653	0.680423949238024	1	Water	1.56211202472989	0.16308212709424	1
rs180938774_rv	-3.21576888004791	5.1805773658466	4	0.345261762756793	-0.497210260971071	0.6190407863037	0.990563006516723	0.957476403343257	Caffeine	NA	NA	NA	NA	NA	NA	NA	NA	NA	NA	NA
rs180939412_fw	-1.06959982045729	0.402298109081504	6	0.20125786163522	0.767717660683829	0.442654941583555	0.984906095158148	0.939051993254611	Caffeine	-0.335411786247438	0.601480830086887	6	0.20125786163522	1.73411910278297	0.0828969527373311	1	Water	-0.966401442099141	0.388202607860753	1
rs180939412_rv	-0.606179754003368	0.311015171446673	6	0.270029673590504	1.24846731304464	0.21185997153093	0.928466078648815	0.863058151613966	Caffeine	-0.941266500619694	0.782103785480107	6	0.270029673590504	0.0680287319708595	0.945762762453256	1	Water	1.18043858107378	0.291886931505599	1
rs180940343_fw	0.052336661712268	0.796141621370191	5	0.533265097236438	-0.101640924622739	0.919041694491006	0.999999999995859	0.992842689615058	Caffeine	-0.493946571270348	1.27406074139856	2	0.533265097236438	-0.492287206668683	0.622516322822306	1	Water	NA	NA	NA
rs180940343_rv	-0.879223439208639	0.616809572874971	5	0.40041782729805	-0.770900771468153	0.440765749832301	0.984906095158148	0.938967560353369	Caffeine	0.0344652762167389	0.883059875946806	3	0.40041782729805	0.496217472656991	0.619740984720066	1	Water	NA	NA	NA
rs180946187_fw	-0.443357781096394	0.511308517548834	5	0.372516556291391	0.152702368730155	0.878632992698619	0.998570828078695	0.986957968221327	Caffeine	-0.115079143333715	0.988425137655071	4	0.372516556291391	0.411115262111125	0.680988019348017	1	Water	-0.25841289338097	0.817523032113068	1
rs180946187_rv	0.258744305478587	0.417691332996367	6	0.589084065244667	-0.242849037270554	0.808122346161825	0.996716789676051	0.978761186507397	Caffeine	-0.110808392648684	0.896354344683551	4	0.589084065244667	-0.525449158600298	0.599270987734431	1	Water	0.282600121329744	0.800787322255049	1
rs180949432_fw	0.360190110536369	0.76841465869919	4	0.511440107671602	0.409182319104968	0.682405868749769	0.993559628335434	0.96547903224005	Caffeine	0.387920646793615	1.30590702040495	1	0.511440107671602	0.262003514026546	0.793318733001604	1	Water	NA	NA	NA
rs180950540_fw	-0.867782766806029	0.26941179221997	6	0.308555399719495	-0.226052240007281	0.821160790057446	0.996716789676051	0.980428245383663	Caffeine	-0.571363719933392	0.425749848344003	6	0.308555399719495	0.55318377369483	0.580137576818368	1	Water	-0.779236013702111	0.486575970798223	1
rs180950540_rv	-0.217699834457072	0.28147805215192	6	0.323943661971831	1.84031030683021	0.0657226930517212	0.733860314547622	0.664372867686795	Caffeine	-0.0878318684902743	0.460952428504126	6	0.323943661971831	1.40551364181102	0.159868595642795	1	Water	0.43479666501919	0.697851975888751	1
rs180950576_fw	0.0990331903744527	0.307788628691309	6	0.620652173913044	-1.27777331719935	0.201329365214719	0.925078623710679	0.859161275427077	Caffeine	-0.243595482250066	0.527141056874276	6	0.620652173913044	-1.39604525222775	0.162700868587805	1	Water	0.1182719350284	0.915897527897329	1
rs180950576_rv	-0.66516896539237	0.370215285035945	6	0.384722222222222	-0.528386345570736	0.597231212669473	0.990200314588924	0.954983414327383	Caffeine	0.0454581847711126	1.07837039324733	6	0.384722222222222	0.477582147890806	0.632947639544017	1	Water	-1.00596849346154	0.369073497561282	1
rs180953242_fw	-1.03832807700873	0.385712942346773	6	0.231492361927145	0.418901021903533	0.675288470198443	0.99347685213867	0.965298396735733	Caffeine	NA	NA	NA	NA	NA	NA	NA	NA	NA	NA	NA
rs180953242_rv	0.146681044446594	0.308962344465676	6	0.556858147713951	-0.264561573384687	0.791347225552973	0.996404803346845	0.977267818005543	Caffeine	-0.478202197463868	0.701643269611284	6	0.556858147713951	-1.0070969629202	0.313888180552478	1	Water	0.742535389535513	0.507333261083837	1
rs180953389_fw	0.449618250866492	0.472895759716113	6	0.391517128874388	1.88320095680903	0.0596731394411527	0.712928080461677	0.645197865735598	Caffeine	0.0731545973469562	0.908037758367592	5	0.391517128874388	0.566159379289452	0.571285440740206	1	Water	1.31704157751958	0.239610278036915	1
rs180953389_rv	0.512739226691067	0.315110338001394	6	0.513333333333333	1.45788059160326	0.14487345915933	0.881878044432318	0.813564443013386	Caffeine	0.446883570579714	0.585808444775929	6	0.513333333333333	0.671785450318918	0.501720292646417	1	Water	0.786095141284342	0.48274810880197	1
rs180955264_fw	0.466707128269789	0.369903148721319	6	0.686908517350158	-0.862384029436458	0.388476225989923	0.978876690610587	0.92792336918603	Caffeine	-0.723261690923422	0.559132908361895	5	0.686908517350158	-2.69876332535961	0.00695976529004882	0.723402459522298	Water	1.83637929592315	0.101074161470213	1
rs180955264_rv	0.81266008682693	0.524172672750645	5	0.721816707218167	-0.268672779132671	0.788181500896908	0.99618028709648	0.976771933055235	Caffeine	-0.114771403912477	0.729303005714983	4	0.721816707218167	-1.4647717219065	0.142983209439502	1	Water	1.19609894277383	0.285532207668979	1
rs180956772_rv	-3.07387624964351	5.3826321616645	4	0.220472440944882	-0.336445228894131	0.736535147528094	0.99618028709648	0.973410379058457	Caffeine	NA	NA	NA	NA	NA	NA	NA	NA	NA	NA	NA
rs180957191_fw	0.0460701824910017	0.295378578079643	6	0.534688995215311	-0.314542337864019	0.753109165940102	0.99618028709648	0.975076203044297	Caffeine	0.660584288530986	0.525547515961295	4	0.534688995215311	0.992498340671975	0.320954488496957	1	Water	-1.30704067853599	0.243197509600546	1
rs180957191_rv	0.270628600252773	0.243703416491337	6	0.454545454545455	1.8586122573412	0.0630821184350745	0.726525806314122	0.657327222951953	Caffeine	0.265430758542483	0.39634495645699	6	0.454545454545455	1.1297035777596	0.258601149165775	1	Water	0.7289086795816	0.515157044109482	1
rs180957979_fw	0.185873072402496	0.438662076150828	6	0.5304114490161	0.146073571161331	0.883863309761628	0.999255509453771	0.988099909183677	Caffeine	-2.49998440621944	4.06807459166752	5	0.5304114490161	-0.644477008360574	0.519266162028547	1	Water	0.790550579521905	0.480270461787686	1
rs180957979_rv	-0.270372997703075	0.499859435061052	6	0.394168466522678	0.318990786315069	0.749733499559876	0.99618028709648	0.975076203044297	Caffeine	NA	NA	NA	NA	NA	NA	NA	NA	NA	NA	NA
rs180959074_fw	-0.517122579661631	0.803148967400414	5	0.418386491557223	-0.233732546840177	0.815192618780312	0.996716789676051	0.979488696952004	Caffeine	NA	NA	NA	NA	NA	NA	NA	NA	NA	NA	NA
rs180959074_rv	-0.364679959190035	0.590354529020894	4	0.547699214365881	-0.941906559129351	0.346240481699026	0.974448052710711	0.919430476980426	Caffeine	-0.126246796533468	1.37804307662184	5	0.547699214365881	-0.230490356817121	0.817710755936511	1	Water	-0.71141620231223	0.525291435397866	1
rs180959952_fw	0.483135598684923	0.589809050043496	5	0.431749241658241	1.28491320249172	0.198822616836082	0.924274840071572	0.858383946736201	Caffeine	NA	NA	NA	NA	NA	NA	NA	NA	NA	NA	NA
rs180959952_rv	-0.639082404349074	0.923011173512639	5	0.350506756756757	-0.0241275032342003	0.980750905296649	0.999999999995859	0.998556074650192	Caffeine	-1.08495063890857	1.19416423710131	2	0.350506756756757	-0.392021612345366	0.695042244997594	1	Water	NA	NA	NA
rs180961362_fw	-0.0372607198546957	0.559741622532231	6	0.760752688172043	-2.1332543439666	0.0329038673058759	0.590729519044897	0.527184790559506	Caffeine	NA	NA	NA	NA	NA	NA	NA	NA	NA	NA	NA
rs180961362_rv	-0.643280358666209	0.48406865210289	6	0.50974358974359	-1.40942746304168	0.158708808153926	0.894989644418661	0.827356252369064	Caffeine	-1.08335306438262	0.807064712927493	4	0.50974358974359	-1.39063490202257	0.164336167050982	1	Water	-0.0187925610191102	0.986612507082128	1
rs180964153_fw	-0.556829829263416	0.393362462749387	6	0.378228782287823	-0.151913015878016	0.879255542259272	0.998570828078695	0.986966260253521	Caffeine	0.336055396015898	0.676905593433799	5	0.378228782287823	1.23078957436822	0.218401575836719	1	Water	-1.38270259024624	0.216983530485345	1
rs180964153_rv	1.09504507621511	0.296384953639844	6	0.726978998384491	0.390357900942615	0.696271913629745	0.993821812953018	0.966966232487568	Caffeine	0.557180079303572	0.562929847836792	6	0.726978998384491	-0.749949199105387	0.453285301438507	1	Water	1.140307100048	0.308602593684415	1
rs180968115_fw	-1.26919887195979	0.51619290855291	5	0.144722524483134	0.982982880702731	0.325615864291658	0.968069158423523	0.911750082858829	Caffeine	NA	NA	NA	NA	NA	NA	NA	NA	NA	NA	NA
rs180968115_rv	-0.0390854986354726	0.54850676389704	5	0.375415282392027	0.856814676528496	0.391547313260744	0.979664678864253	0.928955376517647	Caffeine	NA	NA	NA	NA	NA	NA	NA	NA	NA	NA	NA
rs180969686_fw	-0.79049158301593	0.775914936296191	4	0.346938775510204	-0.203590647483189	0.838673402304632	0.996779425878224	0.981853214955772	Caffeine	NA	NA	NA	NA	NA	NA	NA	NA	NA	NA	NA
rs180969686_rv	0.0922443011700101	0.626745155541921	4	0.322359396433471	1.33258996392499	0.182666400455747	0.912208664443024	0.845664924932549	Caffeine	NA	NA	NA	NA	NA	NA	NA	NA	NA	NA	NA
rs180970864_fw	-0.427026860720604	0.643335993712635	5	0.279148936170213	0.810867463728946	0.417441786731714	0.983772463408285	0.935687973029237	Caffeine	-0.134394673423091	1.26062144321163	4	0.279148936170213	0.64594523378111	0.518314823801741	1	Water	0.164922229947836	0.882930013792182	1
rs180970864_rv	0.434233355930544	0.562043579931636	4	0.432296890672016	1.25741022451665	0.208605128757823	0.928466078648815	0.862828114687788	Caffeine	1.1223115302436	1.17537533766426	3	0.432296890672016	1.18668264821246	0.235352821875139	1	Water	NA	NA	NA
rs180973069_fw	0.360335152042137	0.443349111400974	6	0.614864864864865	-0.242411868833008	0.80846103859979	0.996716789676051	0.978878336640694	Caffeine	1.26644435669176	0.827124580967693	3	0.614864864864865	0.965557228483156	0.334265786442283	1	Water	NA	NA	NA
rs180973069_rv	1.31032101820875	0.776776659296396	5	0.821596244131455	-0.279203543763561	0.780088624210884	0.99618028709648	0.976469220090649	Caffeine	0.601321562208922	0.644167506150037	4	0.821596244131455	-1.43732529683444	0.150625584164257	1	Water	1.15812175307088	0.301105796243695	1
rs180974296_fw	-0.939911765211991	0.683737735341368	5	0.385204081632653	-0.690900390776895	0.489628140549262	0.985370720681787	0.940453438410905	Caffeine	0.864804068854824	1.26131287912706	3	0.385204081632653	1.05629712308387	0.290832489936853	1	Water	NA	NA	NA
rs180974296_rv	0.784564464265072	0.636813154455775	5	0.615642458100559	0.492250058423258	0.622542580567083	0.990995997527328	0.958313262111109	Caffeine	NA	NA	NA	NA	NA	NA	NA	NA	NA	NA	NA
rs180975737_fw	1.00508196250578	0.737998368633822	4	0.511895625479662	1.29741544239831	0.194488281996194	0.919886180062606	0.853811009235301	Caffeine	NA	NA	NA	NA	NA	NA	NA	NA	NA	NA	NA
rs180975737_rv	0.533442560788414	0.622833124465452	5	0.624107850911975	0.0424216905431325	0.966162537358731	0.999999999995859	0.997534612531595	Caffeine	-0.304251406245564	0.949411526973305	2	0.624107850911975	-0.854500192929197	0.392827902557614	1	Water	NA	NA	NA
rs180978598_fw	-1.35491809063118	1.20749032511685	5	0.170068027210884	0.190665816897211	0.848787421497026	0.997518927494818	0.983086081563226	Caffeine	NA	NA	NA	NA	NA	NA	NA	NA	NA	NA	NA
rs180981081_fw	-0.530838833154067	0.260553278826871	6	0.405782652043868	-0.573438769237632	0.566347646486426	0.989373109020658	0.951177421884305	Caffeine	-0.141089992133219	0.520448531645551	6	0.405782652043868	0.461789158535311	0.64423252625176	1	Water	-1.03522792777294	0.355311721259125	1
rs180981081_rv	-0.698653103423053	0.258180386778522	6	0.343465045592705	-0.196616462949118	0.844127686515814	0.997309689093765	0.982771076093067	Caffeine	-0.964482835200164	0.458899101368146	6	0.343465045592705	-0.689895110459927	0.490260150919266	1	Water	0.493278647510809	0.659619072500086	1
rs180988490_fw	0.444261303130772	0.475377237126877	5	0.433797909407665	1.49488350197579	0.134944848676975	0.871904071214944	0.802516052172755	Caffeine	-1.40773331476073	1.14160461143721	3	0.433797909407665	-0.999786631431693	0.317413776773034	1	Water	NA	NA	NA
rs180988490_rv	-0.0932621734586406	0.569862844439489	4	0.368263473053892	0.783366750439915	0.433411775495648	0.984906095158148	0.938461674543642	Caffeine	1.77262608454072	3.97367340916777	3	0.368263473053892	0.581904858438945	0.560630767791704	1	Water	NA	NA	NA
rs180989789_fw	1.00842473458495	0.290564654002095	6	0.723214285714286	0.165067511609002	0.868890844170801	0.998236773147854	0.985730092578686	Caffeine	0.558814470405926	0.529791953188307	6	0.723214285714286	-0.758123028038155	0.448377335078266	1	Water	0.923190539647157	0.409769497946599	1
rs180989789_rv	-0.629213455192563	0.246582147772839	6	0.291215403128761	1.05553059965278	0.291182722316366	0.959583946340204	0.901344741038444	Caffeine	-0.501291420995121	0.365244180667391	6	0.291215403128761	1.06284249564345	0.287853384410786	1	Water	-0.00731189599066995	0.994790925317161	1
rs1809902_fw	0.500910073134024	0.775959765693822	4	0.297513321492007	1.75276808052091	0.0796418242284913	0.773353455603098	0.702629177973631	Caffeine	NA	NA	NA	NA	NA	NA	NA	NA	NA	NA	NA
rs1809902_rv	-0.215851030847066	0.696715741050195	4	0.44	0.0363290571441222	0.971019980976435	0.999999999995859	0.997737776595324	Caffeine	-4.5007437922345e-11	8.67236628223106	2	0.44	0.0278081032239149	0.977815203025114	1	Water	NA	NA	NA
rs180991352_rv	-0.572699512465498	0.687279084633379	5	0.526946107784431	-0.990265075271037	0.322044572345024	0.967098305559354	0.91074422285708	Caffeine	NA	NA	NA	NA	NA	NA	NA	NA	NA	NA	NA
rs180991678_fw	1.4938103073736	0.597599452748032	6	0.959770114942529	-2.80835825446356	0.00497947978427216	0.236152972759868	0.206763594743372	Caffeine	1.14343138592576	0.585127402205979	6	0.959770114942529	-3.4670266164044	0.000526249777646592	0.119283971899806	Water	0.65866836194084	0.556456787333838	1
rs180991678_rv	-1.28726841177833	0.754460231275882	6	0.147368421052632	0.620474604058579	0.534945368829568	0.987864789460286	0.946726629720835	Caffeine	-0.394578670512395	0.808807278856331	3	0.147368421052632	1.68249370414791	0.0924731447393528	1	Water	NA	NA	NA
rs1809933_fw	-0.392942374407112	0.2956129766424	6	0.453198653198653	-0.694108107907503	0.487614414289394	0.985370720681787	0.940453438410905	Caffeine	-0.86781327947561	0.797198301601268	5	0.453198653198653	-0.853060358498859	0.393625833177658	1	Water	0.158952250591356	0.887138890540455	1
rs1809933_rv	0.58076988270893	0.330285253318741	6	0.61590524534687	0.328703844518359	0.742379548165017	0.99618028709648	0.974731370155217	Caffeine	0.00863085663476604	0.637783896185521	5	0.61590524534687	-0.726849637146885	0.467318071887592	1	Water	1.05555348166524	0.345945055577168	1
rs180995262_fw	0.514319092108199	0.838404216909536	5	0.569736842105263	0.27855481913465	0.780586489809511	0.99618028709648	0.976559605757505	Caffeine	-2.50548664648675	5.00711227902529	3	0.569736842105263	-0.556461299113183	0.577895543902249	1	Water	NA	NA	NA
rs180995262_rv	-0.667519209741114	0.430345794654685	6	0.5233798195242	-1.76859340950389	0.0769617513860323	0.767500644218183	0.696722509435982	Caffeine	0.011749632167344	0.942027757499866	5	0.5233798195242	-0.0868741856850706	0.930771518764855	1	Water	-1.68171922381882	0.133206848228587	1
rs180997616_fw	0.370522492120485	0.333567049772975	6	0.645598194130926	-0.68718871815148	0.491963812829899	0.985485050044073	0.94062063613519	Caffeine	-0.0582461865055914	0.576255979076209	6	0.645598194130926	-1.14184011249993	0.253520485538725	1	Water	0.45465139434845	0.684779624441531	1
rs180997616_rv	0.432531642886666	0.447961553133599	6	0.612559241706161	-0.057038512670951	0.954514516389095	0.999999999995859	0.996716311565678	Caffeine	-0.169325850509589	0.671068714281094	6	0.612559241706161	-0.934939359813396	0.349819551393336	1	Water	0.877900847142445	0.433121661746093	1
[truncated: 49,326 more rows]
