# Supplementary material for: Characterization of caffeine response regulatory variants in vascular endothelial cells
Source: eLife. 2024 Feb 9;13:e85235. doi: 10.7554/eLife.85235 (PMC10901511; doi:10.7554/eLife.85235)
Supplement: Supplementary file 5. — The ‘chr’ column contains the chromosome information, ‘pos’ is the genomic position (0-based, hg19), ‘pos1’ is the genomic position (1-based, hg19), ‘identifier’ is the SNP/direction pair, ‘rsID’ refers to rsID, ‘padj_min’ refers to the minimum p-adjusted value for ASE (across conditions), ‘ID’ is an ID to identify the genomic position in the format of chr_pos1, ‘PIP’ is the posterior inclusion probability as calculated by DAP-G, ‘gene’ refers to the Ensembl gene ID, ‘tissue’ refers to the GTEx artery tissues (tibial, aorta, or coronary), ‘group’ identifies if the variant has significant ASE or significant cASE, ‘case_p’ refers to the cASE nominal p-value, and ‘case_padj’ refers to the cASE adjusted p-value. [file elife-85235-supp5.txt]

chr	pos	pos1	identifier	rsID	padj_min	ID	PIP	gene	tissue	group	case_p	case_padj
chr14	24431002	24431003	rs1956905_rv	rs1956905	0.0659698562335231	chr14_24431003	0.998513	ENSG00000139899	aorta	ASE	NA	NA
chr1	20508116	20508117	rs6700034_fw	rs6700034	1.28778584377885e-06	chr1_20508117	0.999895	ENSG00000090432	aorta	ASE	NA	NA
chr1	20508116	20508117	rs6700034_fw	rs6700034	1.28778584377885e-06	chr1_20508117	0.999878	ENSG00000162545	aorta	ASE	NA	NA
chr1	20508116	20508117	rs6700034_fw	rs6700034	1.28778584377885e-06	chr1_20508117	0.963953	ENSG00000090432	coronary	ASE	NA	NA
chr1	20508116	20508117	rs6700034_fw	rs6700034	1.28778584377885e-06	chr1_20508117	0.998671	ENSG00000090432	tibial	ASE	NA	NA
chr1	20508116	20508117	rs6700034_fw	rs6700034	1.28778584377885e-06	chr1_20508117	0.982144	ENSG00000162545	tibial	ASE	NA	NA
chr10	113679634	113679635	rs7918733_rv	rs7918733	0.0303456434663256	chr10_113679635	0.99855	ENSG00000165806	aorta	ASE	NA	NA
chr10	113679634	113679635	rs7918733_rv	rs7918733	0.0303456434663256	chr10_113679635	0.999864	ENSG00000165806	tibial	ASE	NA	NA
chr14	73852010	73852011	rs8020267_fw	rs8020267	0.0831321978852858	chr14_73852011	1	ENSG00000140043	tibial	ASE	NA	NA
chr13	32315888	32315889	rs9562605_rv	rs9562605	0.0175461299435977	chr13_32315889	0.998875	ENSG00000139618	aorta	ASE	NA	NA
chr17	50547161	50547162	rs9890200_rv	rs9890200	0.0719315603903027	chr17_50547162	0.9999	ENSG00000006282	aorta	ASE	NA	NA
chr17	50547161	50547162	rs9890200_rv	rs9890200	0.0719315603903027	chr17_50547162	0.999917	ENSG00000006282	coronary	ASE	NA	NA
chr17	50547161	50547162	rs9890200_rv	rs9890200	0.0719315603903027	chr17_50547162	0.9999	ENSG00000006282	tibial	ASE	NA	NA
chr12	56752284	56752285	rs2277339_rv	rs2277339	NA	chr12_56752285	0.999648	ENSG00000198056	aorta	cASE	0.0048798610238502	1
chr12	56752284	56752285	rs2277339_rv	rs2277339	NA	chr12_56752285	0.996882	ENSG00000198056	tibial	cASE	0.0048798610238502	1
chr14	73852010	73852011	rs8020267_rv	rs8020267	NA	chr14_73852011	1	ENSG00000140043	tibial	cASE	0.0114838534614626	1
