# Supplementary material for: Characterization of caffeine response regulatory variants in vascular endothelial cells
Source: eLife. 2024 Feb 9;13:e85235. doi: 10.7554/eLife.85235 (PMC10901511; doi:10.7554/eLife.85235)
Supplement: Supplementary file 6. — The ‘Identifier’ column is the SNP/direction pair, ‘ID’ is an ID to identify the genomic position in the format of chr_pos1 (see above), ‘Gene ID’ refers to the Ensembl gene ID, ‘Gene symbol’ refers to the gene symbol, ‘Trait’ is CAD or hypertension (HTN), ‘Tissue’ refers to the GTEx artery tissues (tibial, aorta, or coronary), ‘DAP-G PIP’ is the posterior inclusion probability as calculated by DAP-G, ‘GWAS z-score’ is the z-score for the GWAS of the corresponding trait, ‘GWAS pvalue’ is the nominal p-value for the GWAS of the corresponding trait, ‘PTWAS-INTACT PCG’ is the probability of being a putative causal gene as calculated by INTACT, ‘PTWAS-INTACT FDR’ is the FDR statistic as calculated by INTACT, ‘INTACT z-score’ is the z-score statistic as calculated by INTACT, ‘cASE_p’ is the cASE nominal p-value, ‘cASE_padj_(original)’ is the cASE adjusted p-value, ‘cASE_z’ is ZT-ZC, ‘DE_construct?’ indicates if the construct is significantly differentially active as defined by our assay, ‘Caffeine_ASE_z’ is the z-score for ASE (caffeine condition), ‘Water_ASE_z’ is the z-score for ASE (control condition), ‘centiSNP motifs’ refers to motifs the SNP is within as identified by centiSNP, and ‘centiSNP category’ refers to if the motif is a footprintSNP, effectSNP, or switchSNP as identified by centiSNP. [file elife-85235-supp6.xlsx]

## Sheet: Sheet1
Identifier	ID	Gene ID	Gene symbol	Trait	Tissue	DAP-G PIP	GWAS z-score	GWAS pvalue	PTWAS-INTACT PCG	PTWAS-INTACT FDR	INTACT z-score	cASE_p	cASE_padj	cASE_z	DE_construct?	Caffeine_ASE_z	Water_ASE_z	centiSNP motifs	centiSNP category
rs4938344_fw	chr11_117133033	ENSG00000280143	AP000892.6	HTN	Tibial	0.555997	-2.85709	0.00427543	0.973286	0.00594171	-3.87179	0.0143117	1	-2.74319	NA	-1.84873	0.894457	M00108 (NRF-2/GABP), PBM0095 (Etv1)	effectSNP
rs4938344_fw	chr11_117133033	ENSG00000280143	AP000892.6	CAD	Tibial	0.555997	2.27365	0.0229871	0.849502	0.0353852	-3.46429	0.0143117	1	-2.74319	NA	-1.84873	0.894457	M00108 (NRF-2/GABP), PBM0095 (Etv1)	effectSNP
rs848194_rv	chr1_15958847	ENSG00000173641	HSPB7	HTN	Aorta	0.067	-4.11603	3.85e-05	0.928084	0.0166166	-2.95833	0.0191288	1	-2.6241	NA	-2.56017	0.0639357	M00491 (MAZR)	footprintSNP
rs2723087_fw	chr2_65071148	ENSG00000011523	CEP68	HTN	Coronary	0.000743	-3.55288	0.000381037	0.929153	0.0159	3.2029	0.0173278	1	2.66517	Non-significant	1.23709	-1.42808	None	NA
rs2723087_fw	chr2_65071148	ENSG00000011523	CEP68	HTN	Tibial	0.000403	-3.55288	0.000381037	0.999849	2.76e-05	4.80488	0.0173278	1	2.66517	Non-significant	1.23709	-1.42808	None	NA
rs6848308_fw	chr4_25392779	ENSG00000053900	ANAPC4	HTN	Coronary	0.0188019	-3.76437	0.00016697	0.978195	0.00478593	3.66197	0.0190584	1	2.62564	Non-significant	2.57485	-0.0507913	None	NA
rs6848308_fw	chr4_25392779	ENSG00000053900	ANAPC4	HTN	Tibial	0.000422574	-3.76437	0.00016697	0.99287	0.00168104	4.09677	0.0190584	1	2.62564	Non-significant	2.57485	-0.0507913	None	NA
rs562361_rv	chr11_126190931	ENSG00000165526	RPUSD4	HTN	Aorta	0.0106	3.3656	0.00076378	0.642208	0.0937202	-2.6063	0.0190806	1	2.62516	Non-significant	-0.0323091	-2.65747	M00974 (SMAD), M01045 (AP-2alphaA)	footprintSNP
rs4527034_fw	chr16_31120293	ENSG00000103510	KAT8	HTN	Aorta	0.305453	5.71205	1.12e-08	1	1.92e-09	6.52239	0.0130583	1	2.77996	Non-significant	0.0232285	-2.75673	M01573 (RAP1), PBM0019 (Rap1), M00752 (PDR3), M01924 (MIG3)	effectSNP
rs4527034_fw	chr16_31120293	ENSG00000103510	KAT8	HTN	Coronary	0.490822	5.71205	1.12e-08	0.999713	5.05e-05	4.39153	0.0130583	1	2.77996	Non-significant	0.0232285	-2.75673	M01573 (RAP1), PBM0019 (Rap1), M00752 (PDR3), M01924 (MIG3)	effectSNP
rs4527034_fw	chr16_31120293	ENSG00000103510	KAT8	HTN	Tibial	0.128476	5.71205	1.12e-08	1	8.55e-10	6.56604	0.0130583	1	2.77996	Non-significant	0.0232285	-2.75673	M01573 (RAP1), PBM0019 (Rap1), M00752 (PDR3), M01924 (MIG3)	effectSNP
rs9676373_fw	chr19_17057208	ENSG00000131351	HAUS8	HTN	Coronary	0.019	5.79366	6.89e-09	0.940404	0.0135	-2.97053	0.000651691	1	3.81813	Non-significant	1.55394	-2.26419	None	NA
