# Supplementary material for: Characterization of caffeine response regulatory variants in vascular endothelial cells
Source: eLife. 2024 Feb 9;13:e85235. doi: 10.7554/eLife.85235 (PMC10901511; doi:10.7554/eLife.85235)
Supplement: Supplementary file 7. — Read counts for all libraries at different steps of the data processing pipeline. ‘Library Name’ is an identifier used for the sample, ‘Treatment’ is the condition (caffeine or control), ‘Dedup’ refers to the number of reads after deduplication, and ‘>1 read either direction’ describes the number of reads that have >1 read for each allele in either direction. [file elife-85235-supp7.xlsx]

## Sheet: Sheet1
Library Name	Treatment	Dedup	>1 read either direction
BST11HC1	Caffeine	55278	27078
BST11HC2	Caffeine	51587	21876
BST11HC4	Caffeine	43888	13512
BST5HC1	Caffeine	26638	6049
BST5HC2	Caffeine	41444	13772
BST5HC3	Caffeine	38362	12014
BST11HW1	Water	34792	6981
BST11HW2	Water	38541	11266
BST11HW4	Water	31522	7112
BST5HW1	Water	13323	1401
BST5HW2	Water	34066	4173
BST5HW3	Water	25701	3562
